# Supplementary material for: Characterization, Selection, and Trans-Species Polymorphism in the MHC Class II of Heermann’s Gull (Charadriiformes)
Source: Genes (Basel). 2022 May 20;13(5):917. doi: 10.3390/genes13050917 (PMC9140796; doi:10.3390/genes13050917)
Supplement: Supplementary file 1 [file genes-13-00917-s001.zip]

Archive with 7 entries (7 files):
- Figures S1 and S2, Tables S1 and S2.pdf
- Supplementary_1_True and unique MHCIIB alleles of Heermanní»s Gull.txt
- Supplementary_2_MHCIIB sequences for Laridae.txt
- Supplementary_3_MHCIIB sequences for Charadriiformes.nxs
- Supplementary_4_PBSs for MHCIIB homologue sequences in Charadriiformes.txt
- Supplementary_5_Cytochrome b and MHCIIB sequences of 68 Heermanní»s Gull individuals.txt
- Supplementary_6_Divergence time estimation from MDA.xls
