# Supplementary material for: Characterization, Selection, and Trans-Species Polymorphism in the MHC Class II of Heermann’s Gull (Charadriiformes)
Source: Genes (Basel). 2022 May 20;13(5):917. doi: 10.3390/genes13050917 (PMC9140796; doi:10.3390/genes13050917)
Supplement: Supplementary file 1 [file genes-13-00917-s001.zip › Supplementary_1_True and unique MHCIIB alleles of Heermanní»s Gull.txt]

>Lahe-DAB*01
AATGGTACCGAGCGGGTGAGGTTTCTGGAGAGGCACATCTACAACCGGCAGCCGCACATG
CACTTTGACAGCGAGGTGGGGTACTACGTGGCTGACAATCCTCTGGGCGAGTCTACTGCC
AAACAGTTCAACAGCCAGCCAGACATCCTGGAGCAGAAACGGGCTGCTGTGGACACGTTC
TGCCGGTACAACTACGGG
>Lahe-DAB*02
AATGGTACCGAGCGGGTGAGGTTTCTGGAGAGGTACATCTACAACCGGGAGCAGTACGTG
CACTTTGACAGCGAGATGGGGTACTACGTGGCTGACAATCCTCTGGGCGAGTCTACTGCC
AAACAGTTCAACAGCCAGCCAGACATCCTGGAGCAGAAACGGGCTGCTGTGGACACGTTC
TGCCGGTACAACTACGGG
>Lahe-DAB*03
AATGGTACCGAGCGGGTGAGGTTTCTGGAGAGGTACATCTACAACCGGCAGCCGCACATG
CACTTTGACAGCGAGGTGGGGTACTACGTGGCTGACAATCCTCTGGGCGAGTCTACTGCC
AAACAGTTCAACAGCCAGCCAGACATCCTGGAGCAGAAACGGGCTGCTGTGGACACGTTC
TGCCGGTACAACTACGGG
>Lahe-DAB*04
AATGGTACCGAGCGGGTGAGGTTTCTGGAGAGGCACATCTACAACCGGCAGCCGCACATG
CACTTTGACAGCGAGGTGGGGTACTACGTGGCTGACAATCTTCTGGGCGAGTCTACTGCC
AAACAGTTCAACAGCCAGCCAGACATCCTGGAGCAGAAACGGGCTGCTGTGGACACGTTC
TGCCGGTACAACTACGGG
>Lahe-DAB*05
AATGGTACCGAGCGGGTGAGGTTTCTGGAGAGGTACATCTACAACCGGGAGCAGTACGTG
CACTTTGACAGCGAGGTGGGGTACTACGTGGCTGACAATCCTCTGGGCGAGTCTACTGCC
AAACAGTTCAACAGCCAGCCAGACATCCTGGAGCAGAAACGGGCTGCTGTGGACACGTTC
TGCCGGTACAACTACGGG
>Lahe-DAB*06
AATGGTACCGAGCGGGTGAGGTTTCTGGAGAGGTACATCTACAACCGGGAGCCGCACATG
CACTTTGACAGCGAGGTGGGGTACTACGTGGCTGACAATCCTCTGGGCGAGTCTACTGCC
AAACAGTTCAACAGCCAGCCAGACATCCTGGAGCAGAAACGGGCTGCTGTGGACACGTTC
TGCCGGTACAACTACGGG
>Lahe-DAB*07
AATGGTACCGAGCGGGTGAGGTTTCTGGAGAGGCACATCTACAACCGGCAGCCGCACATG
CACTTTGACAGCGAGGTGGGGTACTACGTGGCTGACAATCCTCTGGGCGAGTCTACTGCC
AAACAGTTCAACAGCCAGCCAGACATCCTGGAGCAGAAACGGGCTACTGTGGACACGTTC
TGCCGGTACAACTACGGG
>Lahe-DAB*08
AATGGTACCGAGCGGGTGAGGTTTCTGGAGAGGTACATCTACAACCGGGAGCAGTACGTG
CACTTTGACAGCGAGATGGGGTACTACGTGGCTGACAATCTTCTGGGCGAGTCTAGCGCC
AAACAGTTCAACAGCCAGCCAGACATCCTGGAGCAGAAACGGGCTGCTGTGGACACGTTC
TGCCGGTACAACTACGGG
>Lahe-DAB*09
AATGGTACCGAGCGGGTGAGGTTTCTGGAGAGGCACATCTACAACCGGCAGCAGCACATG
CACTTTGACAGCGAGATGGGGTACTACGTGGCTGACAATCTTCTGGGCGAGTCTAGCGCC
AAACAGTTGAACAGCCAGCCAGACGTCCTGGAGAAGAAACGGGCTGCTGTGGACACGTTC
TGCCGGTACAACTACGGG
>Lahe-DAB*10
AATGGTACCGAGCGGGTGAGGTTCCTGGAGAGGCACATCTACAACCGGCAGCCGCACATG
CACTTTGACAGCGAGGTGGGGTACTACGTGGCTGACAATCCTCTGGGCGAGTCTACTGCC
AAACAGTTCAACAGCCAGCCAGACATCCTGGAGCAGAAACGGGCTGCTGTGGACACGTTC
TGCCGGTACAACTACGGG
>Lahe-DAB*11
AATGGTACCGAGCGGGTGAGGTTTCTGAAGAGGTACATCTACAACCGGCAGCCGCACACG
CACTTTGACAGCGAGGTGGGGTACTACGTGGCTGACAATCCTCTGGGCGAGTCTACTGCC
AAACAGTTCAACAGCCAGCCAGACATCCTGGAGCAGAAACGGGCTGCTGTGGACACGTTC
TGCCGGTACAACTACGGG
>Lahe-DAB*12
AATGGTACCGAGCGGGTGAGGTTTCTGGAGAGGCACATCTACAACCGGCAGCCGCACATG
CACTTTGACAGCGAGGTGGGGTACTACGTGGCTGACAATCCTCTGGGCGAGTCTACTGCC
AAACAGTTCAACAGCCAGCCAGACATCCTGGAGCAGAAACGGGCTGCTGTGGACATGTTC
TGCCGGTACAACTACGGG
>Lahe-DAB*13
AATGGTACCGAGCGGGTGAGGTTTCCGGAGAGGCACATCTACAACCGGCAGCCGCACATG
CACTTTGACAGCGAGGTGGGGTACTACGTGGCTGACAATCCTCTGGGCGAGTCTACTGCC
AAACAGTTCAACAGCCAGCCAGACATCCTGGAGCAGAAACGGGCTGCTGTGGACACGTTC
TGCCGGTACAACTACGGG
>Lahe-DAB*14
AATGGTACCGAGCGGGTGAGGTTTCTGGAGAGGCACATCTACAACCGGCAGCCGCACATG
CACTTTGACGGCGAGGTGGGGTACTACGTGGCTGACAATCCTCTGGGCGAGTCTACTGCC
AAACAGTTCAACAGCCAGCCAGACATCCTGGAGCAGAAACGGGCTGCTGTGGACACGTTC
TGCCGGTACAACTACGGG
>Lahe-DAB*15
AATGGTACCGAGCGGGTGAGGTTTCTGGAGAGGCACATCTACAACCGGCAGCCGCACATG
CACTTTGACAGCGAGGTGGGGTACTACGTGGCTGACGATCCTCTGGGCGAGTCTACTGCC
AAACAGTTCAACAGCCAGCCAGACATCCTGGAGCAGAAACGGGCTGCTGTGGACACGTTC
TGCCGGTACAACTACGGG
>Lahe-DAB*16
AATGGTACCGAGCGGGTGAGGTTTCTGGAGAGGCACATCTACAACCGGCAGCCGCACATG
CACTTTGACAGCGAGGTGGGGTACTACGTGGCTGACAATCCTCTGGGCGAGTCTACTGCC
AAACAGTTCAACAGCCAGCCAGACATCCTGGAGCAGAAACGGGCTGCTGCGGCCACGTTC
TGCCGGTACAACTACGGG
>Lahe-DAB*17
AATGGTACCGAGCGGGTGAGGTTTCTGGAGAGGTACATCTACAACCGGCAGCCGCACATG
CACTTTGACAGCGAGGTGGGGTACTACGTGGCTGACAATCCTCTGGGCGAGTCTACTGCC
AAACAGTTCAACAGCCAACCAGACATCCTGGAGCAGAAACGGGCTGCTGTGGACACGTTC
TGCCGGTACAACTACGGG
>Lahe-DAB*18
AATGGTACCGAGCGGGTGAGGTTTCTGGAGAGGCACATCTACAACCGGCAGCCGCACGTG
CACTTTGACAGCGAGGTGGGGTACTACGTGGCTGACAACCCTCTGGGCGAGTCTACTGCC
AAACAGTTCAACAGCCAGCCAGACATCCTGGAGCAGAAACGGGCTGCTGTGGACACGTTC
TGCCGGTACAACTACGGG
>Lahe-DAB*19
AATGGTACCGAGCGGGTGAGGTTTCTGGAGAGGCACATCTACAACCGGCAGCCGCACATG
CACTTTGACAGCGAGGTGGGGTACTACGTGGCTGACAATCTTCTGGGCGAGTCTAGCGCC
AAACACTTGAACAGCCAGCCAGACATCCTGGAGCAGAAACGGGCTGCTGTGGACACGTTC
TGCCGGTACAACTACGGG
>Lahe-DAB*20
AATGGTACCGAGCGGGTGAGGTTTCTGGAGAGGCACATCTACAACCGGCAGCCGCACATG
CACTTTGACAGCGAGGTGGGGTACTACGTGGCTGACAATCCTCTGGGCGAGTCTACTGCC
AAACAGTTCAACAGCCAGCCAGACATCCTGGAGCAGAAACGGGCTGCCGTGGACACGTTC
TGCCGGTACAACTACGGG
>Lahe-DAB*21
AATGGTACCGAGCGGGTGAGGTTTCTGGAGAGGCACATCTACAACCGGCAGCCGCACATG
CACTTTGACAGCGAGGTGGGGTACTACGTGGCTGACAATCCTCTGGGCGAGTCTACTGCC
AAACAGTTCAACAGCCAGCCAGACATCCTGGAGCAGAAGCGGGCTGCTGTGGACACGTTC
TGCCGGTACAACTACGGG
>Lahe-DAB*22
AATGGTACCGAGCGGGTGAGGTTTCTGGAGAGGCACATCTACAACCGGCAGCCGCACATG
CACTTTGACAGCGAGGTGGGGTACTACGTGGCTGACAATCCTCTGGGCGAGTCTACTGCC
AAACAGTTCAACAGCCAGCCAGACATCCTGGAGCAGGAACGGGCTGCTGTGGACACGTTC
TGCCGGTACAACTACGGG
>Lahe-DAB*23
AATGGTACCGAGCGGGTGAGGTTTCTGGAGAGGTACATCTACAACCGGGAGCAGTACGTG
CACTTTGACAGCGAGATGGGGTACTACGTGGCTGACAATCTTCTGGGCGAGTCTAGCGCC
AAACACTTGAACAGCCAGCCAGACATCCTGGAGCAGAAACGGGCTGCTGTGGACACGTTC
TGCCGGTACAACTACGGG
>Lahe-DBB*01
AATGGTACCGAGCGGGTGAGGTTTCTGGAGAGGTACATCTACAACCGGGAGCAGTACGTG
CACTTTGACAGCGAGATGGGGTACTACGTGGCTGACAATCTTCTGGGCGAGTCTAGCGCC
AAACACTTGAACAGCCAGCCCGACGTCCTGGAGAATGCACGGGCTGCTGCGGCCACGTTC
TGCCGGTACAACTACGGG
>Lahe-DBB*02
AATGGTACCGAGCGGGTGAGGTTTCTGGAGAGGCACATCTACAACCGGCAGCCGCACATG
CACTTTGACAGCGAGGTGGGGTACTACGTGGCTGACAATCTTCTGGGCGAGTCTAGCGCC
AAACACTTGAACAGCCAGCCCGACGTCCTGGAGAATGCACGGGCTGCTGCGGCCACGTTC
TGCCGGTACAACTACGGG
>Lahe-DBB*03
AATGGTACCGAGCGGGTGAGGTTTCTGGAGAGGCACATCTACAACCGGGAGCAGTACGTG
CACTTTGACAGCGAGATGGGGTACTACGTGGCTGACAATCTTCTGGGCGAGTCTAGCGCC
AAACACTTGAACAGCCAGCCCGACGTCCTGGAGAATGCACGGGCTGCTGCGGCCACGTTC
TGCCGGTACAACTACGGG
>Lahe-DBB*04
AATGGTACCGAGCGGGTGAGGTTTCTGGAGAGGTACATCTACAACCGGGAGCAGTACGTG
CACTTTGACAGCGAGATGGGGTACTACGTGGCTGACAATCTTCTGGGCGAGTCTAGCGCC
AAACACTTGAACAGCCAGCCCGACGTCCTGGAGAATGCACGGGCTGCTGTGGACACGTTC
TGCCGGTACAACTACGGG
>Lahe-DBB*05
AATGGTACCGAGCGGGTGAGGTTTCTGGAGAGGTACATCTACAACCGGGAGCAGTACGTG
CACTTTGACAGCGAGATGGGGTACTACGTGGCTGACAATCTTCTGGGCGAGTCTAGCGCC
AAACACTTGAACAGCCAGCCCGACGTCATGGAGAATGCACGGGCTGCTGCGGCCACGTTC
TGCCGGTACAACTACGGG
>Lahe-DBB*06
AATGGTACCGAGCGGGTGAGGTTTCTGGAGAGGCACATCTACAACCGGCAGCCGCACATG
CACTTTGACAGCGAGATGGGGTACTACGTGGCTGACAATCTTCTGGGCGAGTCTAGCGCC
AAACACTTGAACAGCCAGCCCGACGTCCTGGAGAATGCACGGGCTGCTGCGGCCACGTTC
TGCCGGTACAACTACGGG
>Lahe-DBB*07
AATGGTACCGAGCGGGTGAGGTTTCTGGAGAGGTACATCTACAACCGGGAGCAGTACGTG
CACTTTGACAGCGAGATGGGGTACTACGTGGCTGACAATCTTCTGGGCGAGTCTAGCGCC
AAACACTTGAGCAGCCAGCCCGACGTCCTGGAGAATGCACGGGCTGCTGCGGCCACGTTC
TGCCGGTACAACTACGGG
>Lahe-DBB*08
AATGGTACCGAGCGGGTGAGGTTTCTGGAGGGGTACATCTACAACCGGGAGCAGTACGTG
CACTTTGACAGCGAGATGGGGTACTGCGTGGCTGACAATCTTCTGGGCGAGTCTAGCGCC
AAACACTTGAACAGCCAGCCCGACGTCCTGGAGAATGCACGGGCTGCTGCGGCCACGTTC
TGCCGGTACAACTACGGG
>Lahe-DBB*09
AATGGTACCGAGCGGGTGAGGTTTCTGGAGAGGCACATCTACAACCGGCAGCCGCACATG
CACTTTGACAGCGAGGTGGGGTACTACGTGGCTGACAATCCTCTGGGCGAGTCTACTGCC
AAACAGTTCAACAGCCAGCCCGACGTCCTGGAGAATGCACGGGCTGCTGCGGCCACGTTC
TGCCGGTACAACTACGGG
>Lahe-DBB*10
AATGGTACCGAGCGGGTGAGGTTTCTGGAGAGGTACATCTACAACCGGGAGCAGTACGTG
CACTTTGACAGCGAGATGGGGTACCACGTGGCTGACAATCTTCTGGGCGAGTCTAGCGCC
AAACACTTGAACAGCCAGCCCGACGTCCTGGAGAATGCACGGGCTGCTGCGGCCACGTTC
TGCCGGTACAACTACGGG
>Lahe-DBB*11
AATGGTACCGAGCGGGTGAGGTTTCTGGAGAGGTACATCTACAACCGGGAGCAGTACGTG
CACTCTGACAGCGAGATGGGGTACTACGTGGCTGACAATCTTCTGGGCGAGTCTAGCGCC
AAACACTTGAACAGCCAGCCCGACGTCCTGGAGAATGCACGGGCTGCTGCGGCCACGTTC
TGCCGGTACAACTACGGG
>Lahe-DBB*12
AATGGTACCGAGCGGGTGAGGTTTCTGGAGAGGTACATCTACAACCGGGAGCAGTACGTG
CACTTTGACAGCGAGATGGGGTACTACGTGGCTGACAATCTCCTGGGCGAGTCTAGCGCC
AAACACTTGAACAGCCAGCCCGACGTCCTGGAGAATGCACGGGCTGCTGCGGCCACGTTC
TGCCGGTACAACTACGGG
>Lahe-DBB*13
AATGGTACCGAGCGGGTGAGGTTTCTGGAGAGGTACATCTACGACCGGGAGCAGTACGTG
CACTTTGACAGCGAGATGGGGTACTACGTGGCTGACAATCTTCTGGGCGAGTCTAGCGCC
AAACACTTGAACAGCCAGCCCGACGTCCTGGAGAATGCACGGGCTGCTGCGGCCACGTTC
TGCCGGTACAACTACGGG
>Lahe-DBB*14
AATGGTACCGAGCGGGTGAGGTTTCTGGAGAGGTACATCTACAACCGGGAGCAGTACGTG
CACTTTAACAGCGAGATGGGGTACTACGTGGCTGACAATCTTCTGGGCGAGTCTAGCGCC
AAACACTTGAACAGCCAGCCCGACGTCCTGGAGAATGCACGGGCTGCTGCGGCCACGTTC
TGCCGGTACAACTACGGG
>Lahe-DBB*15
AATGGTACCGAGCGGGTGAGGTTTCTGGAGAGGTACATCTACAACCGGGAGCAGTACGTG
CACTTTGACAGCGAGATGGGGTACTACGTGGCTGACAATCTTCTGGGCGAGTCTAGCGCC
AAGCACTTGAACAGCCAGCCCGACGTCCTGGAGAATGCACGGGCTGCTGCGGCCACGTTC
TGCCGGTACAACTACGGG
>Lahe-DBB*16
AATGGTACCGAGCGGGTGAGGTTTCTGGAGAGGTACATCTACAACCGGGAGCAGTACGTG
CACTTTGACAGTGAGATGGGGTACTACGTGGCTGACAATCTTCTGGGCGAGTCTAGCGCC
AAACACTTGAACAGCCAGCCCGACGTCCTGGAGAATGCACGGGCTGCTGCGGCCACGTTC
TGCCGGTACAACTACGGG
>Lahe-DBB*17
AATGGTACCGAGCGGGTGAGGTTTCTGGAGAGGTGCATCTACAACCGGGAGCAGTACGTG
CACTTTGACAGCGAGATGGGGTACTACGTGGCTGACAATCTTCTGGGCGAGTCTAGCGCC
AAACACTTGAACAGCCAGCCCGACGTCCTGGAGAATGCACGGGCTGCTGCGGCCACGTTC
TGCCGGTACAACTACGGG
>Lahe-DBB*18
AATGGTACCGAGCGGGTGAGGTTTCTGGAGAGGTACATCTACAACCGGGAGCAGTACGTG
CACTTTGACAGCGAGATGGGGTACTACGTGGCTGACAATCTTCTGGGCGAGTCTAGCGCC
AAACACTCGAACAGCCAGCCCGACGTCCTGGAGAATGCACGGGCTGCTGCGGCCACGTTC
TGCCGGTACAACTACGGG
>Lahe-DBB*19
AATGGTACCGAGCGGGTGACGTTTCTGGAGAGGTACATCTACAACCGGGAGCAGTACGTG
CACTTTGACAGCGAGATGGGGTACTACGTGGCTGACAATCTTCTGGGCGAGTCTAGCGCC
AAACACTTGAACAGCCAGCCCGACGTCCTGGAGAATGCACGGGCTGCTGCGGCCACGTTC
TGCCGGTACAACTACGGG
>Lahe-DBB*20
AATGGTACCGAGCGGGTGAGGTTTCTGGAGAGGTACATCTACAACCGGGAGCAGTACGTG
CACTTTGACAGCGAGATGGGGTACTACGTGGCTGACAATCTTCTGGGCGAGTCTAGCGCC
AAACACTTGAACAGCCAGCCCGACGTCCTGGAGAATGCACGGGCTGCTGCGGCCACGTTC
TGCCGGCACAACTACGGG
>Lahe-DBB*21
AATGGTACCGAGCGGGTGAGGTTTCTGGAGAGGTACATCTACAACCGGGAGCAGTACGTG
CACTTTGACAGCGGGATGGGGTACTACGTGGCTGACAATCTTCTGGGCGAGTCTAGCGCC
AAACACTTGAACAGCCAGCCCGACGTCCTGGAGAATGCACGGGCTGCTGCGGCCACGTTC
TGCCGGTACAACTACGGG
>Lahe-DBB*22
AATGGTACCGAGCGGGTGAGGTTTCTGGAGAGGTACATCTACAACCGGGAGCAGTACGTG
CACTTTGACAGCGAGATGGGGTACTACGTGGCTGACAATCTTCTGGGCGAGTCTAGCGCC
GAACACTTGAACAGCCAGCCCGACGTCCTGGACAATGCACGGGCTGCTGCGGCCACGTTC
TGCCGGTACAACTACGGG
>Lahe-DBB*23
AATGGTACCGAGCGGGTGAGGTTTCTGGAGAGGTACATCTACAACCGGGAGCAGTACGTG
CACTTTGACAGCGAGGTGGGGTACTACGTGGCTGACAATCCTCTGGGCGAGTCTAGCGCC
AAACACTTGAACAGCCAGCCCGACGTCCTGGAGAATGCACGGGCTGCTGCGGCCACGTTC
TGCCGGTACAACTACGGG
>Lahe-DBB*24
AATGGTACCGAGCGGGTGAGGTTTCTGGAGAGGTACATCTACAACCGGGAGCAGTACGTG
CACTTTGACAGCGAGATGGGGTACTACGTGGCTGACAATCTTCTGGGCGAGTCTAGTGCC
AAACACTTGAACAGCCAGCCCGACGTCCTGGAGAATGCACGGGCTGCTGCGGCCACGTTC
TGCCGGTACAACTACGGG
>Lahe-DBB*25
AATGGTACCGAGCGGGTGAGGTTTCTGGAGAGGTACATCTACATCCGGGAGCAGTACGTG
CACTTTGACAGCGAGATGGGGTACTACGTGGCTGACAATCTTCTGGGCGAGTCTAGCGCC
AAACACTTGAACAGCCAGCCAGACGTCCTGGAGAATGCACGGGCTGCTGCGGCCACGTTC
TGCCGGTACAACTACGGG
>Lahe-DBB*26
AATGGTACCGAGCGGGTGAGGTTTCTGGAGAGGTACGTCTACAACCGGGAGCAGTACGTG
CACTTTGACAGCGAGATGGGGTACTACGTGGCTGACAATCTTCTGGGCGAGTCTAGCGCC
AAACACTTGAACAGCCAGCCCGACGTCCTGGAGAATGCACGGGCTGCTGCGGCCACGTTC
TGCCGGTACAACTACGGG
>Lahe-DBB*27
AATGGTACCGAGCGGGTGAGGTTTCTGGAGAGGTACATCTACAACCGGGAGCAGCACGTG
CACTTTGACAGCGAGATGGGGTACTACGTGGCTGACAATCTTCTGGGCGAGTCTAGCGCC
AAACACTTGAACAGCCAGCCCGACGTCCTGGAGAATGCACGGGCTGCTGCGGCCACGTTC
TGCCGGTACAACTACGGG
>Lahe-DBB*28
AATGGTACCGAGCGGGTGAGGTTTCTGGAGAGGTACATCTACAACCGGGAGCAGTACGTG
CACTTTGACAGCGAGATGGGGTACTACGTGGCTGACAATCTTCTGGGCGAGTCTAGCGCC
AAACACTTGAACAGCCAGCCCGACGTCCTGGAGAATGCACGGGCTGCTGCTGCCACGTTC
TGCCGGTACAACTACGGG
>Lahe-DBB*29
AATGGTACCGAGCGGGTGAGGTTTCTGGAGAGGTACATCTACAACCGGGAGCAGTACATG
CACTTTGACAGCGAGATGGGGTACTACGTGGCTGACAATCTTCTGGGCGAGTCTAGCGCC
AAACACTTGAACAGCCAGCCCGACGTCCTGGAGAATGCACGGGCTGCTGCGGCCACGTTC
TGCCGGTACAACTACGGG
>Lahe-DBB*30
AATGGTACCGAGCGGGTGAGGTTTCTGGGGAGGTACATCTACAACCGGGAGCAGTACGTG
CACTTTGACAGCGAGATGGGGTACTACGTGGCTGACAATCTTCTGGGCGAGTCTAGCGCC
AAACACTTGAACAGCCAGCCCGACGTCCTGGAGAATGCACGGGCTGCTGCGGCCACGTTC
TGCCGGTACAACTACGGG
>Lahe-DBB*31
AATGGTACCGAGCGGGTGAGGTTTCTGGAGAGGTACATCTACAACCGGGAGCAGTACGTG
CACTTTGACAGCGAGATGGGGTACTACGTGGCCGACAATCTTCTGGGCGAGTCTAGCGCC
AAACACTTGAACAGCCAGCCCGACGTCCTGGAGAATGCACGGGCTGCTGCGGCCACGTTC
TGCCGGTACAACTACGGG
>Lahe-DBB*32
AATGGTACCGAGCGGGTGAGGTTTCTGGAGAGGTACATCTACAACCGGGAGCAGTACGTG
CACTTTGACAGCGAGATGGGGTACTACGTGGCTGACAATCTTCCGGGCGAGTCTAGCGCC
AAACACTTGAACAGCCAGCCCGACGTCCTGGAGAATGCACGGGCTGCTGCGGCCACGTTC
TGCCGGTACAACTACGGG
>Lahe-DBB*33
AATGGTACCGAGCGGGTGAGGTTTCCGGAGAGGTACATCTACAACCGGGAGCAGTACGTG
CACTTTGACAGCGAGATGGGGTACTACGTGGCTGACAATCTTCTGGGCGAGTCTAGCGCC
AAACACTTGAACAGCCAGCCCGACGTCCTGGAGAATGCACGGGCTGCTGCGGCCACGTTC
TGCCGGTACAACTACGGG
>Lahe-DBB*34
AATGGTACCGAGCGGGTGAGGTTTCTGGAGAGGTACATCTACAACCGGGAGCAGTACGTG
CACTTTGACAGCGAGATGGGGTACTACGTGGCTGACAATCCTCTGGGCGAGTCTAGCGCC
AAACACTTGAACAGCCAGCCCGACGTCCTGGAGAATGCACGGGCTGCTGCGGCCACGTTC
TGCCGGTACAACTACGGG
