# Supplementary material for: Characterization, Selection, and Trans-Species Polymorphism in the MHC Class II of Heermann’s Gull (Charadriiformes)
Source: Genes (Basel). 2022 May 20;13(5):917. doi: 10.3390/genes13050917 (PMC9140796; doi:10.3390/genes13050917)
Supplement: Supplementary file 1 [file genes-13-00917-s001.zip › Supplementary_2_MHCIIB sequences for Laridae.txt]

>RitrHQ822398
GGGTATTTCCAGTTCCAGTTTAAGGGTGACTGTTACTTCACCAATGGTACCGAGCGGGTGAGGCTTGTGACGAGGTACATCTACAACCGGGAGCAGTACGTGCACTTTGACAGCGAGGTGGGGTACTATGTGGCTGACAATCTCTTGGGGAAGCCTTCTGCCAAATACTTCAACAGCCAGCCCGACTTCCTGGAGCAGACACGGGCTGAGGTGGACACGTACTGCCGGCACAACTACGGGGTGGCGACCCCTTTCGCCGTGGAGAGGAGA
>RitrHQ822399
GGGTATTTCCAGCGCCAGTTTAAGGGTGACTGTTACTTCACCAATGGTACCGAGCGGGTGAGGTTTCTGGAGAGGCAGGTCTACAACCGGGAGCAGTACGTGCACTTTGACAGTGAGGTGGGGTACTACGTGGCTGACAATCTCCTGGGCGAGCCTGTTGCCAAATACTTCAACAGCCAGCCAGACATCCTGGAGCAGAAACGGGCTGCTGTGGACACGTTCTGCCGGCACAACTACGGGGTGTGGACCCCTTTCGCCGTGGAGAGGAGA
>RitrHQ822400
GGGTATTTCCAGTTCCAGTTTAAGGGTGACTGTTACTTCACCAATGGTACTGAGCGGGTGAGGCTTGTGACGAGGTACATCTACAACCGGGAGCAGTACGTGCACTTTGACAGCGAGGTGGGGTACTACGTGGCTGACAATCTTCTGGGCGAGTCTACTGCCAAATACTTCAACAGCCAGCCCGACTTCCTGGAGCAGACACGGGCTGAGGTGGACACGGTCTGCCGAAACAACTACGGGTTGGCGACCCCTTTCGCCGTGGAGAGGAGA
>RitrHQ822402
GGGTATTTCCAGGACCAGCATAAGTCTGACTGTTACTTCACCAATGGTACCGAGCGGGTGAGGTTTCTGGAGAGGTACATCTACAACCGGGAGCAGAACGTGCACTTTGACAGCGAGGTGGGGTACTACGTGGCTGACAATCTCCTGGGGAAGCCTGATGCTGATTACTGGAACAGCCAGCCCGACTTACTGGAGCAGAAACGGGCTGCTGTGGACAGGTTCTGCCGGTACAACTACGGGGTGTCGACCCCTTACGCCGTGGAGAGGAGA
>RitrHQ822403
GGGTATTTCCAGGACCAGCATAAGTCTGACTGTTACTTCACCAATGGTACCGAGCGGGTGAGGTTTCTGGAGAGGTACATCTACAACCGGGAGCAGAACGTGCACTTTGACAGCGAGGTGGGGTACTACGTGGCTGACAATCTCCTGGGGAAGCCTGATGCTGATTACTGGAACAGCCAGCCCGACTTACTGGAGCAGAAACGGGCTGCTGTGGACAGGTTCTGCCGGTACAACTACGGGGTGTCGACCCCTTACGCCGTGGGGAGGAGA
>RitrHQ822404
GGGTATTTCCAGTTCCAGCATAAGGCTGACTGTTACTTCACCAATGGTACCGAGCGGGTGAGGTTTCTGGAGAGGTACATCTACAACCGGGAGCAGTACGTGCACTTTGACAGCGAGGTGGGGTACTACGTGGCTGACAATCTCCTGGGGAAGCCTTCTGCCGAGTACTGGAACAGCCAGCCCGACTTACTGGAGCAGAAACGGGCTGCTGTGGACACGTTCTGCCGGCACAACTATGGGGTGTCGACCCCTTTCATCGTGGAGAGGAGA
>RitrHQ822405
GGGTATTTCCAGTTCCAGTTTAAGGGTGACTGTTACTTCACCAATGGTACCGAGCGGGTGAGGCTTGTGACGAGGTACATCTACAACCGGGAGCAGTACGTGCACTTTGACAGCGAGGTGGGGTACTACGTGGCTGACAATCTTCTGGGCGAGTCTACTGCCAAATACTTCAACAGCCAGCCCGACTTCCTGGAGCAGACACGGGCTGAGGTGGACACGGTCTGCCGAAACAACTACGGGTTGGCGACCCCTTTCGCCGTGGAGAGGAGA
>RitrHQ822406
GGGTATTTCCAGCGCCAGTTTAAGGCTGACTGTTACTTCACCAATGGTACCGAGCGGGTGAGGTTTCTGGAGAGGCAGGTCTACAACCGGGAGCAGTACGTGCACTTTGACAGCGAGGTGGGGTACTACGTGGCTGACAATCTCCTGGGCGAGCCTAGTGCCAAATACTTCAACAGCCAGCCAGACATCCTGGAGCAGAAACGGGCTGCTGTGGACACGTTCTGCCGGCACAACTATGGGGTGTCGACCCCTTTCATCGTGGAGAGGAGA
>RitrHQ822407
GGGTATTTCCAGTTCCAGTTTAAGGGTGACTGTTACTTCACCAATGGTACCGAGCGGGTGAGGCTTGTGACGAGGTACATCTACAACCGGGAGCAGTACATGCACTTTGACAGCGAGGTGGGGTACTATGTGGCTGACAATCTCTTGGGGAAGCCTTCTGCCAAATACTTCAACAGCCAGCCCGACTTCCTGGAGCAGACACGGGCTGAGGTGGACACGTACTGCCGGCACAACTACGGGGTGGCGACCCCTTTCGCCGTGGAGAGGAGA
>RitrHQ822408
GGGTATTTCCAGTTCCAGTTTAAGGGTGACTGTTACTTCACCAATGGTACCGAGCGGGTGAGGCTTGTGACGAGGTACATCTACAACCGGGAGCAGTACGTGCACTTTGACAGCGAGGTGGGGTACTATGTGGCTGACAATCTCTTGGGGAAGCCTTCTGCCAAATACTTCAACAGCCAGCCCGACTTCCTGGAGCAGACACGGGCTGAGGTGGACACGTACTGCCGGCACAACTACGGGGTGGCGACCCCTTTCGCCGTGGAGAGGAGA
>RitrHQ822409
GGGTATTTCCAGTTCCAGTTTAAGGGTGACTGTTACTTCACCAATGGTACCGAGCGGGTGAGGCTTGTGACGAGGTACATCTACAACCGGGAGCAGTACGTGCACTTTGACAGCGAGGTGGGGTACTATGTGGCTGACAATCTCTTGGGGGAGCCTTCTGCCAAATACTTCAACAGCCAGCCCGACTTCCTGGAGCAGACACGGGCTGAGGTGGACACGTACTGCCGGCACAACTACGGGGTGGCGACCCCTTTCGCCGTGGAGAGGAGA
>RitrHQ822410
GGGTATTTCCAGTTCCAGTTTAAGGGTGACTGTTACTTCACCAATGGTACCGAGCGGGTGAGGCTTGTGACGAGGTACATCTACAACCGGGAGCAGTACGTGCACTTTGACAGCGAGGTGGGGTACTATGTGGCTGACAATCTCTTGGGGAAGCCTTCTGCCAAATACTTCAACAGCCAGCCCGGCTTCCTGGAGCAGACACGGGCTGAGGTGGACACGTACTGCCGGCACAACTACGGGGTGGCGACCCCTTTCGCCGTGGAGAGGAGA
>RitrHQ822411
GGGTATTTCCAGTTCCAGTTTAAGGGTGACTGTTACTTCACCAATGGTACCGAGCGGGTGAGGCTCGTGACGAGGTACATCTACAACCGGGAGCAGTACGTGCACTTTGACAGCGAGGTGGGGTACTATGTGGCTGACAATCTCTTGGGGAAGCCTTCTGCCAAATACTTCAACAGCCAGCCCGACTTCCTGGAGCAGACACGGGCTGAGGTGGACACGTACTGCCGGCACAACTACGGGGTGGCGACCCCTTTCGCCGTGGAGAGGAGA
>RitrHQ822412
GGGTATTTCCAGCGCCAGTTTAAGGCTGACTGTTACTTCACCAATGGTACCGAGCGGGTGAGGTTTCTGGAGAGGCAGGTCTACAACCGGGAGCAGTACGTGCACTTTGACAGCGAGGTGGGGTACTACGTGGCTGACAATCTCCTGGGCGAGCCTAGTGCCAAATACTTCAACAGCCAGCCGGACATCCTGGAGCAGAAACGGGCTGCTGTGGACACGTTCTGCCGGCACAACTATGGGGTGTCGACCCCTTTCATCGTGGAGAGGAGA
>RitrHQ822413
GGGTATTTCCAGTACCAGTTTAAGGTTGACTGTTACTTCACCAATGGTACCGAGCGGGTGAGGTTTCTGGAGAGGCACATCTACAGCCGGCAGCCGCACGTGCACTTTGACAGCGAGGTGGGGTACTACGTGGCTGACAATCTCCTGGGCGAGTCTACTGCCAAATACTTGAACAGCCAGCCAGACATCCTGGAGCAGAAACGGGCTGCTGTGGACAGGTTCTGCCGGCACAACTACGGGGTGTCGACCCCTTTCATCGTGGAGAGGAGA
>RitrHQ822414
GGGTATTTCCAGTTCCAGTTTAAGGGTGACTGTTACTTCACCAATGGTACCGAGCGGGTGAGGCTTGTGACGAGGTACATCTACAACCGGGAGCAGTACGTGCACTTTGACAGCGAGGTGGGGTACTATGTGGCTGACAATCTCTTGGGGAAGCCTTCTGCCAAATACTTCAACAGCCAGCCCGACTTCCTGGAGCAGACACGGGCTGAGGTGGACACGTACTGCCGGCACAACTACGGGGTGGCGACCCCTTTCGCCGTGGAGAGGAGA
>RitrHQ822415
GGGTATTTCCAGTTCCAGTTTAAGGGTGACTGTTACTTCACCAATGGTACCGAGCGGGTGAGGCTTGTGACGAGGTACATCTACAACCGGGAGCAGTACGTGCACTTTGACAGCGAGGTGGGGTACTACGTGGCTGACAATCTTCTGGGCGAGTCTACTGCCAAATACTTCAACAGCCAGCCCGACTTCCTGGAGCAGACACGGGCTGAGGTGGACACGGTCTGCCGAAACAACTACGGGTTGGCGACCCCTTTCGCCGTGGAGAGGAGA
>RitrHQ822416
GGGTATTTCCAGTACCAGCATAAGTCTGACTGTTACTTCACCAATGGTACCGAGCGGGTGAGGTTTCTGGAGAGGTACATCTACAACCGGGAGCAGAACGTGCACTTTGACAGCGAGGTGGGGTACTACGTGGCTGACAATCTTCTGGGCGAGTCTACTGCCAAATACTTCAACAGCCAGCCCGACTTCCTGGAGCAGACACGGGCTGAGGTGGACACGGTCTGCCGAAACAACTACGGGTTGGCGACCCCTTTCGCCGTGGAGAGGAGA
>RitrHQ822417
GGGTATTTCCAGTACCAGCATAAGTCTGACTGTTACTTCACCAATGGTACCGAGCGGGTGAGGTTTCTGGAGAGGTACATCTACAACCGGGAGCAGAACGTGCACTTTGACAGCGAGGTGGGGTACTACGTGGCTGACAATCTCCTGGGGAAGCCTGATGCTGATTACTGGAACAGCCAGCCCGACTTACTGGAGCAGAAACGGGCTGCTGTGGACAGGTTCTGCCGGTACAACTACGGGGTGTCGACCCCTTACGCCGTGGAGAGGAGA
>RitrHQ822418
GGGTATTTCCAGTTCCAGTTTAAGGGTGACTGTTACTTCACCAATGGTACTGAGCGGGTGAGGCTTGCGACGAGGTACATCTACAACCGGGAGCAGTACGTGCACTTTGACAGCGAGGTGGGGTACTACGTGGCTGACAATCTTCTGGGCGAGTCTACTGCCAAATACTTCAACAGCCAGCCCGACTTCCTGGAGCAGACACGGGCTGAGGTGGACACGGTCTGCCGAAACAACTACGGGTTGGCGACCCCCTTCGCCGTGGAGAGGAGA
>RitrHQ822419
GGGTATTTCCAGCTCCAGTTTAAGGGTGACTGTTACTTCACCAATGGTACCGAGCGGGTGAGGCTTGTGGTGAGGCACATCTACAACCAGGAGCAGTACGCGCACTTTGACAGCGAGGTGGGGTACTACGTGGCTGACAATCTCCTGGGGAAGCCTTCTGCCGAGTACTGGAACAGCCAGCCCGACTTACTGGAGCAGAGACGGGCTGAGGTGGACACGTACTGCCGGCACAACTACGGGGTGGCGACCCCTTTCGCCGTGGAGAGGAGA
>RitrHQ822420
GGGTATTTCCAGCGCCAGTTTAAGGGTGACTGTTACTTCACCAATGGCACCGAGCGGGTGAGGCTTGTGGTGAGGCACATCTACAACCAGGAGCAGTACGCGCACTTTGACAGCGAGGTGGGGTACTACGTGGCTGACAATCTCCTGGGGAAGCCTTCTGCCGAGTACTGGAACAGCCAGCCCGACTTACTGGAGCAGAGACGGGCTGAGGTGGACACGGTCTGCCGAAACAACTACAGGGTGGTGACCCCTTTCGCCGTGGAGAGGAGA
>RitrHQ822421
GGGTATTTCCAGTTCCAGTTTAAGGGTGACTGTTACTTCACCAATGGTACCGAGCGGGTGAGGCTTGTGAAGAGGTACATCTACAACCAGGAGCAGTACGCGCACTTTGACAGCGAGGTGGGGTACTACGTGGCTGACAGTCTCCTGGGGAAGCCTGATGCTGACTACTGGAACAGCCAGCCCGACATCCTGGAGCAGGCACAGGCTGCTGTGGACACGTACTGCCGAAACAACTACAGGGTGGTGACCCCTTTCGCCGTGGAGAGGAGA
>RitrHQ822422
GGGTATTTCCAGCGCCAGTTTAAGGGTGACTGTTACTTCACCAATGGTACCGAGCGGGTGAGGCTTGTGGTGAGGCACATCTACAACCAGGAGCAGTACGCGCACTTTGACAGCGAGGTGGGGTACTACGTGGCTGACAATCTCCTGGGGAAGCCTTCTGCCGAGTACTGGAACAGCCAGCCCGACTTACTGGAGCAGAGACGGGCTGAGGTGGACACGGTCTGCCGAAACAACTACAGGGTGGTGACCCCTTTCGCCGTGGAGAGGAGA
>RitrHQ822423
GGGTATTTCCAGCTCCAGTTTAAGGGTGACTGTTACTTCACCAATGGTACCGAGCGGGTGAGGCTTGTGGTGAGGCACATCTACAACCAGGAGCAGTACGCGCACTTTGACAGCGAGGTGGGGTACTACGTGGCTGACAATCTCCTGGGGAAGCCTGATGCTGATTACTGGAACAGCCAGCCCGACTTACTGGAGCAGAGACGGGCTGAGGTGGACACGTACTGCCGAAACAACTACAGGGTGTTTACCCCTTTCACCGTGGAGAGGAGA
>RitrHQ822424
GGGTATTTCCAGCTCCAGTTTAAGGGTGACTGTTACTTCACCAATGGTACCGAGCGGGTGAGGCTTGTGACGAGGTACATCTACAACCGGGAGCAGTACGCGCACTTTGACAGCGAGGTGGGGTACTACGTGGCTGACAATCTCCTGGGGAAGCCTGATGCTGACTACTGGAACAGCCAGCCCGACATCCTGGAGCAGACACAGGCTGAGGTGGACACGGTCTGCCGAAACAACTACAACGTGTGGACTCCTTTCGCTGTGGAGAGGAGA
>RitrHQ822425
GGGTATTTCCAGGACCAGTTTAAGGCTGACTGTTACTTCACCAATGGTACCGAGCGGGTGAGGTTTCTGGAGAGGTACATCTACAACCGGGAGCAGAACGTGCACTTTGACAGCGAGGTGGGGTACTACGTGGCTGACAATCTCCTGGGGAAGCCTGATGCTGATTACTGGAACAGCCAGCCCGACGTCCTGGAGGATGCACGGGCTGCTGTGGACACGTTCTGCCGGCACAACTACGGGGTGGCGACCCCTTTCATCGTGGAGAGGAGA
>RitrHQ822426
GGGTATTTCCAGTTCCAATTTAAGGGTGACTGTTACTTCACCAATGGTACCGAGCGGGTGAGGCTTGTGACGAGGTACATCTACAACCGGGAGCAGTACGTGCACTTTGACAGCGAGGTGGGGTACTACGTGGCCGACAATCTTCTGGGCGAGTCTACTGCCAAATACTTCAACAGCCAGCCCGACTTCCTGGAGCAGACACGGGCTGAGGTGGACACGGTCTGCCGAAACAACTACGGGTTGGCGACCCCTTTCGCTGTGGAGAGGAGA
>RitrHQ822427
GGGTATTTCCAGCTCCAGTTTAAGGGTGACTGTTACTTCACCAATGGTACCGAGCGGGTGAGGCTTGTGACGAGGTACATCTACAACCGGGAGCAGTACGCGCACTTTGACAGCGAGGTGGGGTACTACGTGGCTGACAATCTCCTGGGGAAGCCTGATGCTGACTACTGGAACAGCCAGCCCGACATCCTGGAGCAGACACAGGCTGAGGTGGACACGGTCTGCCGAAACAACTACAACGTGTGGACTCCTTTCGCTGTGGAGAGGAGA
>RitrHQ822428
GGGTATTTCCAGTTCCAGTTTAAGGGTGACTGTTACTTCACCAATGGTACTGAGCGGGTGAGGCTTGTGACGAGGTACATCTACAACCGGGAGCAGTACGTGCACTTTGACAGCGAGGTGGGGTACTACGTGGCTGACAATCTTCTGGGCGAGTCTACTGCCAAATACTTCAACAGCCAGCCCGACTTCCTGGAGCAGACACGGGCTGAGGTGGACACGGTCTGCCGAAACAACTACGGGTTGGCGACCCCTTTCGCCGTGGAGAGGAGA
>RitrHQ822429
GGGTATTTCCAGGACCAGCATAAGTCTGACTGTTACTTCACCAATGGTACCGAGCGGGTGAGGTTTCTGGAGAGGTACATCTACAACCGGGAGCAGTACGTGCACTTTGACAGCGAGGTGGGGTACTACGTGGCTGACAATCTCCTGGGGAAGCCTGATGCTGATTACTGGAACAGCCAGCCCGACTTACTGGAGCAGAAACGGGCTGCTGTGGACACGTTCTGCCGGCACAACTACGGGGTGGCGACCCCTTTCATCGTGGAGAGGAGA
>RitrHQ822430
GGGTATTTCCAGTACCAGCATAAGTCTGACTGTTACTTCACCAATGGTACCGAGCGGGTGAGGTTTCTGGAGAGGCACATCTACAGCCGGCAGCCGCACGTGCACTTTGACAGCGAGGTGGGGTACTACGTGGCTGACAATCTCCTGGGCGAGTCTACTGCCAAATACTTGAACAGCCAGCCAGACATCCTGGAGCGGAAACAGGCTGCTGTGGACACGTTCTGCCGGCACAACTACGGGGTGTTTACCCCTTTCGCTGTGGAGAGGAGA
>RitrHQ822431
GGGTATTTCCAGTTCCAGTTTAAGGGTGACTGTTACTTCACCAATGGTACCGAGCGGGTGAGGCTTGTGACGAGGTACATCTACAACCGGGAGCAGTACGTGCACTTTGACAGCGAGGTGGGGTACTACGTGGCTGACAATCTTCTGGGCGAGTCTACTGCCAAATACTTCAACAGCCAGCCCGACTTCCTGGAGCAGACACGGGCTGAGGTGGACACGGTCTGCCGAAACAACTACGGGTTGGCGACCCCTTTCGCTGTGGAGAGGAGA
>RitrHQ822432
GGGTATTTCCAGTTCCAGTTTAAGGGTGACTGTTACTTCACCAATGGTACCGAGCGGGTGAGGCTTGTGACGAGGTACATCTACAACCGGGAGCAGTACGTGCACTTTGACAGCGAGGTGGGGTACTACGTGGCTGACAATCTTCTGGGCGAGTCTACTGCCAAATACTTCAACAGCCAGCCCGACTTCCTGGAGCAGACACGGGCTGAGGTGGACACGGTCTGCCGAAACAACTACGGGTTGGCGACCCCTTTCGCTGTGGAGAGGAGA
>RitrHQ822433
GGGTATTTCCAGTTCCAGTTTAAGGGTGACTGTTACTTCACCAATGGTACCGAGCGGGTGAGGCTTGTGACGAGGTACATCTACAACCGGGAGCAGTACGTGCACTTTGACAGCGAGGTGGGGTACTACGTGGCTGACAATCTTCTGGGCGAGTCTACTGCCAAATACTTCAACAGCCAGCCCGACTTCCTGGAGCAGACACGGGCTGAGGTGGACACGGTCTGCCGAAACAACTACGGGTTGGCGACCCCTTTCGCTGTGGAGAGGAGA
>RitrHQ822434
GGGTATTTCCAGGACCAGTTTAAGGCTGACTGTTACTTCACCAATGGTACCGAGCGGGTGAGGTTTCTGGAGAGGTACATCTACAACCGGGAGCAGAACGTGCACTTTGACAGCGAGGTGGGGTACTACGTGGCTGACAATCTCCTGGGGAAGCCTGATGCTGATTACTGGAACAGCCAGCCCGACGTCCTGGAGGATGCACGGGCTGCTGTGGACACGTTCTGCCGGCACAACTACGGGGTGTGGACCCCTTTCGCTGTGGAGAGGAGA
>RitrHQ822435
GGGTATTTCCAGTTCCAGTTTAAGGGTGACTGTTACTTCACCAATGGTACCGAGCGGGTGAGGCTTGTGACGAGGTACATCTACAACCGGGAGCAGTACGTGCACTTTGACAGCGAGGTGGGGTACTACGCGGCTGACAATCTTCTGGGCGAGTCTACTGCCAAATACTTCAACAGCCAGCCCGACTTCCTGGAGCAGACACGGGCTGAGGTGGACACGGTCTGCCGAAACAACTACGGGTTGGCGACCCCTTTCGCTGTGGAGAGGAGA
>RitrHQ822436
GGGTATTTCCAGGACCAGTTTAAGGCTGACTGTTACTTCACCAATGGTACCGAGCGGGTGAGGTTTCTGGAGAGGTACATCTACAACCGGGAGCAGAACGTGCACTTTGACAGCGAGGTGGGGTACTACGTGGCTGACAATCTCCTGGGGAAGCCTGATGCTGATTACTGGAACAGCCAGCCCGACGTCCTGGAGAATGCACGGGCTGCTGTGGACACGTTCTGCCGGCACAACTACGGGGTGGCGACCCCTTTCATCGTGGAGAGGAGA
>RitrHQ822437
GGGTATTTCCAGTTCCAGTTTAAGGGTGACTGTTACTTCACCAATGGTACTGAGCGGGTGAGGCTTGTGACGAGGTACATCTACAACCGGGAGCAGTACGTGCACTTTGACAGCGAGGTGGGGTACTACGTGGCTGACAATCTTCTGGGCGAGTCTACTGCCAAATACTTCAACAGCCAGCCCGACTTCCTGGAGCAGACACGGGCTGAGGTGGACACGGTCTGCCGAAACAACTACGGGTTGGCGACCCCTTTCGCCGTGGAGAGGAGA
>RitrHQ822438
GGGTATTTCCAGCGCCAGTTTAAGGCTGACTGTTACTTCACCAATGGTACCGAGCGGGTGAGGTTTCTGGAGAGGCAGGTCTACAACCGGGAGCAGTACGTGCACTTTGACAGCGAGGTGGGGTACTACGTGGCTGACAATCTCCTGGGCGAGCCTAGTGCCAAATACTTCAACAGCCAGCCAGACATCCTGGAGGATGCACGGGCTGCTGTGGACACGTTCTGCCGGCACAACTACGGGGTGTTTACCCCTTTCGCTGTGGAGAGGAGA
>RitrHQ822439
GGGTATTTCCAGTACCAGTTTAAGGTTGACTGTTACTTCACCAATGGTACCGAGCGGGTGAGGTTTCTGGAGAGGCACATCTACAGCCGGCAGCCGCACATGCACTTTGACAGCGAGGTGGGGTACTACGTGGCTGACAATCTCCTGGGCGAGCCTAGTGCCAAATACTTCAACAGCCAGCCAGACATCCTGGAGCAGAAACGGGCTGCTGTGGACAGGTTCTGCCGGCACAACTACGGGGTGTCGACCCCTTTCATCGTGGAGAGGAGA
>RitrHQ822440
GGGTATTTCCAGTACCAGTTTAAGAGTGACTGTTACTTCACCAATGGTACCGAGCGGGTGAGGTTTCTGGAGAGGCACATCTACAGCCGGCAGCCGCACGTGCACTTTGACAGCGAGGTGGGGTACTACGTGGCTGACAATCTCCTGGGCGAGTCTACTGCCAAATACTTGAACAGCCAGCCAGACATCCTGGAGCGGAAACAGGCTGCTGTGGACACGTTCTGCCGGCACAACTACGGGGTGTGGACCCCTTTCGCCGTGGAGAGGAGA
>RitrHQ822441
GGGTATTTCCAGTTCCAGTTTAAGGGTGACTGTTACTTCACCAATGGTACCGAGCGGGTGAGGCTTGTGACGAGGTACATCTACAACCGGGAGCAGTACGTGCACTTTGACAGCGAGGTGGGGTACTACGTGGCTGACAATCTTCTGGGCGAGTCTACTGCCAAATACTTCAACAGCCAGCCCGACTTCCTGGAGCAGACACGGGCTGAGGTGGACACGGTCTGCCGAAACAACTACGGGTTGGCGACCCCTTTCGCTGTGGAGAGGAGA
>RitrHQ822442
GGGTATTTCCAGTTCCAGTTTAAGGGTGACTGTTACTTCACCAATGGTACTGAGCGGGTGAGGCTTGTGACGAGGTACATCTACAACCGGGAGCAGTACGTGCACTTTGACAGCGAGGTGGGGTACTACGTGGCTGACAATCTTCTGGGCGAGTCTACTGCCAAATACTTCAACAGCCAGCCCGACTTCCTGGAGCAGACACGGGCTGAGGTGGACACGGTCTGCCGAAACAACTACGGGTTGGCGACCCCTTTCGCTGTGGAGAGGAGA
>RitrHQ822443
GGGTATTTCCAGCGCCAGTTTAAGGCTGACTGTTACTTCACCAATGGTACCGAGCGGGTGAGGTTTCTGGAGAGGCAGGTCTACAACCGGGAGCAGTACGTGCACTTTGACAGCGAGGTGGGGTACTACGTGGCTGACAATCTCCTGGGCGAGCCTAGTGCCAAATACTTCAACAGCCAGCCAGACATCCTGGAGCAGAAACGGGCTGCTGTGGACACGTTCTGCCGGCACAACTATGGGGTGTCGACCCCTTTCATCGTGGAGAGGAGA
>RitrHQ822444
GGGTATTTCCAGCGCCAGTTTAAGGCTGGCTGTTACTTCACCAATGGTACCGAGCGGGTGAGGTTTCTGGAGAGGCAGGTCTACAACCGGGAGCAGTACGTGCACTTTGACAGCGAGGTGGGGTACTACGTGGCTGACAATCTCCTGGGCGAGCCTAGTGCCAAATACTTCAACAGCCAGCCAGACATCCTGGAGCAGAAACGGGCTGCTGTGGACACGTTCTGCCGGCACAACTGTGGGGTGTCGACCCCTTTCATCGTGGAGAGGAGA
>RitrHQ822445
GGGTATTTCCAGTTCCAGTTTAAGGGTGACTGTTACTTCACCAATGGTACCGAGCGGGTGAGGCTTGTGAAGAGGTACATCTACAACCAGGAGCAGTACGCGCACTTTGACAGCGAGGTGGGGTACTACGTGGCTGACAGTCTCCTGGGGAAGCCTGATGCTGACTACTGGAACAGCCAGCCCGACATCCTGGAGCAGGCACAGGCTGCTGTGGACACGTACTGCCGAAACAACTACAGGGTGGTGACCCCTTTCGCCGTGGAGAGGAGA
>RitrHQ822446
GGGTATTTCCAGTTCCAGTTTAAGGGTGACTGTTACTTCACCAATGGTACCGAGCGGGTGAGGCTTGTGACGAGGTACATCTACAACTGGGAGCAGTTCATGCACTTTGACAGCGAGGTGGGGTACTACGTGGCTGACAGTCTTCTGGGGAAGCCTGATGCTGACTACTGGAACAGCCAGCCCGACATCCTGGAGCAGGCACAGGCTGAGGTGGACACGTACTGCCGGCACAACTACGGGGTGGTGACCCCTTTCGCCGTGGAGAGGAGA
>RitrHQ822447
GGGTATTTCCAGTTCCAGTTTAAGGGTGACTGTTACTTCACCAATGGTACCGAGCGGGTGAGACTTGTGAAGAGGTACATCTACAACCAGGAGCAGTACGCGCACTTTGACAGCGAGGTGGGGTACTACGTGGCTGACAGTCTCCTGGGGAAGCCTGATGCTGACTACTGGAACAGCCAGCCCGACATCCTGGAGCAGGCACAGGCTGCTGTGGACACGTACTGCCGAAACAACTACAGGGTGGTGACCCCTTTCGCCGTGGAGAGGAGA
>RitrHQ822448
GGGTATTTCCAGTACCAGTTTAAGAGTGACTGTTACTTCACCAATGGTACCGAGCGGGTGAGGTTTCTGGAGAGGCACATCTACAGCCGGCAGCCGCACGTGCACTTTGACAGCGAGGTGGGGTACTACGTGGCTGACAATCTCCTGGGCGAGTCTACTGCCAAATACTTGGACAGCCAGCCAGACATCCTGGAGCGGAAACAGGCTGCTGCGGACACGTTCTGCCGGCACAACTACGGGGTGTGGACCCCTTTCGCCGTGGAGAGGAGA
>RitrHQ822449
GGGTATTTCCAGTTCCAGTTTAAGGGTGACTGTTACTTCACCAATGGTACTGAGCGGGTGAGGCTTGTGACGAGGTACATCTACAACCGGGAGCAGTACGTGCACTTTGACAGCGAGGTGGGGTACTACGTGGCTGACAATCTTCTGGGCGAGTCTACTGCCAAATACTTCAACAGCCAGCCCGACTTCCTGGAGCAGACACGGGCTGAGGTGGACACGGTCTGCCGAAACAACTACGGGTTGGCGACCCCTTTCGCCGTGGAGAGGAGA
>RitrHQ822450
GGGTATTTCCAGTTCCAGTTTAAAGCTGACTGTTACTTCACCAATGGTACCGAGCGGGTGAGGTTTCTGGAGAGGCACATCTACAGCCGGCAGCCGCACATGCACTTTGACAGCGAGGTGGGGTACTACGTGGCTGACAATCTCCTGGGCGAGTCTACTGCCAAATACTTCAACAGCCAGCCCAACGTCCTGGAGGATGCACGGGCTGCTGTGGACACGTACTGCCGGCACAACTACGGGGTGGCGACCCCTTTCGCCGTGGAGAGGAGA
>RitrHQ822451
GGGTATTTCCAGGACCAGCATAAGTCTGACTGTTACTTCACCAATGGTACCGAGCGGGTGAGGTTTCTGGAGAGGTACATCTACAACCGGGAGCAGTACGTGCACTTTGACAGCGAGGTGGGGTACTACGTGGCTGACAATCTCCTGGGGAAGCCTGATGCTGATTACTGGAACAGCCAGCCCGACTTACTGGAGCAGAAACGGGCTGTTGTGGACACGTTCTGCCGGCACAACTACGGGGTGTGGACCCCTTTCGCCGTGGAGAGGAGA
>RitrHQ822452
GGGTATTTCCAGTTCCAGTTTAAGGGTGACTGTTACTTCACCAATGGTACTGAGCGGGTGAGGCTTGTGACGAGGTACATCTACAACCGGGAGCAGTACGTGCACTTTGACAGCGAGGTGGGGTACTACGTGGCTGACAATCTTCTGGGCGAGTCTACTGCCAAATACTTCAACAGCCAGCCCGACTTCCTGGAGCAGACACGGGCTGAGGTGGACACAGTCTGCCGAAACAACTACGGGTTGGCGACCCCTTTCGCCGTGGAGAGGAGA
>RitrHQ822453
GGGTATTTCCAGTTCCAGTTTAAGGGTGACTGTTACTTCACCAATGGTACCGAGCGGGTGAGGCTTGTGACGAGGTACATCTACAACCGGGAGCAGTACGTGCACTTTGACAGCGAGGTGGGGTACTACGTGGCTGACAATCTTCTGGGCGAGTCTACTGCCAAATACTTCAACAGCCAGCCCGACTTCCTGGAGCAGACACGGGCTGAGGTGGACACGGTCTGCCGAAACAACTACGGGTTGGCGACCCCTTTCGCTGTGGAGAGGAGA
>RitrHQ822454
GGGTATTTCCAGTTCCAGTTTAAGGGTGACTGTTACTTCACCAATGGTACCGAGCGGGTGAGGCTTGTGACGAGGTACATCTACAACCGGGAGCAGTACGTGCACTTTGACAGCGAGGTGGGGTACTACGTGGCTGACAATCTTCTGGGCGAGTCTACTGCCAAATACTTCAACAGCCAGCCCGACTTCCTGGAGCAGACACGGGCTGAGGTGGACACGGTCTGCCGAAACAACTACGGGCTGGCGACCCCTTTCGCTGTGGAGAGGAGA
>RitrHQ822455
GGGTATTTCCAGTTCCAGTTTAAGGGTGACTGTTACTTCACCAATGGTACCGAGCGGGTGAGGCTTGTGACGAGGTACATCTACAACCGGGAGCAGTACGTGCACTTTGACAGCGAGGTGGGGTACTACGTGGCTGACAATCTTCTGGGCGAGTCTACTGCCAAATACTTCAACAGCCAGCCCGACTTCCTGGAGCAGACACGGGCTGAGGTGGACACGGTCTGCCGAAACAACTACGGGTTGGCGACCCCTTTCGCTGTGGAGAGGAGA
>RitrHQ822456
GGGTATTTCCAGTTCCAGTTTAAGGGTGACTGTTACTTCACCAATGGTACCGAGCGGGTGAGGCTTGTGAAGAGGTACATCTACAACCAGGAGCAGTACGCGCACTTTGACAGCGAGGTGGGGTACTACGTGGCTGACAGTCTCCTGGGGAAGCCTGATGCTGACTACTGGAACAGCCAGCCCGGCATCCTGGAGCAGGCACAGGCTGCTGTGGACACGTACTGCCGAAACAACTACAGGGTGGTGACCCCTTTCGCCGTGGAGAGGAGA
>RitrHQ822457
GGGTATTTCCAGTTCCAGTTTAAGGGTGACTGTTACTTCACCAATGGTACCGAGCGGGTGAGGCTTGTGAAGAGGTACATCTACAGCCAGGAGCAGTACGCGCACTTTGACAGCGAGGTGGGGTACTACGTGGCTGACAGTCTCCTGGGGAAGCCTGATGCTGACTACTGGAACAGCCAGCCCGACATCCTGGAGCAGGCACAGGCTGCTGTGGACACGTACTGCCGAAACAACTACAGGGTGGTGACCCCTTTCGCCGTGGAGAGGAGA
>RitrHQ822458
GGGTATTTCCAGCGCCAGTTTAAGGCTGACTGTTACTTCACCAATGGGACCGAGCGGGTGAGGTTTCTGGAGAGGCAGGTCTACAACCGGGAGCAGTACGTGCACTTTGACAGCGAGGTGGGGTACTACGTGGCTGACAATCTCCTGGGCGAGCCTAGTGCCAAATACTTCAACAGCCAGCCAGACATCCTGGAGCAGAAACGGGCTGCTGTGGACACGTTCTGCCGGCACAACTATGGGGTGTCGACCCCTTTCATCGTGGAGAGGAGA
>RitrHQ822459
GGGTATTTCCAGTTCCAGTTTAAGGGTGACTGTTACTTCACCAATGGTACCGAGCGGGTGAGGCTTGTGACGAGGTACATCTACAACTGGGAGCAGTTCATGCACTTTGACAGCGAGGTGGGGTACTACGTGGCTGACAGTCTTCTGGGGAAGCCTGATGCTGACTACTGGAACAGCCAGCCCGACATCCTGGAGCAGGCACAGGCTGAGGTGGACACGTACTGCCGGCACAACTACGGGGTGGTGACCCCTTTCGCCGTGGAGAGGAGA
>RitrHQ822460
GGGTATTTCCAGTTCCAGTTTAAGAGTGACTGTTACTTCACCAATGGTACCGAGCGGGTGAGGCTTGTGAAGAGGTACATCTACAACCAGGAGCAGTTCGTGCACTTTGACAGCGAGGTGGGGTACTACGTGGCTGACAGTCTTCTGGGGAAGCCTGATGCTGACTACTGGAACAGCCAGCCCGACATCCTGGAGCAGGCACAGGCTGAGGTGGACACGTACTGCCGGCACAACTACGGGGTGGTGACCCCTTTCGCCGTGGAGAGGAGA
>RitrHQ822461
GGGTATTTCCAGTTCCAGTTTAAGGGTGACTGTTACTTCACCAATGGTACTGAGCGGGTGAGGCTTGTGACGAGGTACATCTACAACCGGGAGCAGTACGTGCACTTTGACAGCGAGGTGGGGTACTACGTGGCTGACAATCTTCTGGGCGAGTCTACTGCCAAATACTTCAACAGCCAGCCCGGCTTCCTGGAGCAGACACGGGCTGAGGTGGACACGGTCTGCCGAAACAACTACGGGTTGGCGACCCCTTTCGCCGTGGAGAGGAGA
>RitrHQ822462
GGGTATTTCCAGTACCAGTTTAAGAGTGACTGTTACTTCACCAATGGTACCGAGCGGGTGAGGTTTCTGGAGAGGCACATCTACAGCCGGCAGCCGCACGTGCACTTTGACAGCGAGGTGGGGTACTACGTGGCTGACAATCTCCTGGGCGAGTCTACTGCCAAATACTTGAACAGCCAGCCAGACATCCTGGAGCGGAAACAGGCTGCTGTGGACACGTTCTGCCGGCACAACTACGGGGTGTGGACCCCTTTCGCCGTGGAGAGGAGA
>RitrHQ822463
GGGTATTTCCAGTTCCAGTTTAAGGGTGACTGTTACTTCACCAATGGTACTGAGCGGGTGAGGCTTGTGACGAGGTACATCTACAACCGGGAGCAGTACGTGCACTTTGACAGCGAGGTGGGGTACTACGTGGCTGACAATCTTCTGGGCGAGTCTACTGCCAAATACTTCAACAGCCAGCCCGACTTCCTGGAGCAGACACGGGCTGAGGTGGACACGGTCTGCCGAAACAACTACGGGTTGGCGACCCCTTTCGCCGTGGAGAGGAGA
>RitrHQ822464
GGGTATTTCCAGCGCCAGTTTAAGGCTGACTGTTACTTCACCAATGGTACCGAGCGGGTGAGGTTTCTGGAGAGGCAGGTCTACWACCGGGAGCAGTACGTGCACTTTGACAGCGAGGTGGGGTACTACGTGGCTGACAATCTCCTGGGCGAGCCTAGTGCCAAATACTTCAACAGCCAGCCAGACATCCTGGAGGATGCACGGGCTGCTGTGGACACGTTCTGCCGGCACAACTACGGGGTGTTTACCCCTTTCGCTGTGGAGAGGAGA
>RitrHQ822465
GGGTATTTCCAGGACCAGTTTAAGGCTGACTGTTACTTCACCAATGGTACCGAGCGGGTGAGGTTTCTGGAGAGGTACATCTACAACCGGGAGCAGAACGTGCACTTTGACAGCGAGGTGGGGTACTACGTGGCTGACAATCTCCTGGGGAAGCCTGACGCTGATTACTGGAACAGCCAGCCCGACGTCCTGGAGGATGCACGGGCTGCTGTGGACACGTTCTGCCGGCACAACTACGGGGTGTGGACCCCTTTCGCTGTGGAGAGGAGA
>RitrHQ822466
GGGTATTTCCAGTTCCAGTTTAAGGGTGACTGTTACTTCACCAATGGTACTGAGCGGGTGAGGCTTGTGACGAGGTACATCTACAACCGGGAGCAGTACGTGCACTTTGACAGCGAGGTGGGGTACTACGTGGCTGACAATCTTCTGGGCGAGTCTACTGCCAAATACTTCAACAGCCAGCCCGACTTCCTGGAGCAGACACGGGCTGAGGTGGACACGGTCTGCCGAAACAACTACGGGTTGGCGACCCCCTTCGCCGTGGAGAGGAGA
>RitrHQ822467
GGGTATTTCCAGGACCAGCATAAGTCTGACTGTTACTTCACCAATGGTACCGAGCGGGTGAGGTTTCTGGAGAGGTACATCTACAACCGGGAGCAGTACGTGCACTTTGACAGCGAGGTGGGGTACTACGTGGCTGACAATCTCCTGGGGAAGCCTGATGCTGATTACTGGAACAGCCAGCCCGACTTACTGGAGCAGAAACGGGCTGCTGTGGACACGTTCTGCCGGCACAACTACGGGGTGGCGACCCCTTTCATCGTGGAGAGGAGA
>RitrHQ822468
GGGTATTTCCAGGACCAGCATAAGTCTGACTGTTACTTCACCAATGGTACCGAGCGGGTGAGGTTTCTGGAGAGGTACATCTACAACCGGGAGCAGTACGTGCACTTTGACAGCGAGGTGGGGTACTACGTGGCTGACAATCTCCTGGGGAAGCCTGATGCTGATTACTGGAACAGCCAGCCCGACTTACTGGAGCAGAGACGGGCTGCTGTGGACACGTTCTGCCGGCACAACTACGGGGTGGCGACCCCTTTCATCGTGGAGAGGAGA
>RitrHQ822469
GGGTATTTCCAGGACCAGTTTAAGGCTGACTGTTACTTCACCAATGGTACCGAGCGGGTGAGGTTTCTGGAGAGGTACATCTACAACCGGGAGCAGAACGTGCACTTTGACAGCGAGGTGGGGTACTACGTGGCTGACAATCTCCTGGGGAAGCCTGATGCTGATTACTGGAACAGCCAGCCCGACGTCCTGGAGGATGCACGGGCTGCTGTGGACACGTTCTGCCGGCACAACTACGGGGTGGCGACCCCTTTCATCGTGGAGAGGAGA
>RitrHQ822470
GGGTATTTCCAGTTCCAGTTTAAGGGTGACTGTTACTTCACCAATGGTACCGAGCGGGTGAGGCTTGTGACGAGGTACATCTACAACCGGGAGCAGTACGTGCACTTTGACAGCGAGGTGGGGTACTACGTGGCTGACAATCTTCTGGGCGAGTCTACTGCCAAATACTTCAACAGCCAGCCCGACTTCCTGGAGCAGACACGGGCTGAGGTGGACACGGTCTGCCGAAACAACTACGGGTTGGCGACCCCTTTCGCCGTGGAGAGGAGA
>RitrHQ822471
GGGTATTTCCAGTACCAGTTTAAGAGTGACTGTTACTTCACCAATGGTACCGAGCGGGTGAGGCTTGTGAAGAGGTACATCTACAACCAGGAGCAGTTCGTGCACTTTGACAGCGAGGTGGGGTACTACGTGGCTGACAGTCTTCTGGGGAAGCCTGATGCTGACTACTGGAACAGCCAGCCCGACATCCTGGAGCAGGCACAGGCTGAGGTGGACACGTACTGCCGGCACAACTACGGGGTGGTGACCCCTTTCGCCGTGGAGAGGAGA
>RitrHQ822472
GGGTATTTCCAGTTCCAGTTTAAGAGTGACTGTTACTTCACCAATGGTACCGAGCGGGTGAGGCTTGTGAAGAGGTACATCTACAACCAGGAGCAGTTCGTGCACTTTGACAGCGAGGTGGGGTACTACGTGGCTGACAGTCTTCTGGGGAAGCCTGATGCTGACTACTGGAACAGCCAGCCCGACATCCTGGAGCAGGCACAGGCTGAGGTGGACACGTACTGCCGGCACAACTACGGGGTGGTGACCCCTTTCGCCGTGGAGAGGAGA
>RitrHQ822473
GGGTATTTCCAGTTCCAGCATAAGTCTGACTGTTACTTCACCAATGGTACCGAGCGGGTGAGGTTTCTGGAGAGGTACATCTACAACCGGGAGCAGAACGTGCACTTTGACAGCGAGGTGGGGTACTACGTGGCTGACAATCTCCTGGGGAAGCCTGATGCTGATTACTGGAACAGCCAGCCCGACTTACTGGAGCAGAAACGGGCTGTTGTGGACACGTTCTGCCGGCACAACTACGGGGTGTGGACCCCCTTCGCCGTGGAGAGGAGA
>RitrKJ210580
-----------GTACCAGTTTAAGGTTGACTGTTACTTCACCAATGGTACCGAGCGGGTGAGGTTTCTGGAGAGGCACATCTACAGCCGGCAGCCGCACGTGCACTTTGACAGCGAGGTGGGGTACTACGTGGCTGACAATCTCCTGGGCGAGTCTACTGCCAAATACTTCAACAGCCAGCCAGACATCCTGGAGCGGAAACAGGCTGCTGTGGACACGTTCTGCCGGCACAACTACGGGGTGTGGACCCCTTTCGCCGTGGAGAGGAG-
>RitrKJ210581
-----------GGACCAGTTTAAGTCTGACTGTTACTTCACCAATGGTACCGAGCGGGTGAGGTTTCTGGAGAGGTACATCTACAACCGGGAGCAGAACGTGCACTTTGACAGCGAGGTGGGGTACTACGTGGCTGACAATCTCCTGGGGAAGCCTGATGCTGATTACTGGAACAGCCAGCCCGACATCCTGGAGGATGCACGGGCTGCTGTGGACACGTTCTGCCGATACAACTACGGGGTGTCGACCCCTTATGCCGTGGAGAGGAG-
>RitrKJ210582
-----------GTACCAGTTTAAGGGTGACTGTTACTTCACCAATGGTACCGAGCGGGTGAGGTTTCTGGAGAGGCACATCTACAGCCGGCAGCCGCACATGCACTTTGACAGCGAGGTGGGGTACTACGTGGCTGACAATCTCCTGGGTGAGCCTAGTGCCAAATACTTCAACAGCCAGCCAGACATCCTGGAGCATGCACGGGCTGCTGTGGACACGTTCTGCCGGCACAACTACGGGGTGTCGACCCCTTTCATCGTGGAGAGGAG-
>RitrKJ210583
-----------GGACCAGTTTAAGTCTGACTGTTACTTCACCAATGGTACCGAGCGGGTGAGGTTTCTGGAGAGGTACATCTACAACCGGGAGCAGAACGTGCACTTTGACAGCGAGGTGGGGTACTATGTGGCTGACAATCTCTTGGGGAAGCCTTCTGCCAAATACTTCAACAGCCAGCCCGACTTCCTGGAGCAGACACGGGCTGAGGTGGACACGTACTGCCGGCACAACTACGGGGTGGCGACCCCTTTCGCCGTGGAGAGGAG-
>RitrKJ210584
-----------GCTCCAGTTTAAGGCTGACTGTTACTTCACCAATGGTACCGAGCGGGTGAGGTTTCTGGAGAGGCGGGTCTACAACCGGGAGCAGTACGTGCACTTTGACAGCGAGGTGGGGTACTACGTGGCTGACAATCTCCTGGGGAAGCCTGATGCTGACTACTTCAACAGCCAGCCCGACGTCCTGGAGCATGCACGGGCTGCTGTGGACACGTTCTGCCGGCACAACTACAGGGTGGTGACCCCTTTCGCTGTGGAGAGGAG-
>RitrKJ210585
-----------GTTCCAGTTTAAGGCTGACTGTTACTTCACCAATGGTACCGAGCGGGTGAGGTTTCTGGAGAGGCACATCTACAGCCGGCAGCCGCACATGCACTTTGACAGCGAGGTGGGGTACTACGTGGCTGACAATCTCCTGGGCGAGTCTACTGCCAAATACTTCAACAGCCAGCCCAACGTCCTGGAGGATGCACGGGCTGCTGTGGACACGTTCTGCCGGCACAACTACGGGGCGTGGACCCCTTTCGCTGTGGAGAGGAG-
>RitrKJ210586
-----------GGACCAGCATAAGTCTGACTGTTACTTCACCAATGGTACCGAGCGGGTGAGGTTTCTGGAGAGGTACATCTACAACCGGGAGCAGTACGTGCACTTTGACAGCGAGGTGGGGTACTACGTGGCTGACAATCTCCTGGGGAAGCCTGATGCTGATTACTGGAACAGCCAGCCCGACTTACTGGAGCAGAAACGGGCTGCTGTGGACACGTTCTGCCGGCACAACTACGGGGTGTCGACCCCTTTCATCGTGGAGAGGAG-
>RitrKJ210587
-----------GTACCAGTTTAAGTCTGACTGTTACTTCACCAATGGTACCGAGCGGGTGAGGTTTCTGGAGAGGCACATCTACAGCCGGCAGCCGCACATGCACTTTGACAGCGAGGTGGGGTACTACGTGGCTGACAATCTCCTGGGCGAGCCTAGTGCCAAATACTTCAACAGCCAGCCAGACATCCTGGAGCAGAAACGGGCTGCTGTGGACAGGTTCTGCCGGCACAACTACGGGGTGTCGACCCCTTTCATCGTGGAGAGGAG-
>RitrKJ210588
-----------GCTCCAGTTTAAGGGTGACTGTTACTTCACCAATGGTACCGAGCGGGTGAGGCTTGTGAAGAGGTACATCTACAACCAGGAGCAGTACGCGCACTTTGACAGCGAGGTGGGGTACTACGTGGCTGACAGTCTCCTGGGGAAGCCTGATGCTGACTACTGGAACAGCCAGCCCGACATCCTGGAGCAGGCACAGGCTGCTGTGGACACGTACTGCCGAAACAACTACAGGGTGGTGACCCCTTTCGCCGTGGAGAGGAG-
>RitrKJ210589
-----------GGACCAGTTTAAGTCTGACTGTTACTTCACCAATGGTACCGAGCGGGTGAGGTTTCTGGAGAGGTACATCTACAACCGGGAGCAGAACGTGCACTTTGACAGCGAGGTGGGGTACTACGTGGCTGACAATCTCCTGGGGAAGCCTGATGCTGATTACTGGAACAGCCAGCCCGACTTACTGGAGCAGAAACGGGCTGCTGTGGACACGTTCTGCCGGCACAACTACGGGGTGTGGACCCCTTTCGCCGTGGAGAGGAG-
>RitrKJ210590
-----------GTACCAGCATAAGTCTGACTGTTACTTCACCAATGGTACCGAGCGGGTGTGGTTTCTGGAGAGGTACATCTACAACCAGGAGCAGTACGCGCACTTTGACAGCGAGGTGGGGTACTACGTGGCTGACAATCTCCTGGGGAAGCCTTCTGCCGAGTACTGGAACAGCCAGCCCGACTTACTGGAGCAGAGACGGGCTGAGGTGGACACGGTCTGCCGAAACAACTACGGGTTGGCGACCCCTTTCGCCGTGGAGAGGAG-
>RitrKJ210591
-----------GTTCCAGTTTAAGGGTGACTGTTACTTCACCAATGGTACCGAGCGGGTGAGGCTTGTGACGAGGTACATCTACAACCGGGAGCAGTACGTGCACTTTGACAGCGAGGTGGGGTACTACGTGGCTGACAATCTTCTGGGCGAGTCTACTGCCAAATACTTCAACAGCCAGCCAGACATCCTGGAGCAGACACGGGCTGAGGTGGACACGGTCTGCCGAAACAACTACGGGTTGGCGACCCCTTTCGCCGTGGAGAGGAG-
>RitrEU326230
---------------------------------------------------------------TTTGTGACGAGGTACATCTACAACCGGGAGCAGTACGTGCACTTTGACAGCGAGGTGGGGTACTACGTGGCTGACAATCTTCTGGGCGAGTCTACTGCCAAATACTTCAACAGCCAGCCCGACTTCCTGGAGCAGACACGGGCTGAGGTGGACACGGTC------------------------------------------------
>RitrEU326231
---------------------------------------------------------------TTTGTGACGAGGTACATCTACAACCGGGAGCAGTACGTGCACTTTGACAGCGAGGTGGGGTACTACGTGGCTGACAATCTTCTGGGCGAGTCTACTGCCAAATACTTCAACAGCCAGCCCGACTTCCTGGAGCAGACACGGGCTGAGGTGGACACGGTC------------------------------------------------
>RitrEU326232
---------------------------------------------------------------TTTGTGGAGAGGTACATCTACAACCGGGAGCAGTACGTGCACTTTGACAGCGAGGTGGGGTACTATGTGGCTGACAATCTCTTGGGGAAGCCTTCTGCCAAATACTTCAACAGCCAGCCCGACTTCCTGGAGCAGACACGGGCTGATGTGGACACGTAC------------------------------------------------
>RitrEU326233
---------------------------------------------------------------TTTGTGACGAGGTACATCTACAACCGGGAGCAGTACGTGCACTTTGACAGCGAGGTGGGGTACTATGTGGCTGACAATCTCTTGGGGAAGCCTTCTGCCAAATACTTCAACAGCCAGCCCGACTTCCTGGAGCAGACACGGGCTGAGGTGGACACGTAC------------------------------------------------
>RitrEU326234
---------------------------------------------------------------TTTGTGACGAGGTACATCTACAACCGGGAGCAGTACGTGCACTTTGACAGCGAGGTGGGGTACTATGTGGCTGACAATCTCTTGGGGAAGCCTTCTGCCAAATACTTCAACAGCCAGCCCGACTTCCTGGAGCGGACACGGGCTGAGGTGGATACGTAC------------------------------------------------
>RitrEU326235
---------------------------------------------------------------TTTCTGGAGAGGCAGGTCTACAACCGGGAGCAGTACGTGCACTTTGACAGCGAGGTGGGGTACTACGTGGCTGACAATCTCCTGGGCGAGCCTAGTGCCAAATACTTCAACAGCCAGCCAGACATCCTGGAGCAGAAACGGGCTGCTGTGGTCACGTTC------------------------------------------------
>RitrEU326236
---------------------------------------------------------------TTTCTGGAGAGGCAGGTCTACAACCGGGAGCAGTACGTGCACTTTGACAGTGAGGTGGGGTACTACGTGGCTGACAATCTCCTGGGCGAGCCTGTTGCCAAATACTTCAACAGCCAGCCAGACATCCTGGAGCAGAAACGGGCTGCTGTGGACACGTTC------------------------------------------------
>RitrEU326237
---------------------------------------------------------------TTTCTGGAGAGGCACATCTACAGCCGGCAGCCGCACATGCACTTTGACAGCGAGGTGGGGTACTACGTGGCTGACAATCTCCTGGGCAAGTCTACTGCCAAATACTTCAACAGCCAGCCCAACGTCCTGGAGGATGCACGGGCTGCTGTGGACACGTTC------------------------------------------------
>RitrEU326238
---------------------------------------------------------------TTTCTGGAGAGGCACATCTACAGCCGGCAGCCGCACGTGCACTTTGACAGCGAGGTGGGGTACTACGTGGCTGACAATCTCCTGGGCGAGTCTACTGCCAAATACTTGAACAGCCAGCCAGACATCCTGGAGCGGAAACAGGCTGCTGTGGACACGTTC------------------------------------------------
>RitrEU326239
---------------------------------------------------------------TTTCTGGAGAGGCACATCTACAGCCGGCAGCCGCACATGCACTTTGACAGCGAGGTGGGGTACTACGTGGCTGACAATCTCCTGGGCGAGTCTACTGCCAAATACTTCAACAGCCAGCCAGACATCCTGGAGCGGAAACGGGCTGCTGTGGACACGTTC------------------------------------------------
>RitrEU326240
---------------------------------------------------------------TTTCTGGAGAGGTACATCTACAACCGGGAGCAGTACGTGCACTTTGACAGCGAGGTGGGGTACTACGTGGCTGACAATCTCCTGGGGAAGCCTTCTGCCGAGTACTGGAACAGCCAGCCCGACTTACTGGAGCAGAAACGGGCTGCTGTGGACACGTTC------------------------------------------------
>RitrEU326241
---------------------------------------------------------------TTTCTGGAGAGGCACATCTACAACCGGGAGCAGAACGTGCACTTTGACAGCGAGGTGGGGTACTACGTGGCTGACAATCTCCTGGGGGAGCCTGATGCTGAATACTGGAACAGCCAGCCCGACATACTGGAGCAGAAACAGGCTGCTGTGGACACGTTC------------------------------------------------
>RitrEU326242
---------------------------------------------------------------TTTCTGGAGAGGTACATCTACAACCGGGAGCAGTACGTGCACTTTGACAGCGAGGTGGGGTACTACGTGGCTGACAATCTCCTGGGGAAGCCTGATGCTGATTACTGGAACAGCCAGCCCGACTTACTGGAGCAGAAACGGGCTGTTGTGGACACGTTC------------------------------------------------
>RitrEU326243
---------------------------------------------------------------TTTGTGGTGAGGCACATCTACAACCAGGAGCAGTACGCGCACTTTGACAGCGAGGTGGGGTACTACGTGGCTGACAATCTCCTGGGGAAGCCTTCTGCCGAGTACTGGAACAGCCAGCCCGACTTACTGGAGCAGAGACGGGCTGAGGTGGACACGTAC------------------------------------------------
>RitrEU326244
GGGTATTTCCAGTTCCAGTTTAAGGGTGACTGTTACTTCACCAATGGTACTGAGCGGGTGAGGCTTGTGACGAGGTACATCTACAACCGGGAGCAGTACGTGCACTTTGACAGCGAGGTGGGGTACTACGTGGCTGACAATCTTCTGGGCGAGTCTACTGCCAAATACTTCAACAGCCAGCCCGACTTCCTGGAGCAGACACGGGCTGAGGTGGACACAGTCTGCCGAAACAACTACGGGTTGGCGACCCCTTTCGCCGTGGAGAGGAGA
>RitrEU326245
GGGTATTTCCAGTTCCAGTTTAAGGGTGACTGTTACTTCACCAATGGTACTGAGCGGGTGAGGCTTGTGACGAGGTACATCTACAACCGGGAGCAGTACGTGCACTTTGACAGCGAGGTGGGGTACTACGTGGCTGACAATCTTCTGGGCGAGTCTACTGCCAAATACTTCAACAGCCAGCCCGACTTCCTGGAGCAGACACGGGCTGAGGTGGACACAGTCTGCCGAAACAACTACGGGTTGGCGACCCCTTTCGCCGTGGAGAGGAGA
>RitrEU326246
GGGTATTTCCAGTTCCAGTTTAAGGGTGACTGTTACTTCACCAATGGTACTGAGCGGGTGAGGCTTGTGACGAGGTACATCTACAACCGGGAGCAGTACGTGCACTTTGACAGCGAGGTGGGGTACTACGTGGCTGACAATCTTCTGGGCGAGTCTACTGCCAAATACTTCAACAGCCAGCCCGACTTCCTGGAGCAGACACGGGCTGAGGTGGACACGGTCTGCCGAAACAACTACGGGTTGGCGACCCCTTTCGCCGTGGAGAGGAGA
>RitrEU326247
GGGTATTTCCAGTTCCAGTTTAAGGGTGACTGTTACTTCACCAATGGTACTGAGCGGGTGAGGCTTGTGACGAGGTACATCTACAACCGGGAGCAGTACGTGCACTTTGACAGCGAGGTGGGGTACTACGTGGCTGACAATCTTCTGGGCGAGTCTACTGCCAAATACTTCAACAGCCAGCCCGACTTCCTGGAGCAGACACGGGCTGAGGTGGACACGGTCTGCCGAAACAACTACGGGTTGGCGACCCCTTTCGCCGTGGAGAGGAGA
>RitrEU326248
GGGTATTTCCAGTTCCAGTTTAAGGGTGACTGTTACTTCACCAATGGTACTGAGCGGGTGAGGCTTGTGACGAGGTACATCTACAACCGGGAGCAGTACGTGCACTTTGACAGCGAGGTGGGGTACTACGTGGCTGACAATCTTCTGGGCGAGTCTACTGCCAAATACTTCAACAGCCAGCCCGACTTCCTGGAGCAGACACGGGCTGAGGTGGACACGGTCTGCCGAAACAACTACGGGTTGGCGACCCCTTTCGCCGTGGAGAGGAGA
>RitrEU326249
GGGTATTTCCAGTTCCAGTTTAAGGGTGACTGTTACTTCACCAATGGTACCGAGCGGGTGAGGCTTGTGACGAGGTACATCTACAACCGGGAGCAGTACGTGCACTTTGACAGCGAGGTGGGGTACTACGTGGCTGACAATCTTCTGGGCGAGTCTACTGCCAAATACTTCAACAGCCAGCCCGACTTCCTGGAGCAGACACGGGCTGAGGTGGACACGGTCTGCCGAAACAACTACGGGTTGGCGACCCCTTTCGCCGTGGAGAGGAGA
>RitrEU326250
GGGTATTTCCAGTTCCAGTTTAAGGGTGACTGTTACTTCACCAATGGTACCGAGCGGGTGAGGCTTGTGACGAGGTACATCTACAACCGGGAGCAGTACGTGCACTTTGACAGCGAGGTGGGGTACTACGTGGCTGACAATCTTCTGGGCGAGTCTACTGCCAAATACTTCAACAGCCAGCCCGACTTCCTGGAGCAGACACGGGCTGAGGTGGACACGGTCTGCCGAAACAACTACGGGTTGGCGACCCCTTTCGCCGTGGAGAGGAGA
>RitrEU326251
GGGTATTTCCAGTTCCAGTTTAAGGGTGACTGTTACTTCACCAATGGTACCGAGCGGGTGAGGCTTGTGACGAGGTACATCTACAACCGGGAGCAGTACGTGCACTTTGACAGCGAGGTGGGGTACTACGTGGCTGACAATCTTCTGGGCGAGTCTACTGCCAAATACTTCAACAGCCAGCCCGACTTCCTGGAGCAGACACGGGCTGAGGTGGACACGGTCTGCCGAAACAACTACGGGTTGGCGACCCCTTTCGCTGTGGAGAGGAGA
>RitrEU326252
GGGTATTTCCAGTTCCAGTTTAAGGGTGACTGTTACTTCACCAATGGTACCGAGCGGGTGAGGCTTGTGACGAGGTACATCTACAACCGGGAGCAGTACGTGCACTTTGACAGCGAGGTGGGGTACTACGTGGCTGACAATCTTCTGGGCGAGTCTACTGCCAAATACTTCAACAGCCAGCCCGACTTCCTGGAGCAGACACGGGCTGAGGTGGACACGGTCTGCCGAAACAACTACGGGTTGGCGACCCCTTTCGCTGTGGAGAGGAGA
>RitrEU326253
GGGTATTTCCAGTTCCAGTTTAAGGGTGACTGTTACTTCACCAATGGTACCGAGCGGGTGAGGCTTGTGACGAGGTACATCTACAACCGGGAGCAGTACGTGCACTTTGACAGCGAGGTGGGGTACTACGTGGCTGACAATCTTCTGGGCGAGTCTACTGCCAAATACTTCAACAGCCAGCCCGACTTCCTGGAGCAGACACGGGCTGAGGTGGACACGGTCTGCCGAAACAACTACGGGTTGGCGACCCCTTTCGCTGTGGAGAGGAGA
>RitrEU326254
GGGTGTTTCCAGTTCCAGTTTAAGGGTGACTGTTACTTCACCAATGGTACCGAGCGGGTGAGGCTTGTGACGAGGTACATCTACAACCGGGAGCAGTACGTGCACTTTGACAGCGAGGTGGGGTACTATGTGGCTGACAATCTCTTGGGGAAGCCTTCTGCCAAATACTTCAACAGCCAGCCCGACTTCCTGGAGCAGACACGGGCTGAGGTGGACACGTACTGCCGGCACAACTACGGGGTGGCGACCCCTTTCGCCGTGGAGAGGAGA
>RitrEU326255
GGGTATTTCCAGCTCCAGTTTAAGGGTGACTGTTACTTCACCAATGGTACCGAGCGGGTGAGGCTTGTGACGAGGTACATCTACAACCGGGAGCAGTACGCGCACTTTGACAGCGAGGTGGGGTACTACGTGGCTGACAATCTCCTGGGGAAGCCTGATGCTGACTACTGGAACAGCCAGCCCGACATCCTGGAGCAGACACAGGCTGAGGTGGACACGGTCTGCCGAAACAACTACAACGTGTGGACTCCTTTCGCTGTGGAGAGGAGA
>RitrEU326256
GGGTATTTCCAGTACCAGCATAAGTCTGACTGTTACTTCACCAATGGTACCGAGCGGGTGAGGTTTCTGGAGAGGTACATCTACAACCGGGAGCAGAACGTGCACTTTGACAGCGAGGTGGGGTACTACGTGGCTGACAATCTCCTGGGGAAGCCTGATGCTGATTACTGGAACAGCCAGCCCGACTTACTGGAGCAGAAACGGGCTGCTGTGGACAGGTTCTGCCGGTACAACTACGGGGTGTCGACCCCTTACGCCGTGGAGAGGAGA
>RitrEU326257
GGGTATTTCCAGGACCAGCATAAGTCTGACTGTTACTTCACCAATGGTACCGAGCGGGTGAGGTTTCTGGAGAGGTACATCTACAACCGGGAGCAGTACGTGCACTTTGACAGCGAGGTGGGGTACTACGTGGCTGACAATCTCCTGGGGAAGCCTGATGCTGATTACTGGAACAGCCAGCCCGACTTACTGGAGCAGAAACGGGCTGCTGTGGACACGTTCTGCCGGCACAACTACGGGGTGGCGACCCCTTTCATCGTGGTGAGGAGA
>RitrEU326258
GGGTATTTCCAGTTCCAGTTTAAGGCTGACTGTTACTTCACCAATGGTACCGAGCGGGTGAGGTTTCTGGAGAGGCACATCTACAGCCGGCAGCCGCACATGCACTTTGACAGCGAGGTGGGGTACTACGTGGCTGACAATCTCCTGGGCGAGTCTACTGCCAAATACTTCAACAGCCAGCCCAACGTCCTGGAGGATGCACGGGCTGCTGTGGACACGTACTGCCGGCACAACTACGGGGTGGCGACCCCTTTCGCCGTGGAGAGGAGA
>RitrEU326259
GGGTATTTCCAGTACCAGTTTAAGGTTGACTGTTACTTCACCAATGGTACCGAGCGGGTGAGGTTTCTGGAGAGGCACATCTACAGCCGGCAGCCGCACATGCACTTTGACAGCGAGGTGGGGTACTACGTGGCTGACAATCTCCTGGGCGAGCCTAGTGCCAAATACTTCAACAGCCAGCCAGACATCCTGGAGCAGAAACGGGCTGCTGTGGACAGGTTCTGCCGGCACAACTACGGGGTGTCGACCCCTTTCATCGTGGAGAGGAGA
>RitrEU326260
GGGTATTTCCAGCGCCAGTTTAAGGCTGACTGCTACTTCACCAATGGTACCGAGCGGGTGAGGTTTCTGGAGAGGCAGGTCTACAACCGGGAGCAGTACGTGCACTTTGACAGCGAGGTGGGGTACTACGTGGCTGACAATCTCCTGGGCGAGCCTAGTGCCAAATACTTCAACAGCCAGCCAGACATCCTGGAGGATGCACGGGCTGCTGTGGACACGTTCTGCCGGCACAACTACGGGGTGTTTACCCCTTTCGCTGTGGAGAGGAGA
>RitrEU326261
GGGTATTTCCAGTTCCAGTTTAAGGGTGACTGTTACTTCACCAATGGTACTGAGCGGGTGAGGCTTGTGACGAGGTACATCTACAACCGGGAGCAGTACGTGCACTTTGACAGCGAGGTGGGGTACTACGTGGCTGACAATCTTCTGGGCGAGTCTACTGCCAAATACTTCAACAGCCAGCCCGACTTCCTGGAGCAGACACGGGCTGAGGTGGACACGGTCTGCCGAAACAACTACGGGTTGGCGACCCCTTTCGCCGTGGAGAGGAGA
>RitrEU326277
---------------------------------------------------------------TTTCTGGAGAGGCACATCTACAGCCGGCAGCCGCACATGCACTTTGACAGCGAGGTGGGGTACTACGTGGCTGACAATCTCCTGGGCGAGTCTACTGCCAAATACTTCAACAGCCAGCCCAACGTCCTGGAGGATGCACGGGCTGCTGTGGACACGTAC------------------------------------------------
>PaebKJ162438
GGGTATTTCCAGTACCAGTTTAAGGTTGACTGTTACTTCACCAATGGTACCGAGCGGGTGAGGTTTCTGGAGAGGCACATCTACAGCCGGCAGCCGCACATGCACTTTGACAGCGAGGTGGGGTACTACGTGGCTGACAATCTTCTGGGCGAGTCTAGTGCCAAATACTTCAACAGCCAGCCCGACATCCTGGAGCGGAAACGGGCTGCTGTGGACACGTTCTGCCGGCACAACTACGGGGTGGTGACCCCTTTCACTGTGGAGAGGAGA
>PaebKJ162439
GGGTATTTCCAGTACCAGTTTAAGGGTGACTGTTACTTCACCAATGGTACCGAGCGGGTGAGGCTTGTGGTGAGGCACATCTACAACCGGGAGCAGTACGCGCACTTTGACAGCGAGGTGGGGTACTACGTGGCTGACAATCTCCTGGGGAAGCCTGATGCTGACTACTGGAACAGCCAGCCCGATGTCCTGGAGCAGAGACGGGCTGAGGTGGACACGGTCTGCCGAAACAACTACAGGGTGGTGACCCCTTTCGCCGTGGAGAGGAGA
>PaebKJ162440
GGGTTTTTCCAGGACCTGTTTAAGGGTGACTGTTACTTCACCAATGGTACCGAGCGGGTGAGGCTTGTGGTGAGGCACATCTACAACCGGGAGCAGTACGCGCACTTTGACAGCGAGGTGGGGTACTACGTGGCTGACAATCTCCTGGGGAAGCCTGATGCTGACTACTGGAACAGCCAGCCCGATGTCCTGGAGCAGAGACGGGCTGAGGTGGACACGGTCTGCCGAAACAACTACAGGGTGGCGACCCCTTTCGCCGTGGAGAGGAGA
>PaebKJ162441
GGGTTTTTCCAGGACCTGTTTAAGGGTGACTGTTACTTCACCAATGGTACCGAGCGGGTGAGGCTTGTGGTGAGGCACATCTACAACCGGGAGCAGTACGCGCACTTTGACAGCGAGGTGGGGTACTACGTGGCTGACAATCTCCTGGGGAAGCCTGATGCTGACTACTGGAACAGCCAGCCCGATGTCCTGGAGCAGAGACGGGCTGAGGTGGACACGGTCTGCCGAAACAACTACAGGGTGGCGACCCCTTTCGCCGTGGAGAGGAGA
>PaebKJ162442
GGGTTTTTCCAGGACCTGTTTAAGGGTGACTGTTACTTCACCAATGGTACCGAGCGGGTGAGGCTTGTGGTGAGGCACATCTACAACCGGGAGCAGTACGCGCACTTTGACAGCGAGGTGGGGTACTACGTGGCTGACAATCTCCTGGGGAAGCCTGATGCTGACTACTGGAACAGCCAGCCCGATGTCCTGGAGCAGAGACGGGCTGAGGTGGACACGGTCTGCCGAAACAACTACAGGGTGGCGACCCCTTTCGCCGTGGAGAGGAGA
>SthiMZ243033
------------GAGATGCATAAGGCTGATTGTTACTTCACCAACGGCACCGAGCGGGTCAGGTTTGTGGAGAGGTACATCCACAACCGGGAGCAGAACGTGCACTTTGACAGCGAGGTGGGGCACTACGTGGCTGACACTCTCCTGGGGAAGCCTGATGCTGACTACTGGAACAGCCAGCCAGACTTCCTGGAGCAGAAACGGGCTGCTGTGGACACGTTCTGCCGGCACAACTACGAGGTGTATAAACCTTTCACCACGGAGAGGAGC
>SthiMZ243034
------------GAGATGGGTAAGGCTGATTGTTACTTCACCAACGGCACCGAGCGGGTGAGGCTTGTGGAGAGGTACATCTACAACCGGGAGCAGTACGCGCACTTTGACAGCGAGGTGGGGCACTACGTGGCTGACACTCTCCTGGGGAAGCCTTCTGCTGACTACTGGAACAGCCAGCCAGACATCCTGGAGAACGCACGGGCTGCTGTGGACACGTTCTGCCGGAACAACTACAATGCGTGGACTCCTTTCGCTGTGGAGAGGAGT
>SthiMZ243035
------------GAGATGTATAAGGCTGATTGTTACCTCACCAACGGCACCGAGCGGGTGAGGCTTGTGACGAGGTACATCCACAACCGGGAGCAGTTACTGCACTTTGACAGCGAGGTGGGGCACTACGTGGCTGACACTCTCCTGGGGAAGCCTCAGGCTGACTACTGGAACAGCCAGCCAGACCTCCTGGAGCAGAAACGGGCTGAGGTGGACACGTTCTGCCGGAACAACTACAATGCGTGGACTCCTTTCGCTGTGGAGAGGAGC
>SthiMZ243036
------------GAGATGGCTAAGAGCGATTGTTACCTCACCAATGGCACCGAGCGGGTCAGGTTTGTGGAGAGGTACATCTACAACCGGCAGCAGTACGTGCACTTTGACAGTGAGGTGGGGCATTATGTGGCTGACACTCTCATGGGGAAGCCTTCTGCTGACTACTGGAACAGCCAGCCAGACATCCTGGAGCAGAAACGGGCTGAGGTGGACACGTTCTGCCGGCACAACTACGAGGTGGATAAACCTTTCACCGTGGAGAGGAGC
>SthiMZ243037
------------GAGATGCATAAGGCTGATTGTTACTTCACCAACGGCACCGAGCGGGTCAGGTTTGTGGAGAGGTACATCCACAACCGGGAGCAGAACGTGCACTTTGACAGCGAGGTGGGGCACTACGTGGCTGACACTCTCCTGGGGAAGCCTGATGCTGACTACTGGAACAGCCAGCCAGACTTCCTGGAGCAGAAACGGGCTGCTGTGGACACGTTCTGCCGGCACAACTACGAGGTGGATAAACCTTTCACCACGGAGAGGAGC
>SthiMZ243038
------------GAGATGTTTAAGGGCGATTGTTACTTCACCAACGGCACCGAGCGGGTGAGGTTTGTGACGAGGTTCATCTACAACCGGCAGCAGTTCCTGCACTTTGACAGCGAGGTGGGGCACTACGTGGCTGACACTCTCCTGGGGAAGCCTTCTGCTGACTACTGGAACAGCCAGCCAGACATCCTGGAGCAGACACGGGCTCAGGTGGACACGGTCTGCCGGCACAACTACGAGGTGTATAAACCTTTCACCACGGAGAGGAGC
>SthiMZ243039
------------GATATGTTTAAGGGCGATTGTTACTTCACCAACGGCACCGAGCGGGTGAGGCTTGTGACGAGGTACATCTACAACCGGGAGCAGTACGTGCACTTTGACAGCGAGGTGGGGCACTACGTGGCTGACACTCTCCTGGGGAAGCCTGATGCTGACTACTGGAACAGCCAGCCAGACATCCTGGAGAGGGCACGGGCTGAGGTGGACACGTTCTGCCGGCACAACTACGGGGTGGTGACTCCTTTCATTGTGGAGAGGAGA
>SthiMZ243040
------------GAGATGTATAAGGCTGATTGTTACCTCACCAACGGCACCGAGCGGGTGAGGCTTGTGCAGAGGTACATCTACAACCGGGAGCAGTTCGTGCACTTTGACAGCGAGGTGGGGCACTACGTGGCTGACACTCTCATGGGGAAGCCTTCTGCTGACTACTGGAACAGCCAGCCAGACATCCTGGAGAGGGCACGGGCTGAGGTGGACACGGTCTGCCGGAACAACTACAATGCGGTGACTCCTTTCGCTGTGGAGAGGAGA
>SthiMZ243041
------------GCGATGGGTAAGGCTGATTGTTACCTCACCAACGGCACCGAGCGGGTCAGGTTTGTGGAGAGGTACATCTACAACCGGCAGCAGAACGTGCACTTTGACAGCGAGGTGGGGCACTACGTGGCTGACACTCTCCTGGGGAAGCCTGATGCTGACTACTGGAACAGCCAGCCAGACATCCTGGAGGAGAAACGGGCTGCTGTGGACAGGTTCTGCCGGCACAACTACAATGTGTGGACTGCTTTCGCTGTGGAGAGGAGT
>SthiMZ243042
------------GAGATGTTTAAGGCTGATTGTTACCTCACCAACGGCACCGAGCGGGTCAGGTTTGTGGAGAGGCACATCTACAACCGGCAGCAGTACGTGCACTTTGACAGCGAGGTGGGGCACTACGTGGCTGACACTCTCCTGGGGAAGCCTGATGCTGACTACTGGAACAGCCAGCCAGACATCCTGGAGAACGCACGGGCTGCTGTGGACAGGTTCTGCCGGTACAACTACGAGATAGATATACCTTACGCCGTGGAGAGGAGA
>SthiMZ243043
------------GGGATGCATAAGTCTGATTGTTACCTCACCAATGGCACCGAGCGGGTGAGGTATCTGGAGAGGCACATCTACAATCGGCAGCAGTTACTGCACTTTGACAGCGAGGTGGGGCACTACGTGGCTGACACTCTCCTGGGGAAGCCTGATGCTGACTACTGGAACAGCCAGCCAGACATCCTGGAGGAGAAACGGGCTGCTGTGGACAGGTTCTGCCGGCACAACTACAATGTGTGGACTGCTTTCGCTGTGGAGAGGAGT
>SthiMZ243044
------------GATATGTTTAAGGGCGATTGTTACTTCACCAACGGCACCGAGCGGGTGAGGCTTGTGACGAGGTACATCTACAACCGGCAGCAGTACGCGCACTTTGACAGCGAGGTGGGGCACTACGTGGCTGACACTCTCCTGGGGAAGCCTGATGCTGACTACTGGAACAGCCAGCCTGACGTCCTGGAGCAGACACGGGCTGAGGTGGACACGGTCTGCCGGCACAACTACGAGGTGTATAAACCTTTCACCACGGAGAGGAGC
>SthiMZ243045
------------GCGATGGGTAAGGTTGATTGTTACCTCACCAACGGCACCGAGCGGGTGAGGCTTGTGGAGAGGTACATCTACAACCGGGAGCAGTTCCTGCACTTTGACAGCGAGGTGGGGCACTACGTGGCTGACACTCTCCTGGGGAAGCCTTCTGCTGACTCCTGGAACAGCCAGCCAGACATCCTGGAGAGGGCACGGGCTGCTGTGGACACGTTCTGCCGGAACAACTACAATGCGGTGACTCCTTTCGCCGTGGAGAGGAGA
>SthiMZ243046
------------GAGATGTTTAAGGGCGATTGTTACTTCACCAACGGCACCGAGCGGGTGAGGCTTGTGACAAGGTACATCTACAACCGGCAGCAGTTCCTGCACTTTGACAGCGAGGTGGGGCACTACGTGGCTGACACTCTCCTGGGGAAGCCTTCTGCTGACTACTGGAACAGCCAGCCAGACTTCCTGGAGCAGACACGGGCTCAGGTGGACACGGTCTGCCGGCACAACTACGAGGTGTATAAACCTTTCACCACGGAGAGGAGC
>SthiMZ243047
------------GAGATGTATAAGGCTGATTGTTACCTCACCAACGGCACCGAGCGGGTGAGGCTTGTGACGAGGTACATCTACAACCGGGAGCAGTTCCTGCACTTTGACAGCGAGGTGGGGCACTACGTGGCTGACACTCTCCTGGGGAAGCCTGAGGCTGACTACTGGAACAGCCAGCCTGACATCCTGGAGCAGACACGGGCTGAGGTGGACACGTTCTGCCGGCACAACTACGAGATAGATATACCTTACGCCGTGGAGAGGAGA
>SthiMZ243048
------------GGGATGCATAAGTCTGATTGTTACCTCACCAATGGCACCGAGCGGGTGAGGTATCTGGAGAGGTACATCTACAACCGGCAGCAGTTACTGCACTTTGACAGCGAGGTGGGGCACTACGTGGCTGACACTCTCCTGGGGAAGCCTGATGCTGACTACTGGAACAGCCAGCCAGACATCCTGGAGGAGAAACGGGCTGCTGTGGACAGGTTCTGCCGGCACAACTACAATGTGTGGACTGCTTTCGCTGTGGAGAGGAGT
>SthiMZ243049
------------GATATGTTTAAGGCTGATTGTTACTTCACCAACGGCACCGAGCGGGTGAGGCTTGTGGAGAGGTACATCTACAACCGGGAGCAGTACGCGCACTTTGACAGCGAGGTGGGGCACTACGTGGCTGACACTCTCCTGGGGAAGCCTGATGCTGACTACTGGAACAGCCAGCCAGACCTCCTGGAGCAGAAACGGGCTGAGGTGGACACGTTCTGCCGGAACAACTACAATGCGTGGACTCCTTTCGCTGTGGAGAGGAGC
>SthiMZ243050
------------GAGATGTTTAAGGCTGATTGTTACCTCACCAACGGCACCGAGCGGGTGAGGTTTGTGGAGAGGCACATCTACAACCGGCAGCAGTTCGTGCACTTTGACAGTGAGGTGGGGCACTACGTGGCTGACACTCTCCTGGGGAAGCCTATTGCTGACGACTGGAACAGCCAGCCAGACATCCTGGAGGACGCACGGGCTGCTGTGGACACGTTCTGCCAGAACAACTACAATGCGTGGACTCCTTTCGCTGTGGAGAGGAGA
>SthiMZ243051
------------GAGATGGCTAAGTCTGATTGTTACCTCACCAATGGCACCGAGCGGGTCAGGTTTGTGGAGAGGTACATCTACAACCGGCAGCAGTACGTGCACTTTGACAGCGAGGTGGGGCACTACGTGGCTGACACTCTCATGGGGAAGCCTTCTGCTGACTACTGGAACAGCCAGCCAGACATCCTGGAGAGGGCACGGGCTGCTGTGGACACGTTCTGCCGGCACAACTACAATGTGTGGACTGCTTTCGCTGTGGAGAGGAGC
>SthiMZ243052
------------GCGATGGGTAAGAGCGATTGTTACCTCACCAACGGCACCGAGCGGGTGAGGTTTGTGGAGAGGTACATCTACAACCGGGAGCAGTTCCTGCACTTTGACAGCGAGGTGGGGCACTACGTGGCTGACACTCTCCTGGGGAAGCCTTCTGCTGACTACTGGAACAGCCAGCCAGACATCCTGGAGCAGAAACGGGCTGCTGTGGACAGGTTCTGCCGGAACAACTACAATGCGTGGACTCCTTTCGCCGTGGAGAGGAGC
>SthiMZ243053
------------GAGATGGCTAAGGCTGATTGTTACCTCACCAATGGCACCGAGCGGGTCAGGTTTGTGGAGAGGTACATCTACAACCGGCAGCAGTACGTGCACTTTGACAGCGAGGTGGGGCACTACGTGGCTGACACTCTCCTGGGGAAGCCTTCTGCTGACTACTGGAACAGCCAGCCAGACATCCTGGAGAACGCACGGGCTGCTGTGGACACGTTCTGCCGGCACAACTACAGGGCGGTGACTCCTTACGCCGTGGAGAGGAGA
>SthiMZ243054
------------GAGATGCATAAGTCTGATTGTTACCTCACCAATGGCACCGAGCGGGTGAGGTATCTGGAGAGGCACATCTACAATCGGCAGCAGTTACTGCACTTTGACAGCGAGGTGGGGCACTACGTGGCTGACACTCTCCTGGGGAAGCCTGATGCTGACTACTGGAACAGCCAGCCAGACATCCTGGAGGAGAAACGGGCTGCTGTGGACAGGTTCTGCCGGCACAACTACAATGTGTGGACTGCTTTCGCTGTGGAGAGGAGT
>SthiMZ243055
------------GAGATGCATAAGGCTGATTGTTACCTCACCAACGGCACCGAGCGGGTGAGGTTTGTGGACAGGTACATCTACAACCGGCAGCAGTACGTGCACTTTGACAGCGAGGTGGGGCACTACGTGGCTGACACTCTCCTGGGGAAGCCTGATGCTGACTACTGGAACAGCCAGCCAGACATCCTGGAGAATGCACGGGCTGCTGTGGACACGTTCTGCCGGTACAACTACGAGATAGATATACCTTACGCCGTGGAGAGGAGA
>SthiMZ243056
------------TACCAGTTTAAGAGTGACTGTTACCTCACCAACGGCACTGAGCGGGTGAGGTTTCTGGAGAGGCGCATCTACAACCGGGAGCAGTTACTGCACTTTGACAGCGAGGTGGGGCACTACGTGGCTGACACTCTCCTGGGGAAGCCTATTGCTGACGACTGGAACAGCCAGCCAGACATCCTGGAGAACGCACGGGCTGCTGTGGACAGGTTCTGCCGGAACAACTACAATGCGGTGACTCCTTTTGCTGTGGAGAGGAGC
>SthiMZ243057
------------GAGATGCATAAGGCTGATTGTTACTTCACCAACGGCACCGAGCGGGTCAGGTTTGTGGAGAGGTACATCCACAACCGGGAGCAGAACGTGCACTTTGACAGCGAGGTGGGGCACTACGTGGCTGACACTCTCCTGGGGAAGCCTATTGCTGACGACTGGAACAGCCAGCCAGACATCCTGGAGCAGAAACGGGCTGCTGTGGACACGTTCTGCCGGCACAACTACGAGGTGGATAAACCTTTCACCACGGAGAGGAGC
>SthiMZ243058
------------GAGATGGGTAAGGCTGATTGTTACTTCACCAACGGCACCGAGCGGGTGAGGTATCTGGAGAGGTACATCTACAACCGGGAGCAGAACCTGCACTTTGACAGCGAGGTGGGGCACTACGTGGCTGACACTCTCCTGGGGAAGCCTGATGCTGACTACTGGAACAGCCAGCCAGACTTCCTGGAGCAGAAACGGGCTGCTGTGGACACGTTCTGCCGGCACAACTACGAGGTGTATAAACCTTTCACCGTGGAGAGGAGC
>SthiMZ243059
------------GAGATGTTTAAGGGCGATTGTTACTTCACCAACGGCACCGAGCGGGTGAGGTTTGTGACGAGGTACATCTACAACCGGCAGCAGTACGTGCACTTTGACAGCGAGGTGGGGCACTACGTGGCTGACAATCTCCTGGGGAAGCCTATTGCTGACGACTGGAACAGCCAGCCAGACATCCTGGAGCAGACACGGGCTGAGGTGGACACATACTGCCGGCACAACTACGGGGTAGCGACTCCTTTCGCCGTGGAGAGGAGA
>SthiMZ243060
------------GAGATGCATAAGGCTGATTGTTACTTCACCAACGGCACCGAGCGGGTGAGGTTTGTGCAGAGGTACATCCACAACCGGCAGCAGATCGTGCACTTTGACAGCGAGGTGGGGCACTACGTGGCTGACACTCTCCTGGGGAAGCCTCAGGCTGACTACTGGAACAGCCAGCCAGACCTCCTGGAGCAGAAACGGGCTGCTGTGGACACGTTCTGCCGGCACAACTACGGGGTGGTGACCCCTTTCACTGCGGAGAGGAGA
>SthiMZ243061
------------GGGATGCATAAGTCTGATTGTTACCTCACCAATGGCACCGAGCGGGTGAGGTATCTGGAGAGGCACATCTACAACCGGCAGCAGTTACTGCACTTTGACAGCGAGGTGGGGCACTACGTGGCTGACACTCTCCTGGGGAAGCCTGATGCTGACTACTGGAACAGCCAGCCAGACATCCTGGAGGAGAAACGGGCTGCTGTGGACAGGTTCTGCCGGCACAACTACAATGTGTGGACTGCTTTCGCTGTGGAGAGGAGT
>SthiMZ243062
------------GACCAGTTTAAGGCTGACTGTTACTTCACCAATGGTACCGAGCGGGTGAGGTTTCTGGAGAGGCGCATCTACAACCGGGAGCAGTACGTGCACTTTGACAGCGAGGTGGGGTACTACGTGGCTGACAATCTTCTGGGCGAGTCTAGTGCCAAATACTTCAACAGCCAGCCTGACATCCTGGAGAATGCACGGGCTGCTGTGGACACGTTCTGCCGGCACAACTACGGGGTGTCGACCCCTTACGCTGTGGAGAGGAGA
>SthiMZ243063
------------GAGATGTTTAAGGACGATTGTTACTTCACCAACGGCACCGAGCGGGTGAGGCTTGTGCAGAGGTACATCTACAACCGGCAGCAGTACGTGCACTTTGACAGCGAGGTGGGGCACTACGTGGCTGACACTCTCATGGGGAAGCCTTCTGCTGACTACTGGAACAGCCAGCCAGACATCCTGGAGAGGGCACGGGCTGAGGTGGACACATACTGCCGGCACAACTATGGGGTGGCGACCCCTTTCATTGTGGAGAGGAGA
>SthiMZ243064
------------GATATGTTTAAGGCTGATTGTTACTTCACCAACGGCACCGAGCGGGTGAGGTTTGTGCAGAGGCTCATCTACAACCGGCAGCAGTACGCGCACTTTGACAGCGAGGTGGGGCACTACGTGGCTGACACTCTCCTGGGGAAGCCTTCTGCTGACTACTGGAACAGCCAGCCAGACCTCCTGGAGAGGGCACGGGCTGAGGTGGACAGGTTCTGCCGACACAACTACGGGGTGGTGACTCCTTTCACTGTGGAGAGGAGT
>SthiMZ243065
------------GAGATGCATAAGGCTGATTGTTACTTCACCAACGGCACCGAGCGGGTCAGGTTTGTGGAGAGGTACATCCACAACCGGGAGCAGAACGTGCACTTTGACAGCGAGGTGGGGCACTACGTGGCTGACAATCTCCTGGGGAAGCCTGATGCTGACTACTGGAACAGCCAGCCAGACTTCCTGGAGCAGAAACGGGCTGCTGTGGACACGTTCTGCCGGCACAACTACGAGGTGTATAAACCTTTCACCACGGAGAGGAGC
>SthiMZ243066
------------GAGATGTTTAAGGGCGATTGTTACTTCACCAACGGCACCGAGCGGGTGAGGCTTGTGACAAGGTACATCTACAACCGGCAGCAGTTACTGCACTTTGACAGCGAGGTGGGGCACTACGTGGCTGACACTCTCCTGGGGAAGCCTTCTGCTGACTACTGGAACAGCCAGCCAGACTTCCTGGAGCAGACACGGGCTCAGGTGGACACGGTCTGCCGGCACAACTACGAGGTGTATAAACCTTTCACCACGGAGAGGAGC
>SthiMZ243067
------------GGGATGCATAAGTCTGATTGTTACCTCACCAATGGCACCGAGCGGGTGAGGTATCTGGAGAGGCACATCTACAATCGGCAGCAGTTCCTGCACTTTGACAGCGAGGTGGGGCACTACGTGGCTGACACTCTCCTGGGGAAGCCTGATGCTGACTACTGGAACAGCCAGCCAGACATCCTGGAGGAGAAACGGGCTGCTGTGGACAGGTTCTGCCGGCACAACTACAATGTGTGGACTGCTTTCGCTGTGGAGAGGAGT
>SthiMZ243068
------------GAGATGTATAAGTCTGATTGTTACTTCACCAACGGCACCGAGCGGGTGAGGTTTCTGGAGAGGTACATCTACAACCGGGAGCAGTTACTGCACTTTGACAGCGAGGTGGGGCACTACGTGGCTGACACTCTCCTGGGGAAGCCTGAGGCTGACTACTGGAACAGCCAGCCAGACATCCTGGAGCAGAAACGGGCTGCTGTGGACAGGTTCTGCCGGCACAACTACGGGGTGGTGACTCCTTTCGCCGTGGAGAGGAGC
>SthiMZ243069
------------GAGATGCATAAGTCTGATTGTTACTTCACCAACGGCACCGAGCGGGTGAGGTATCTGGAGAGGTACATCTACAACCGGGAGCAGAACCTGCACTTTGACAGCGAGGTGGGGCACTACGTGGCTGACACTCTCCTGGGGAAGCCTGATGCTGACTACTGGAACAGCCAGCCAGACTTCCTGGAGCAGAAACGGGCTGCTGTGGACACGTTCTGCCGGCACAACTACGAGGTGTATAAACCTTTCACCGTGGAGAGGAGC
>SthiMZ243070
------------GATATGTTTAAGGCTGATTGTTACCTCACCAACGGCACCGAGCGGGTCAGGTTTGTGGAGAGGCACATCTACAACCGGCAGCAGTACGTGCACTTTGACAGCGAGGTGGGGCACTACGTGGCTGACACTCTCCTGGGGAAGCCTGATGCTGACTACTGGAACAGCCAGCCAGACATCCTGGAGAACGCACGGGCTGCTGTGGACAGGTTCTGCCGGTACAACTACGAGATAGATATACCTTACGCCGTGGAGAGGAGA
>SthiMZ243071
------------GATATGTTTAAGGGCGATTGTTACTTCACCAACGGCACCGAGCGGGTGAGGCTTGTGACGAGGTTCATCTACAACCGGGAGCAGTACGCGCACTTTGACAGCGAGGTGGGGCACTACGTGGCCGACACTCTCCTGGGGAAGCCTGATGCTGACTACTGGAACAGCCAGCCAGACATCCTGGAGAGGGCACGGGCTGAGGTGGACACGTTCTGCCGGCACAACTACGGGGTAGCGACTCCTTTCATTGTGGAGAGGAGA
>SthiMZ243072
------------GCGATGGGTAAGGCTGATTGTTACTTCACCAACGGCACCGAGCGGGTGAGGTTTGTGGACAGGTACATCCACAACCGGCAGCAGATCGTGCACTTTGACAGCGAGGTGGGGCACTACGTGGCTGACACTCTCCTGGGGAAGCCTCAGGCTGACTACTGGAACAGCCAGCCAGACTTCCTGGAGCAGAAACGGGCTGCTGTGGACAGGTTCTGCCGGCACAACTACGGGGTGGTGACCCCTTTCACTGTGGAGAGGAGA
>SthiMZ243073
------------GAGATGCATAAGGCTGATTGTTACTTCACCAACGGCACCGAGCGGGTCAGGTTTGTGGAGAGGTACATCCACAACCGGGAGCAGAACGTGCACTTTGACAGCGAGGTGGGGCACTACGTGGCTGACACTCTCATGGGGAAGCCTGATGCTGACTACTGGAACAGCCAGCCAGACTTCCTGGAGCAGAAACGGGCTGCTGTGGACACGTTCTGCCGGCACAACTACGAGGTGGATAAACCTTTCACCACGGAGAGGAGC
>SthiMZ243074
------------GATATGTTTAAGGGCGATTGTTACTTCACCAACGGCACCGAGCGGGTGAGGCTTGTGACGAGGTTCATCTACAACCGGGAGCAGTACGTGCACTTTGACAGCGAGGTGGGGCACTACGTGGCCGACACTCTCCTGGGGAAGCCTTCTGCTGACTACTGGAACAGCCAGCCAGACATCCTGGAGAGGGCACGGGCTGAGGTGGACACGTTCTGCCGGCACAACTACGGGGTAGCGACTCCTTTCATTGTGGAGAGGAGA
>SthiMZ243075
------------GCGATGGGTAAGGCTGATTGTTACCTCACCAACGGCACCGAGCGGGTGAGGCTTGTGGAGAGGTACATCTACAACCGGGAGCAGTTCGTGCACTTTGACAGCGAGGTGGGGCACTACGTGGCTGACACTCTCCTGGGGAAGCCTTCTGCTGACTACTGGAACAGCCAGCCAGACATCCTGGAGCAGAAACGGGCTGAGGTGGACACGTTCTGCCGGAACAACTACAATGCGTGGACTCCTTTCGCTGTGGAGAGGAGC
>SthiMZ243076
------------GATATGTTTAAGGGCGATTGTTACTTCACCAACGGCACCGAGCGGGTGAGGCTTGTGACGAGGTTCATCTACAACCGGGAGCAGTACGTGCACTTTGACAGCGAGGTGGGGCACTACGTGGCCGACACTCTCCTGGGGAAGCCTGATGCTGACTACTGGAACAGCCAGCCAGACATCCTGGAGAGGGCACGGGCTGAGGTGGACACGTTCTGCCGGCACAACTACGGGGTAGCGACTCCTTTCATTGTGGAGAGGAGA
>SthiMZ243077
------------GAGATGTTTAAGGGCGATTGTTACTTCACCAACGGCACCGAGCGGGTGAGGCTTGTGACGAGGTTCATCTACAACCGGCAGCAGTACGCGCACTTTGACAGCGAGGTGGGGCACTACGTGGCTGACACTCTCCTGGGGAAGCCTTCTGCTGACTACTGGAACAGCCAGCCTGACGTCCTGGAGCAGACACGGGCTGAGGTGGACACGGTCTGCCGGCACAACTACGAGGTGTATAAACCTTTCACCACGGAGAGGAGC
>SthiMZ243078
------------GAGATGGCTAAGGCTGATTGTTACCTCACCAATGGCACCGAGCGGGTGAGGCTTGTGCAGAGGTACATCTACAACCGGCAGCAGTACGTGCACTTTGACAGCGAGGTGGGGCACTACGTGGCTGACACTCTCCTGGGGAAGCCTTCTGCTGACTACTGGAACAGCCAGCCAGACATCCTGGAGAACGCACGGGCTGCTGTGGACACGTTCTGCCGGCACAACTACAGGGCGGTGATTCCTTACGCCGTGGAGAGGAGA
>SthiMZ243079
------------GATATGTTTAAGGGCGATTGTTACTTCACCAACGGCACCGAGCGGGTGAGGCTTGTGACGAGGTACATCTACAACCGGGAGCAGTACGTGCACTTTGACAGCGAGGTGGGGCACTACGTGGCTGACACTCTCCTGGGGAAGCCTGATGCTGACTACTGGAACAGCCAGCCAGACCTCCTGGAGAGGGCACGGGCTGAGGTGGACACGTTCTGCCGGCACAACTACGGGGTGGTGACTCCTTTCATTGTGGAGAGGAGA
>SthiMZ243080
------------GATATGTTTAAGGGCGATTGTTACTTCACCAACGGCACCGAGCGGGTGAGGCTTGTGACGAGGTACATCTACAACCGGCAGCAGTACGCGCACTTTGACAGCGAGGTGGGGCACTACGTGGCTGACACTCTCCTGGGGAAGCCTTCTGCTGACTACTGGAACAGCCAGCCAGACTTCCTGGAGCAGACACGGGCTCAGGTGGACACGGTCTGCCGGCACAACTACGAGGTGTATAAACCTTTCACCACGGAGAGGAGC
>SthiMZ243081
------------GAGATGCATAAGGCTGATTGTTACTTCACCAACGGCACCGAGCGGGTCAGGTTTGTGGAGAGGTACATCCACAACCGGCAGCAGAACGTGCACTTTGACAGCGAGGTGGGGCACTACGTGGCTGACACTCTCCTGGGGAAGCCTGATGCTGACTACTGGAACAGCCAGCCAGACTTCCTGGAGCAGAAACGGGCTGCTGTGGACACGTTCTGCCGGCACAACTACGAGGTGGATAAACCTTTCACCACGGAGAGGAGC
>SthiMZ243082
------------GAGATGTTTAAGGGCGATTGTTACTTCACCAACGGCACCGAGCGGGTGAGGCTTGTGACGAGGTACATCTACAACCGGCAGCAGTACGTGCACTTTGACAGCGAGGTGGGGCACTACGTGGCTGACAATCTCCTGGGGAAGACTACTGCTGACTACTGGAACAGCCAGCCAGACATCCTGGAGCAGACACGGGCTGAGGTGGACACATACTGCCGGCACAACTACGGGGTAGCGACTCCTTTCGCCGTGGAGAGGAGA
>SthiMZ243083
------------GAGATGCATAAGGCTGATTGTTACTTCACCAACGGCACCGAGCGGGTCAGGTTTGTGGAGAGGTACATCCACAACCGGGAGCAGAACGTGCACTTTGACAGCGAGGTGGGGCACTACGTGGCTGACACTCTCCTGGGGAAGCCTATTGCTGACGACTGGAACAGCCAGCCAGACATCCTGGAGCAGAAACGGGCTGCTGTGGACACGTTCTGCCGGCACAACTACGAGGTGTATAAACCTTTCACCACGGAGAGGAGC
>SthiMZ243084
------------TACCAGTTTAAGAGTGACTGTTACTTCACCAATGGTACCGAGCGGGTGAGGTTTCTGGAGAGGCACATCTACAACCGGCAGCCGCACATGCACTTTGACAGCGAGGTGGGGTACTACGTGGCTGACAATCCTCTGGGCGAGTCTAGTGCCAAACAGTTCAACAGCCAGCCAGACATCCTGGAGCAGAAACGGGCTAATGTGGACACATTCTGCCGACACAACTACGGGGTGTCGACCCCTTACGCTGTGGAGAGGAGA
>SthiMZ243085
------------GAGATGTTTAAGGGCGATTGTTACTTCACCAACGGCACCGAGCGGGTGAGGCTTGTGACGAGGTACATCTACAACCGGCAGCAGTACGCGCACTTTGACAGCGAGGTGGGGCACTACGTGGCTGACACTCTCCTGGGGAAGCCTGATGCTGACTACTGGAACAGCCAGCCAGACATCCTGGAGAGGGCACGGGCTGAGGTGGACACGTTCTGCCGGCACAACTACGGGGTGGTGACTCCTTTCATTGTGGAGAGGAGA
>SthiMZ243086
------------GAGATGCATAAGTCTGATTGTTACCTCACCAACGGCACCGAGCGGGTGAGGTTTGTGGACAGGTACATCTACAACCGGCAGCAGATCGTGCACTTTGACAGCGAGGTGGGGCACTACGTGGCTGACACTCTCCTGGGGAAGCCTGAGGCTGACTACTGGAACAGCCAGCCTGACGTCCTGGAGGAGAAACGGGCTGCTGTGGACAGGTTCTGCCGGCACAACTACAATGTGTGGACTGCTTTCGCTGTGGAGAGGAGT
>SthiMZ243087
------------GAGATGTTTAAGGGCGATTGTTACTTCACCAACGGCACCGAGCGGGTGAGGCTTGTGACGAGGTTCATCTACAACCGGGAGCAGTTACTGCACTTTGACAGCGAGGTGGGGCACTACGTGGCTGACACTCTCCTGGGGAAGCCTCAGGCTGACTACTGGAACAGCCAGCCAGACTTCCTGGAGCAGACACGGGCTGAGGTGGACACATACTGCCGGCACAACTACGGGGTGGCGACTCCTTTCGCCGTGGAGAGGAGA
>Lahe-DAB*01
------------------------------------------AATGGTACCGAGCGGGTGAGGTTTCTGGAGAGGCACATCTACAACCGGCAGCCGCACATGCACTTTGACAGCGAGGTGGGGTACTACGTGGCTGACAATCCTCTGGGCGAGTCTACTGCCAAACAGTTCAACAGCCAGCCAGACATCCTGGAGCAGAAACGGGCTGCTGTGGACACGTTCTGCCGGTACAACTACGGG------------------------------
>Lahe-DAB*02
------------------------------------------AATGGTACCGAGCGGGTGAGGTTTCTGGAGAGGTACATCTACAACCGGGAGCAGTACGTGCACTTTGACAGCGAGATGGGGTACTACGTGGCTGACAATCCTCTGGGCGAGTCTACTGCCAAACAGTTCAACAGCCAGCCAGACATCCTGGAGCAGAAACGGGCTGCTGTGGACACGTTCTGCCGGTACAACTACGGG------------------------------
>Lahe-DAB*03
------------------------------------------AATGGTACCGAGCGGGTGAGGTTTCTGGAGAGGTACATCTACAACCGGCAGCCGCACATGCACTTTGACAGCGAGGTGGGGTACTACGTGGCTGACAATCCTCTGGGCGAGTCTACTGCCAAACAGTTCAACAGCCAGCCAGACATCCTGGAGCAGAAACGGGCTGCTGTGGACACGTTCTGCCGGTACAACTACGGG------------------------------
>Lahe-DAB*04
------------------------------------------AATGGTACCGAGCGGGTGAGGTTTCTGGAGAGGCACATCTACAACCGGCAGCCGCACATGCACTTTGACAGCGAGGTGGGGTACTACGTGGCTGACAATCTTCTGGGCGAGTCTACTGCCAAACAGTTCAACAGCCAGCCAGACATCCTGGAGCAGAAACGGGCTGCTGTGGACACGTTCTGCCGGTACAACTACGGG------------------------------
>Lahe-DAB*05
------------------------------------------AATGGTACCGAGCGGGTGAGGTTTCTGGAGAGGTACATCTACAACCGGGAGCAGTACGTGCACTTTGACAGCGAGGTGGGGTACTACGTGGCTGACAATCCTCTGGGCGAGTCTACTGCCAAACAGTTCAACAGCCAGCCAGACATCCTGGAGCAGAAACGGGCTGCTGTGGACACGTTCTGCCGGTACAACTACGGG------------------------------
>Lahe-DAB*06
------------------------------------------AATGGTACCGAGCGGGTGAGGTTTCTGGAGAGGTACATCTACAACCGGGAGCCGCACATGCACTTTGACAGCGAGGTGGGGTACTACGTGGCTGACAATCCTCTGGGCGAGTCTACTGCCAAACAGTTCAACAGCCAGCCAGACATCCTGGAGCAGAAACGGGCTGCTGTGGACACGTTCTGCCGGTACAACTACGGG------------------------------
>Lahe-DAB*07
------------------------------------------AATGGTACCGAGCGGGTGAGGTTTCTGGAGAGGCACATCTACAACCGGCAGCCGCACATGCACTTTGACAGCGAGGTGGGGTACTACGTGGCTGACAATCCTCTGGGCGAGTCTACTGCCAAACAGTTCAACAGCCAGCCAGACATCCTGGAGCAGAAACGGGCTACTGTGGACACGTTCTGCCGGTACAACTACGGG------------------------------
>Lahe-DAB*08
------------------------------------------AATGGTACCGAGCGGGTGAGGTTTCTGGAGAGGTACATCTACAACCGGGAGCAGTACGTGCACTTTGACAGCGAGATGGGGTACTACGTGGCTGACAATCTTCTGGGCGAGTCTAGCGCCAAACAGTTCAACAGCCAGCCAGACATCCTGGAGCAGAAACGGGCTGCTGTGGACACGTTCTGCCGGTACAACTACGGG------------------------------
>Lahe-DAB*09
------------------------------------------AATGGTACCGAGCGGGTGAGGTTTCTGGAGAGGCACATCTACAACCGGCAGCAGCACATGCACTTTGACAGCGAGATGGGGTACTACGTGGCTGACAATCTTCTGGGCGAGTCTAGCGCCAAACAGTTGAACAGCCAGCCAGACGTCCTGGAGAAGAAACGGGCTGCTGTGGACACGTTCTGCCGGTACAACTACGGG------------------------------
>Lahe-DAB*10
------------------------------------------AATGGTACCGAGCGGGTGAGGTTCCTGGAGAGGCACATCTACAACCGGCAGCCGCACATGCACTTTGACAGCGAGGTGGGGTACTACGTGGCTGACAATCCTCTGGGCGAGTCTACTGCCAAACAGTTCAACAGCCAGCCAGACATCCTGGAGCAGAAACGGGCTGCTGTGGACACGTTCTGCCGGTACAACTACGGG------------------------------
>Lahe-DAB*11
------------------------------------------AATGGTACCGAGCGGGTGAGGTTTCTGAAGAGGTACATCTACAACCGGCAGCCGCACACGCACTTTGACAGCGAGGTGGGGTACTACGTGGCTGACAATCCTCTGGGCGAGTCTACTGCCAAACAGTTCAACAGCCAGCCAGACATCCTGGAGCAGAAACGGGCTGCTGTGGACACGTTCTGCCGGTACAACTACGGG------------------------------
>Lahe-DAB*12
------------------------------------------AATGGTACCGAGCGGGTGAGGTTTCTGGAGAGGCACATCTACAACCGGCAGCCGCACATGCACTTTGACAGCGAGGTGGGGTACTACGTGGCTGACAATCCTCTGGGCGAGTCTACTGCCAAACAGTTCAACAGCCAGCCAGACATCCTGGAGCAGAAACGGGCTGCTGTGGACATGTTCTGCCGGTACAACTACGGG------------------------------
>Lahe-DAB*13
------------------------------------------AATGGTACCGAGCGGGTGAGGTTTCCGGAGAGGCACATCTACAACCGGCAGCCGCACATGCACTTTGACAGCGAGGTGGGGTACTACGTGGCTGACAATCCTCTGGGCGAGTCTACTGCCAAACAGTTCAACAGCCAGCCAGACATCCTGGAGCAGAAACGGGCTGCTGTGGACACGTTCTGCCGGTACAACTACGGG------------------------------
>Lahe-DAB*14
------------------------------------------AATGGTACCGAGCGGGTGAGGTTTCTGGAGAGGCACATCTACAACCGGCAGCCGCACATGCACTTTGACGGCGAGGTGGGGTACTACGTGGCTGACAATCCTCTGGGCGAGTCTACTGCCAAACAGTTCAACAGCCAGCCAGACATCCTGGAGCAGAAACGGGCTGCTGTGGACACGTTCTGCCGGTACAACTACGGG------------------------------
>Lahe-DAB*15
------------------------------------------AATGGTACCGAGCGGGTGAGGTTTCTGGAGAGGCACATCTACAACCGGCAGCCGCACATGCACTTTGACAGCGAGGTGGGGTACTACGTGGCTGACGATCCTCTGGGCGAGTCTACTGCCAAACAGTTCAACAGCCAGCCAGACATCCTGGAGCAGAAACGGGCTGCTGTGGACACGTTCTGCCGGTACAACTACGGG------------------------------
>Lahe-DAB*16
------------------------------------------AATGGTACCGAGCGGGTGAGGTTTCTGGAGAGGCACATCTACAACCGGCAGCCGCACATGCACTTTGACAGCGAGGTGGGGTACTACGTGGCTGACAATCCTCTGGGCGAGTCTACTGCCAAACAGTTCAACAGCCAGCCAGACATCCTGGAGCAGAAACGGGCTGCTGCGGCCACGTTCTGCCGGTACAACTACGGG------------------------------
>Lahe-DAB*17
------------------------------------------AATGGTACCGAGCGGGTGAGGTTTCTGGAGAGGTACATCTACAACCGGCAGCCGCACATGCACTTTGACAGCGAGGTGGGGTACTACGTGGCTGACAATCCTCTGGGCGAGTCTACTGCCAAACAGTTCAACAGCCAACCAGACATCCTGGAGCAGAAACGGGCTGCTGTGGACACGTTCTGCCGGTACAACTACGGG------------------------------
>Lahe-DAB*18
------------------------------------------AATGGTACCGAGCGGGTGAGGTTTCTGGAGAGGCACATCTACAACCGGCAGCCGCACGTGCACTTTGACAGCGAGGTGGGGTACTACGTGGCTGACAACCCTCTGGGCGAGTCTACTGCCAAACAGTTCAACAGCCAGCCAGACATCCTGGAGCAGAAACGGGCTGCTGTGGACACGTTCTGCCGGTACAACTACGGG------------------------------
>Lahe-DAB*19
------------------------------------------AATGGTACCGAGCGGGTGAGGTTTCTGGAGAGGCACATCTACAACCGGCAGCCGCACATGCACTTTGACAGCGAGGTGGGGTACTACGTGGCTGACAATCTTCTGGGCGAGTCTAGCGCCAAACACTTGAACAGCCAGCCAGACATCCTGGAGCAGAAACGGGCTGCTGTGGACACGTTCTGCCGGTACAACTACGGG------------------------------
>Lahe-DAB*20
------------------------------------------AATGGTACCGAGCGGGTGAGGTTTCTGGAGAGGCACATCTACAACCGGCAGCCGCACATGCACTTTGACAGCGAGGTGGGGTACTACGTGGCTGACAATCCTCTGGGCGAGTCTACTGCCAAACAGTTCAACAGCCAGCCAGACATCCTGGAGCAGAAACGGGCTGCCGTGGACACGTTCTGCCGGTACAACTACGGG------------------------------
>Lahe-DAB*21
------------------------------------------AATGGTACCGAGCGGGTGAGGTTTCTGGAGAGGCACATCTACAACCGGCAGCCGCACATGCACTTTGACAGCGAGGTGGGGTACTACGTGGCTGACAATCCTCTGGGCGAGTCTACTGCCAAACAGTTCAACAGCCAGCCAGACATCCTGGAGCAGAAGCGGGCTGCTGTGGACACGTTCTGCCGGTACAACTACGGG------------------------------
>Lahe-DAB*22
------------------------------------------AATGGTACCGAGCGGGTGAGGTTTCTGGAGAGGCACATCTACAACCGGCAGCCGCACATGCACTTTGACAGCGAGGTGGGGTACTACGTGGCTGACAATCCTCTGGGCGAGTCTACTGCCAAACAGTTCAACAGCCAGCCAGACATCCTGGAGCAGGAACGGGCTGCTGTGGACACGTTCTGCCGGTACAACTACGGG------------------------------
>Lahe-DAB*23
------------------------------------------AATGGTACCGAGCGGGTGAGGTTTCTGGAGAGGTACATCTACAACCGGGAGCAGTACGTGCACTTTGACAGCGAGATGGGGTACTACGTGGCTGACAATCTTCTGGGCGAGTCTAGCGCCAAACACTTGAACAGCCAGCCAGACATCCTGGAGCAGAAACGGGCTGCTGTGGACACGTTCTGCCGGTACAACTACGGG------------------------------
>Lahe-DBB*01
------------------------------------------AATGGTACCGAGCGGGTGAGGTTTCTGGAGAGGTACATCTACAACCGGGAGCAGTACGTGCACTTTGACAGCGAGATGGGGTACTACGTGGCTGACAATCTTCTGGGCGAGTCTAGCGCCAAACACTTGAACAGCCAGCCCGACGTCCTGGAGAATGCACGGGCTGCTGCGGCCACGTTCTGCCGGTACAACTACGGG------------------------------
>Lahe-DBB*02
------------------------------------------AATGGTACCGAGCGGGTGAGGTTTCTGGAGAGGCACATCTACAACCGGCAGCCGCACATGCACTTTGACAGCGAGGTGGGGTACTACGTGGCTGACAATCTTCTGGGCGAGTCTAGCGCCAAACACTTGAACAGCCAGCCCGACGTCCTGGAGAATGCACGGGCTGCTGCGGCCACGTTCTGCCGGTACAACTACGGG------------------------------
>Lahe-DBB*03
------------------------------------------AATGGTACCGAGCGGGTGAGGTTTCTGGAGAGGCACATCTACAACCGGGAGCAGTACGTGCACTTTGACAGCGAGATGGGGTACTACGTGGCTGACAATCTTCTGGGCGAGTCTAGCGCCAAACACTTGAACAGCCAGCCCGACGTCCTGGAGAATGCACGGGCTGCTGCGGCCACGTTCTGCCGGTACAACTACGGG------------------------------
>Lahe-DBB*04
------------------------------------------AATGGTACCGAGCGGGTGAGGTTTCTGGAGAGGTACATCTACAACCGGGAGCAGTACGTGCACTTTGACAGCGAGATGGGGTACTACGTGGCTGACAATCTTCTGGGCGAGTCTAGCGCCAAACACTTGAACAGCCAGCCCGACGTCCTGGAGAATGCACGGGCTGCTGTGGACACGTTCTGCCGGTACAACTACGGG------------------------------
>Lahe-DBB*05
------------------------------------------AATGGTACCGAGCGGGTGAGGTTTCTGGAGAGGTACATCTACAACCGGGAGCAGTACGTGCACTTTGACAGCGAGATGGGGTACTACGTGGCTGACAATCTTCTGGGCGAGTCTAGCGCCAAACACTTGAACAGCCAGCCCGACGTCATGGAGAATGCACGGGCTGCTGCGGCCACGTTCTGCCGGTACAACTACGGG------------------------------
>Lahe-DBB*06
------------------------------------------AATGGTACCGAGCGGGTGAGGTTTCTGGAGAGGCACATCTACAACCGGCAGCCGCACATGCACTTTGACAGCGAGATGGGGTACTACGTGGCTGACAATCTTCTGGGCGAGTCTAGCGCCAAACACTTGAACAGCCAGCCCGACGTCCTGGAGAATGCACGGGCTGCTGCGGCCACGTTCTGCCGGTACAACTACGGG------------------------------
>Lahe-DBB*07
------------------------------------------AATGGTACCGAGCGGGTGAGGTTTCTGGAGAGGTACATCTACAACCGGGAGCAGTACGTGCACTTTGACAGCGAGATGGGGTACTACGTGGCTGACAATCTTCTGGGCGAGTCTAGCGCCAAACACTTGAGCAGCCAGCCCGACGTCCTGGAGAATGCACGGGCTGCTGCGGCCACGTTCTGCCGGTACAACTACGGG------------------------------
>Lahe-DBB*08
------------------------------------------AATGGTACCGAGCGGGTGAGGTTTCTGGAGGGGTACATCTACAACCGGGAGCAGTACGTGCACTTTGACAGCGAGATGGGGTACTGCGTGGCTGACAATCTTCTGGGCGAGTCTAGCGCCAAACACTTGAACAGCCAGCCCGACGTCCTGGAGAATGCACGGGCTGCTGCGGCCACGTTCTGCCGGTACAACTACGGG------------------------------
>Lahe-DBB*09
------------------------------------------AATGGTACCGAGCGGGTGAGGTTTCTGGAGAGGCACATCTACAACCGGCAGCCGCACATGCACTTTGACAGCGAGGTGGGGTACTACGTGGCTGACAATCCTCTGGGCGAGTCTACTGCCAAACAGTTCAACAGCCAGCCCGACGTCCTGGAGAATGCACGGGCTGCTGCGGCCACGTTCTGCCGGTACAACTACGGG------------------------------
>Lahe-DBB*10
------------------------------------------AATGGTACCGAGCGGGTGAGGTTTCTGGAGAGGTACATCTACAACCGGGAGCAGTACGTGCACTTTGACAGCGAGATGGGGTACCACGTGGCTGACAATCTTCTGGGCGAGTCTAGCGCCAAACACTTGAACAGCCAGCCCGACGTCCTGGAGAATGCACGGGCTGCTGCGGCCACGTTCTGCCGGTACAACTACGGG------------------------------
>Lahe-DBB*11
------------------------------------------AATGGTACCGAGCGGGTGAGGTTTCTGGAGAGGTACATCTACAACCGGGAGCAGTACGTGCACTCTGACAGCGAGATGGGGTACTACGTGGCTGACAATCTTCTGGGCGAGTCTAGCGCCAAACACTTGAACAGCCAGCCCGACGTCCTGGAGAATGCACGGGCTGCTGCGGCCACGTTCTGCCGGTACAACTACGGG------------------------------
>Lahe-DBB*12
------------------------------------------AATGGTACCGAGCGGGTGAGGTTTCTGGAGAGGTACATCTACAACCGGGAGCAGTACGTGCACTTTGACAGCGAGATGGGGTACTACGTGGCTGACAATCTCCTGGGCGAGTCTAGCGCCAAACACTTGAACAGCCAGCCCGACGTCCTGGAGAATGCACGGGCTGCTGCGGCCACGTTCTGCCGGTACAACTACGGG------------------------------
>Lahe-DBB*13
------------------------------------------AATGGTACCGAGCGGGTGAGGTTTCTGGAGAGGTACATCTACGACCGGGAGCAGTACGTGCACTTTGACAGCGAGATGGGGTACTACGTGGCTGACAATCTTCTGGGCGAGTCTAGCGCCAAACACTTGAACAGCCAGCCCGACGTCCTGGAGAATGCACGGGCTGCTGCGGCCACGTTCTGCCGGTACAACTACGGG------------------------------
>Lahe-DBB*14
------------------------------------------AATGGTACCGAGCGGGTGAGGTTTCTGGAGAGGTACATCTACAACCGGGAGCAGTACGTGCACTTTAACAGCGAGATGGGGTACTACGTGGCTGACAATCTTCTGGGCGAGTCTAGCGCCAAACACTTGAACAGCCAGCCCGACGTCCTGGAGAATGCACGGGCTGCTGCGGCCACGTTCTGCCGGTACAACTACGGG------------------------------
>Lahe-DBB*15
------------------------------------------AATGGTACCGAGCGGGTGAGGTTTCTGGAGAGGTACATCTACAACCGGGAGCAGTACGTGCACTTTGACAGCGAGATGGGGTACTACGTGGCTGACAATCTTCTGGGCGAGTCTAGCGCCAAGCACTTGAACAGCCAGCCCGACGTCCTGGAGAATGCACGGGCTGCTGCGGCCACGTTCTGCCGGTACAACTACGGG------------------------------
>Lahe-DBB*16
------------------------------------------AATGGTACCGAGCGGGTGAGGTTTCTGGAGAGGTACATCTACAACCGGGAGCAGTACGTGCACTTTGACAGTGAGATGGGGTACTACGTGGCTGACAATCTTCTGGGCGAGTCTAGCGCCAAACACTTGAACAGCCAGCCCGACGTCCTGGAGAATGCACGGGCTGCTGCGGCCACGTTCTGCCGGTACAACTACGGG------------------------------
>Lahe-DBB*17
------------------------------------------AATGGTACCGAGCGGGTGAGGTTTCTGGAGAGGTGCATCTACAACCGGGAGCAGTACGTGCACTTTGACAGCGAGATGGGGTACTACGTGGCTGACAATCTTCTGGGCGAGTCTAGCGCCAAACACTTGAACAGCCAGCCCGACGTCCTGGAGAATGCACGGGCTGCTGCGGCCACGTTCTGCCGGTACAACTACGGG------------------------------
>Lahe-DBB*18
------------------------------------------AATGGTACCGAGCGGGTGAGGTTTCTGGAGAGGTACATCTACAACCGGGAGCAGTACGTGCACTTTGACAGCGAGATGGGGTACTACGTGGCTGACAATCTTCTGGGCGAGTCTAGCGCCAAACACTCGAACAGCCAGCCCGACGTCCTGGAGAATGCACGGGCTGCTGCGGCCACGTTCTGCCGGTACAACTACGGG------------------------------
>Lahe-DBB*19
------------------------------------------AATGGTACCGAGCGGGTGACGTTTCTGGAGAGGTACATCTACAACCGGGAGCAGTACGTGCACTTTGACAGCGAGATGGGGTACTACGTGGCTGACAATCTTCTGGGCGAGTCTAGCGCCAAACACTTGAACAGCCAGCCCGACGTCCTGGAGAATGCACGGGCTGCTGCGGCCACGTTCTGCCGGTACAACTACGGG------------------------------
>Lahe-DBB*20
------------------------------------------AATGGTACCGAGCGGGTGAGGTTTCTGGAGAGGTACATCTACAACCGGGAGCAGTACGTGCACTTTGACAGCGAGATGGGGTACTACGTGGCTGACAATCTTCTGGGCGAGTCTAGCGCCAAACACTTGAACAGCCAGCCCGACGTCCTGGAGAATGCACGGGCTGCTGCGGCCACGTTCTGCCGGCACAACTACGGG------------------------------
>Lahe-DBB*21
------------------------------------------AATGGTACCGAGCGGGTGAGGTTTCTGGAGAGGTACATCTACAACCGGGAGCAGTACGTGCACTTTGACAGCGGGATGGGGTACTACGTGGCTGACAATCTTCTGGGCGAGTCTAGCGCCAAACACTTGAACAGCCAGCCCGACGTCCTGGAGAATGCACGGGCTGCTGCGGCCACGTTCTGCCGGTACAACTACGGG------------------------------
>Lahe-DBB*22
------------------------------------------AATGGTACCGAGCGGGTGAGGTTTCTGGAGAGGTACATCTACAACCGGGAGCAGTACGTGCACTTTGACAGCGAGATGGGGTACTACGTGGCTGACAATCTTCTGGGCGAGTCTAGCGCCGAACACTTGAACAGCCAGCCCGACGTCCTGGACAATGCACGGGCTGCTGCGGCCACGTTCTGCCGGTACAACTACGGG------------------------------
>Lahe-DBB*23
------------------------------------------AATGGTACCGAGCGGGTGAGGTTTCTGGAGAGGTACATCTACAACCGGGAGCAGTACGTGCACTTTGACAGCGAGGTGGGGTACTACGTGGCTGACAATCCTCTGGGCGAGTCTAGCGCCAAACACTTGAACAGCCAGCCCGACGTCCTGGAGAATGCACGGGCTGCTGCGGCCACGTTCTGCCGGTACAACTACGGG------------------------------
>Lahe-DBB*24
------------------------------------------AATGGTACCGAGCGGGTGAGGTTTCTGGAGAGGTACATCTACAACCGGGAGCAGTACGTGCACTTTGACAGCGAGATGGGGTACTACGTGGCTGACAATCTTCTGGGCGAGTCTAGTGCCAAACACTTGAACAGCCAGCCCGACGTCCTGGAGAATGCACGGGCTGCTGCGGCCACGTTCTGCCGGTACAACTACGGG------------------------------
>Lahe-DBB*25
------------------------------------------AATGGTACCGAGCGGGTGAGGTTTCTGGAGAGGTACATCTACATCCGGGAGCAGTACGTGCACTTTGACAGCGAGATGGGGTACTACGTGGCTGACAATCTTCTGGGCGAGTCTAGCGCCAAACACTTGAACAGCCAGCCAGACGTCCTGGAGAATGCACGGGCTGCTGCGGCCACGTTCTGCCGGTACAACTACGGG------------------------------
>Lahe-DBB*26
------------------------------------------AATGGTACCGAGCGGGTGAGGTTTCTGGAGAGGTACGTCTACAACCGGGAGCAGTACGTGCACTTTGACAGCGAGATGGGGTACTACGTGGCTGACAATCTTCTGGGCGAGTCTAGCGCCAAACACTTGAACAGCCAGCCCGACGTCCTGGAGAATGCACGGGCTGCTGCGGCCACGTTCTGCCGGTACAACTACGGG------------------------------
>Lahe-DBB*27
------------------------------------------AATGGTACCGAGCGGGTGAGGTTTCTGGAGAGGTACATCTACAACCGGGAGCAGCACGTGCACTTTGACAGCGAGATGGGGTACTACGTGGCTGACAATCTTCTGGGCGAGTCTAGCGCCAAACACTTGAACAGCCAGCCCGACGTCCTGGAGAATGCACGGGCTGCTGCGGCCACGTTCTGCCGGTACAACTACGGG------------------------------
>Lahe-DBB*28
------------------------------------------AATGGTACCGAGCGGGTGAGGTTTCTGGAGAGGTACATCTACAACCGGGAGCAGTACGTGCACTTTGACAGCGAGATGGGGTACTACGTGGCTGACAATCTTCTGGGCGAGTCTAGCGCCAAACACTTGAACAGCCAGCCCGACGTCCTGGAGAATGCACGGGCTGCTGCTGCCACGTTCTGCCGGTACAACTACGGG------------------------------
>Lahe-DBB*29
------------------------------------------AATGGTACCGAGCGGGTGAGGTTTCTGGAGAGGTACATCTACAACCGGGAGCAGTACATGCACTTTGACAGCGAGATGGGGTACTACGTGGCTGACAATCTTCTGGGCGAGTCTAGCGCCAAACACTTGAACAGCCAGCCCGACGTCCTGGAGAATGCACGGGCTGCTGCGGCCACGTTCTGCCGGTACAACTACGGG------------------------------
>Lahe-DBB*30
------------------------------------------AATGGTACCGAGCGGGTGAGGTTTCTGGGGAGGTACATCTACAACCGGGAGCAGTACGTGCACTTTGACAGCGAGATGGGGTACTACGTGGCTGACAATCTTCTGGGCGAGTCTAGCGCCAAACACTTGAACAGCCAGCCCGACGTCCTGGAGAATGCACGGGCTGCTGCGGCCACGTTCTGCCGGTACAACTACGGG------------------------------
>Lahe-DBB*31
------------------------------------------AATGGTACCGAGCGGGTGAGGTTTCTGGAGAGGTACATCTACAACCGGGAGCAGTACGTGCACTTTGACAGCGAGATGGGGTACTACGTGGCCGACAATCTTCTGGGCGAGTCTAGCGCCAAACACTTGAACAGCCAGCCCGACGTCCTGGAGAATGCACGGGCTGCTGCGGCCACGTTCTGCCGGTACAACTACGGG------------------------------
>Lahe-DBB*32
------------------------------------------AATGGTACCGAGCGGGTGAGGTTTCTGGAGAGGTACATCTACAACCGGGAGCAGTACGTGCACTTTGACAGCGAGATGGGGTACTACGTGGCTGACAATCTTCCGGGCGAGTCTAGCGCCAAACACTTGAACAGCCAGCCCGACGTCCTGGAGAATGCACGGGCTGCTGCGGCCACGTTCTGCCGGTACAACTACGGG------------------------------
>Lahe-DBB*33
------------------------------------------AATGGTACCGAGCGGGTGAGGTTTCCGGAGAGGTACATCTACAACCGGGAGCAGTACGTGCACTTTGACAGCGAGATGGGGTACTACGTGGCTGACAATCTTCTGGGCGAGTCTAGCGCCAAACACTTGAACAGCCAGCCCGACGTCCTGGAGAATGCACGGGCTGCTGCGGCCACGTTCTGCCGGTACAACTACGGG------------------------------
>Lahe-DBB*34
------------------------------------------AATGGTACCGAGCGGGTGAGGTTTCTGGAGAGGTACATCTACAACCGGGAGCAGTACGTGCACTTTGACAGCGAGATGGGGTACTACGTGGCTGACAATCCTCTGGGCGAGTCTAGCGCCAAACACTTGAACAGCCAGCCCGACGTCCTGGAGAATGCACGGGCTGCTGCGGCCACGTTCTGCCGGTACAACTACGGG------------------------------
