# Supplementary material for: Characterization, Selection, and Trans-Species Polymorphism in the MHC Class II of Heermann’s Gull (Charadriiformes)
Source: Genes (Basel). 2022 May 20;13(5):917. doi: 10.3390/genes13050917 (PMC9140796; doi:10.3390/genes13050917)
Supplement: Supplementary file 1 [file genes-13-00917-s001.zip › Supplementary_3_MHCIIB sequences for Charadriiformes.nxs]

#NEXUS
[saved by seaview on Thu Jul 08 15:29:54 2021]
BEGIN DATA;
  DIMENSIONS NTAX=392 NCHAR=270;
  FORMAT DATATYPE=DNA
  GAP=-
  ;
MATRIX
[1] Game1_AF485407
--------------------------------------------------CGAGCGGGTG
AGGTTTGTGGCCAGGTACATCCACAACCGGGAGCAGCTCCTGCACTTCGACAGCGACGTG
GGGTACTACGTGGGTGACACCCCCCTGGGGAAGCCTTCTGCTGACTACTGGAACAGCCAG
CCAGAAATACTGGAGAATGCACGGGCTGCC------------------------------
------------------------------
[2] Game2_AF485408
--------------------------------------------------CGAGCGGGTG
AGGCTTGTGGAGAGGTACATCTACAACCGGGGGCAGTACGTGCACTTCGACAGCGACCTG
GGGCACTTCGTGGGTGACACCCCCCTGGGGAAGCCTGATGCCGACTACTGGAACAGCCAG
CCAGAAGTACTGGAGAGCAGACGGGCTGCC------------------------------
------------------------------
[3] Game3_AF485409
--------------------------------------------------CGAGCGGGTG
AGGTTTGTGGACAGGTACATCTACAACCGGGAGCAGTACGTGCACTTCGACAGCGACCTG
GGGCACTTCGTGGCTGACACCCCCCTGGGGAAGCCTTCTGCTGACTACTGGAACAGCCAG
CCAGAAGTACTGGAGAATGCACGGGCTGCC------------------------------
------------------------------
[4] Game4_AF485410
--------------------------------------------------CGAGCGGGTG
AGGTTTGTGGCCAGGTACATCCACAACCGGGGGCAGTACGTGCACTTCGACAGCGACCTG
GGGCACTACGTGGGTGACACCCCCCTGGGGAAGCCTTCTGCTGACTACTGGAACAGCCAG
CCAGAAATACTGGAGGATGCACGGGCTGCC------------------------------
------------------------------
[5] Game5_AF485411
--------------------------------------------------CGAGCGGGTG
AGGCTTGTGGAGAGGTACATCTACAACCGGGAGCAGTACGTGCACTTCGACAGCGACCTG
GGGCACTTCGTGGCTGACACCCCCCTGGGGAAGCCTGATGCCGACTACTGGAACAGCCAG
CCAGAAGTACTGGAGAATGCACGGGCTGCC------------------------------
------------------------------
[6] Game6_AF485412
--------------------------------------------------CGAGCGGGTG
AGGTATGTGGAGAGGTACATCTACAACCGGGGGCAGTACGTGCACTTCGACAGCGACCTG
GGGCACTACGTGGCTGACACCCCCCTGGGGAAGCCTACTGCTGACTACTGGAACAGCCAG
CCAGAAACACTGGAGGATGCACGGGCTGCC------------------------------
------------------------------
[7] Game7_AF485413
-GGTATTTCCAGTTCCAGTTTAAGGCCGACTGTTACTTCAGCAACGGCACCGAGCGCGTG
AGGTATTTGGCCAGGCTCATCTACAACCGGGGGCAGTACGCACACTTCGACAGCGACCTG
GGGCACTTCGTGGCTGACACCCCCCTGGGGAAACCTACTGCTGACTACTTTAACAGCCAG
CCAGAAGTACTGGAGAGGAAACGGGCTGAGGTGGACACGTTCTGCCGGAACAACTACCAG
GTGTGGACCCCTTTCACCGTGCAGAGGAAA
[8] Game8_AF485414
-GGTATTTCCAGTTCCAGTTTAAGGGGGACTGTTACTTCAGCAACGGCACCGAGCGGGTG
AGGCTTGTGGCCAGGTACATCTACAACCGGGAGCAGTACGCACACTTCGACAGCGACCTG
GGGCACTACGTGGCTGACACCCCCCTGGGGAAACCTACTGCTGACTACTTTAACAGCCAG
CCAGAAATACTGGAGAGGAAACGGGCTGCCGTGGACACGTTCTGCCGGAACAACTACCAG
GTGTGGACCCCTTTCACCGTGCAGAGGAAA
[9] Game9_AF485415
-GGTATTTCCAGTTCCAGTTTAAGGGGGACTGTTACTTCAGCAACGGCACCGAGCGGGTG
AGGCTTGTGGCCAGGTACATCTACAACCGGGAGCAGTACGTGCACTTCGACAGCGACCTG
GGGCACTTCGTGGCTGACACCCCCCTGGGGAAACCTGATGCTGACTACTGGAACAGCCAG
CCAGAAGTACTGGAGAGGAAACGGGCTGAGGTGGACACGTTCTGCCGGAACAACTACCAG
GTGTGGACCCCTTTCACCGTGCAGAGGAAA
[10] Game10_AF485416
-GGTATTTCCAGTTCCAGTTTAAGGCCGACTGTTACTTCAGCAACGGCACCGAGCGGGTG
AGGTTTGTGGCCAGGTACATCTACAACCGGGAGCAGTACGCACACTTCGACAGCGACCTG
GGGCACTTCGTGGCTGACACCCCCCTGGGGAAACCTGATGCTGACTACTGGAACAGCCAG
CCAGAAGTACTGGAGAGGAAACGGGCTGAGGTGGACACGTTCTGCCGGAACAACTACCAG
GTGTGGACCCCTTTCACCGTGCAGAGGAAA
[11] Game11_AF485417
-GGTATTTCCAGGTCCAGTTTAAGGGGGACTGTTACTTCAGCAACGGCACCGAGCGCGTG
AGGTATTTGGCCAGGCTCATCTACAACCGGGAGCAGAACGTGCACTTCGACAGCGACCTG
GGGCACTACGTGGCTGACACCCCCCTGGGGAAGCCTGATGCCGACTACTGGAACAGCCAG
CCAGAAGTACTGGAGAGGAAACGGGCTGAGGTGGACACGTTCTGCCGGAACAACTACCAG
GTGTGGACCCCTTTCACCGTGCAGAGGAAA
[12] Game34_AY694384
-GGTATTTCCAGTTCCAGTTTAAGGGGGACTGTTACTTCAGCAACGGCACCGAGCGGGTG
AGGCTTGTGGCCAGGTACATCTACAACCGGGAGCAGTACGCACACTTCGACAGCGACCTG
GGGCACTTCGTGGCTGACACCCCCCTGGGGAAGCCTGATGCCGACTACTGGAACAGCCAG
CCAGAAGTACTGGAGAGGAAACGGGCTGAGGTGGACACGTTCTGCCGGAACAACTACCAG
GTGTGGACCCCTTTCACCGTGCAGAGGAAA
[13] Game35_AY694385
-GGTATTTCCAGTTCCAGTTTAAGGGGGACTGTTACTTCAGCAATGGCACCGAGCGGGTG
AGGCTTGTGGCCAGGTACATCTACAACCGGGAGCAGTACGCACACTTCGACAGCGACCTG
GGGCACTACGTGGCTGACACCCCCCTGGGGAAGCCTGATGCCGACTACTGGAACAGCCAG
CCAGAAGTACTGGAGAGGAAACGGGCTGAGGTGGACACGTTCTGCCGGAACAACTACCAG
GTGTGGACCCCTTTCACCGTGCAGAGGAAA
[14] Game36_AY694386
-GGTATTTCCAGGTCCAGTTTAAGGGGGACTGTTACTTCAGCAACGGCACCGAGCGCGTG
AGGTATTTGGCCAGGCTCATCTACAACCGGGAGCAGAACGTGCACTTCGACAGCGACCTG
GGGCACTACGTGGCTGACACCCCCCTGGGGAAGCCTGATGCCGACTACTGGAACAGCCAG
CCAGAAATACTGGAGAGGAAACGGGCTGAGGTGGACACGTTCTGCCGGAACAACTACCAG
GTGTGGACCCCTTTCACCGTGCAGAGGAAA
[15] Game37_AY694387
-GGTATTTCCAGGTCCAGTTTAAGGGGGACTGTTACTTCAGCAACGGCACCGAGCGGGTG
AGGTTTGTGGCCAGGTACATCTACAACCGGGAGCAGTACGCACACTTCGACAGCGACCTG
GGGCACTTCGTGGCTGACACCCCCCTGGGGAAGCCTGATGCCGACTACTGGAACAGCCAG
CCAGAAATACTGGAGAGGAAACGGGCTGAGGTGGACACGTTCTGCCGGAACAACTACCAG
GTGTGGACCCCTTTCACCGTGCAGAGGAAA
[16] Game38_AY694388
-GGTATTTCCAGTTCCAGTTTAAGGGGGACTGTTACTTCAGCAACGGCACCGAGCGGGTG
AGGCTTGTGGCCAGGTACATCTACAACCGGGAGCAGTACGCACACTTCGACAGCGACCTG
GGGCACTACGTGGCTGACACCCCCCTGGGGAAACCTGATGCTGACTACTGGAACAGCCAG
CCAGAAGTACTGGAGAGGAAACGGGCTGCCGTGGACACGTTCTGCCGGAACAACTACCAG
GTGTGGACCCCTTTCACCGTGCAGAGGAAA
[17] Game39_AY694389
-GGTATTTCCAGTTCCAGTTTAAGGGGGACTGTTACTTCAGCAACGGCACCGAGCGGGTG
AGGCTTGTGGCCAGGCTCATCTACAACCGGGAGCAGTACGCACACTTCGACAGCGACCTG
GGGTACTTCGTGGCTGACACCCCCCTGGGGAAACCTACTGCTGACTACTTTAACAGCCAG
CCAGAAGTACTGGAGAGGAAACGGGCTGCCGTGGACACGTTCTGCCGGAACAACTACCAG
GTGTGGACCCCTTTCACCGTGCAGAGGAAA
[18] Game40_AY694390
-GGTATTTCCAGTTCCAGTTTAAGGCCGACTGTTACTTCAGCAACGGCACCGAGCGGGTG
AGGCTTGTGGCCAGGTACATCTACAACCGGGAGCAGTACGCACACTTCGACAGCGACCTG
GGGCACTACGTGGCTGACACCCCCCTGGGGAAACCTACTGCTGACTACTTTAACAGCCAG
CCAGAAATACTGGAGAGGAAACGGGCTGCCGTGGACACGTTCTGCCGGAACAACTACCAG
GTGTGGACCCCTTTCACCGTGCAGAGGAAA
[19] Game41_AY694391
-GGTATTTCCAGGTCCAGTTTAAGGGGGACTGTTACTTCAGCAACGGCACCGAGCGGGTG
AGGTATTTGGCCAGGCTCATCTACAACCGGGAGCAGAACGTGCACTTCGACAGCGACCTG
GGGCACTACGTGGCTGACACCCCCCTGGGGAAGCCTGATGCCGACTACTGGAACAGCCAG
CCAGAAGTACTGGAGAGGAAACGGGCTGAGGTGGACACGTTCTGCCGGAACAACTACCAG
GTGTGGACCCCTTTCACCGTGCAGAGGAAA
[20] Game42_AY694392
-GGTATTTCCAGGTCCAGTTTAAGGGGGACTGTTACTTCAGCAACGGCACCGAGCGCGTG
AGGTATTTGGCCAGGTACATCTACAACCGGGGGCAGTACGCACACTTCGACAGCGACCTG
GGGCACTTCGTGGCTGACACCCCCCTGGGGAAGCCTGATGCCGACTACTGGAACAGCCAG
CCAGAAGTACTGGAGAGGAAACGGGCTGAGGTGGACACGTTCTGCCGGAACAACTACCAG
GTGTGGACCCCTTTCACCGTGCAGAGGAAA
[21] Game43_AY694393
-GGTATTTCCAGGTCCAGTTTAAGGGGGACTGTTACTTCAGCAACGGCACCGAGCGGGTG
AGGCTTGTGGCCAGGCTCATCTACAACCGGGAGCAGTACGCACACTTCGACAGCGACCTG
GGGCACTTCGTGGCTGACACCCCCCTGGGGAAACCTGATGCTGACTACTGGAACAGCCAG
CCAGAAATACTGGAGAGGAAACGGGCTGAGGTGGACACGTTCTGCCGGAACAACTACCAG
GGGGTGACCCCTTTCGCCGTGGAGAGGAAA
[22] Game44_AY694394
-GGTATTTCCAGGTCCAGTTTAAGGGGGACTGTTACTTCAGCAACGGCACCGAGCGCGTG
AGGTATTTGGCCAGGCTCATCTACAACCGGGAGCAGTACGCACACTTCGACAGCGACCTG
GGGCACTACGTGGCTGACACCCCCCTGGGGAAGCCTGATGCCGACTACTGGAACAGCCAG
CCAGAAGTACTGGAGAGGAAACGGGCTGAGGTGGACACGTTCTGCCGGAACAACTACCAG
GTGTGGACCCCTTTCACCGTGCAGAGGAAA
[23] Game45_AY694395
-GGTATTTCCAGGTCCAGTTTAAGGGGGACTGTTACTTCAGCAACGGCACCGAGCGCGTG
AGGTATTTGGCCAGGTACATCTACAACCGGGAGCAGAACGTGCACTTCGACAGCGACCTG
GGGCACTACGTGGCTGACACCCCCCTGGGGAAGCCTGATGCCGACTACTGGAACAGCCAG
CCAGAAGTACTGGAGAGGAAACGGGCTGAGGTGGACACGTTCTGCCGGAACAACTACCAG
GTGTGGACCCCTTTCACCGTGCAGAGGAAA
[24] Game46_AY694396
-GGTATTTCCAGGTCCAGTTTAAGGGGGACTGTTACTTCAGCAACGGCACTGAGCGCGTG
AGGTATTTGGCCAGGTACATCTACAACCGGGAGCAGTACGCACACTTCGACAGCGACCTG
GGGCACTTCGTGGCTGACACCCCCCTGGGGAAACCTGATGCTGACTACTGGAACAGCCAG
CCAGAAGTACTGGAGAGGAAACGGGCTGAGGTGGACACGTTCTGCCGGAACAACTACCAG
GTGTGGACCCCTTTCACCGTGCAGAGGAAA
[25] Game47_AY694397
-GGTATTTCCAGTTCCAGTTTAAGGGGGACTGTTACTTCAGCAACGGCACCGAGCGCGTG
AGGTATTTGGCCAGGCTCATCTACAACCGGGAGCAGTACGCACACTTCGACAGCGACCTG
GGGTACTTCGTGGCTGACACCCCCCTGGGGAAACCTACTGCTGACTACTTTAACAGCCAG
CCAGAAGTACTGGAGAGGAAACGGGCTGAGGTGGACACGTTCTGCCGGAACAACTACCAG
GTGTGGACCCCTTTCACCGTGCAGAGGAAA
[26] Game48_AY694398
-GGTATTTCCAGTTCCAGTTTAAGGGGGACTGTTACTTCAGCAACGGCACCGAGCGGGTG
AGGCTTGTGGCCAGGTACATCTACAACCGGGAGCAGTACGCACACTTCGACAGCGACCTG
GGGCACTACGTGGCTGACACCCCCCTGGGGAAGCCTGATGCTGACTACTGGAACAGCCAG
CCAGAAGTACTGGAGAGGAAACGGGCTGAGGTGGACACGTTCTGCCGGAACAACTACCAG
GTGTGGACCCCTTTCACCGTGCAGAGGAAA
[27] Game50_AY694399
-GGTATTTCCAGGTCCAGTTTAAGGCCGACTGTTACTTCAGCAACGGCACCGAGCGGGTG
AGGCTTGTGGCCAGGCTCATCTACAACCGGGAGCAGTACGCACACTTCGACAGCGACCTG
GGGCACTACGTGGCTGACACCCCCCTGGGGAAACCTGATGCCGACTACTGGAACAGCCAG
CCAGAAACACTGGAGGATGCACGGGCTGCCGTGGACACGTTCTGCCGGAACAACTACCAG
GTGTGGACCCCTTTCACCGCGCAGAGGAAA
[28] Game53_AY694400
-GGTATTTCCAGGTCCAGTTTAAGGGGGACTGTTACTTCAGCAACGGCACCGAGCGGGTG
AGGCTTGTGGCCAGGTACATCTACAACCGGGAGCAGTACGCACACTTCGACAGCGACCTG
GGGCACTACGTGGCTGACACCCCCCTGGGGAAGCCTGATGCCGACTACTGGAACAGCCAG
CCAGAAGTACTGGAGAGGAAACGGGCTGAGGTGGACACGTTCTGCCGGAACAACTACCAG
GTGTGGACCCCTTTCACCGTGCAGAGGAAA
[29] Game54_AY694401
-GGTATTTCCAGGTCCAGTTTAAGGGGGACTGTTACTTCAGCAACGGCACTGAGCGCGTG
AGGTATTTGGCCAGGTACATCTACAACCGGGAGCAGTACGCACACTTCGACAGTGACCTG
GGGCACTTCGTGGCTGACACCCCCCTGGGGAAACCTACTGCTGACTACTTTAACAGCCAG
CCAGAAACACTGGAGAGGAAACGGGCTGAGGTGGACACGTTCTGCCGGAACAACTACCAG
GTGTGGACCCCTTTCACCGTGCAGAGGAAA
[30] Game55_AY694402
-GGTATTTCCAGGTCCAGTTTAAGGCCGACTGTTACTTCAGCAACGGCACCGAGCGGGTG
AGGCTTGTGGCCAGGTACATCTACAACCGGGGGCAGTACGCACACTTCGACAGCGACCTG
GGGCACTACGTGGCTGACACCCCCCTGGGGAAACCTGATGCTGACTACTGGAACAGCCAG
CCAGAAATACTGGAGAGGAAACGGGCTGAGGTGGACACGTTCTGCCGGAACAACTACCAG
GTGTGGACCCCTTTCACCGTGCAGAGGAAA
[31] Game56_AY694403
-GGTATTTCCAGTTCCAGTTTAAGGGGGACTGTTACTTCAGCAACGGCACCGAGCGGGTG
AGGCTTGTGGCCAGGTACATCTACAACCGGGAGCAGTACGCACACTTCGACAGCGACCTG
GGGTACTTCGTGGCTGACACCCCCCTGGGGAAACCTACTGCTGACTACTTTAACAGCCAG
CCAGAAGTACTGGAGAGGAAACGGGCTGCCGTGGACACGTTCTGCCGGAACAACTACCAG
GTGTGGACCCCTTTCACCGTGCAGAGGAAA
[32] Game57_AY694404
-GGTATTTCCAGGTCCAGTTTAAGGCCGACTGTTACTTCAGCAACGGCACCGAGCGGGTG
AGGTTTGTGGCCAGGTACATCTACAACCGGGAGCAGTACGCACACTTCGACAGCGACCTG
GGGCACTTCGTGGCTGACACCCCCCTGGGGAAGCCTGATGCCGACTACTGGAACAGCCAG
CCAGAAGTACTGGAGAGGAAACGGGCTGAGGTGGACACGTTCTGCCGGAACAACTACCAG
GTGTGGACCCCTTTCACCGTGCAGAGGAAA
[33] Game58_AY694405
-GGTATTTCCAGGTCCAGTTTAAGGGGGACTGTTACTTCAGCAACGGCACCGAGCGGGTG
AGGCTTGTGGCCAGGTACATCTACAACCGGGAGCAGTACGTGCACTTCGACAGCGACCTG
GGGCACTACGTGGCTGACACCCCCCTGGGGAAGCCTGATGCCGACTACTGGAACAGCCAG
CCAGAAGTACTGGAGAGGAAACGGGCTGAGGTGGACACGTTCTGCCGGAACAACTACCAG
GTGTGGACCCCTTTCACCGTGCAGAGGAAA
[34] Game60_AY694406
-GGTATTTCCAGTTCCAGTTTAAGGGGGACTGTTACTTCAGCAACGGCACCGAGCGGGTG
AGGTTTGTGGCCAGGTACATCTACAACCGGGAGCAGTACGCACACTTCGACAGCGACCTG
GGGCACTACGTGGCTGACACCCCCCTGGGGAAACCTGATGCTGACTACTGGAACAGCCAG
CCAGAAGTACTGGAGAGGAAACGGGCTGAGGTGGACACGTTCTGCCGGAACAACTACCAG
GTGTGGACCCCTTTCACCGTGCAGAGGAAA
[35] Game61_AY694407
-GGTATTTCCAGTTCCAGTTTAAGGGGGACTGTTACTTCAGCAACGGCACCGAGCGGGTG
AGGCTTGTGGCCAGGTACATCTACAACCGGGAGCAGTACGCACACTTCGACAGCGACCTG
GGGCACTACGTGGCTGACACCCCCCTGGGGAAACCTGATGCTGACTACTTTAACAGCCAG
CCAGAAGTACTGGAGAGGAAACGGGCTGCCGTGGACACGTTCTGCCGGAACAACTACCAG
GTGGTGACCCCTTTCACCGTGGAGAGGAAA
[36] Game62_AY694408
-GGTATTTCCAGGTCCAGTTTAAGGGGGACTGTTACTTCAGCAACGGCACCGAGCGCGTG
AGGTATTTGGCCAGGTACATCTACAACCGGGGGCAGTACGCGCACTTCGACAGCGACCTG
GGGCACTTCGTGGCTGACACCCCCCTGGGGAAGCCTGATGCCGACTACTGGAACAGCCAG
CCAGAAGTACTGGAGAGGAAACGGGCTGAGGTGGACACGTTCTGCCGGAACAACTACCAG
GTGTGGACCCCTTTCACCGTGCAGAGGAAA
[37] Game63_AY694409
-GGTATTTCCAGTTCCAGTTTAAGGGGGACTGTTACTTCAGCAACGGCACCGAGCGGGTG
AGGCTTGTGGCCAGGTACATCTACAACCGGGAGCAGTACGCACACTTCGACAGCGACCTG
GGGCACTACGTGGCTGACACCCCCCTGGGGAAACCTACTGCTGACTACTTTAACAGCCAG
CCAGAAGTACTGGAGAGGAAACGGGCTGCCGTGGACACGTTCTGCCGGAACAACTACCAG
GTGTGGACCCCTTTCACCGTGCAGAGGAAA
[38] 'Lili-DAB*01_KJ162434'
GGGTTTTTCCAGGAGATGTTTAAGGCTCAGTGTCAGTACCTCAACGGCACCGAGCAGGTG
AGGTTTGTGTCAAGGAACATCTACAACCGGGAGCAGTACGTGCACTTCGACAGCGATGTG
GGGCACTTTGTGGCTGACACCCCCATGGGCAAGTCTACTGCCGAGTACTGGAACAGCCTC
CAGGACTTCCTGGAGCAGAAAAGGGCTGAGGTGGACACGTTCTGCCGGCACAACTACCAG
GTGGCGACCCCTTTCACCGTGGAGAGGAGA
[39] 'Lili-DAB*02_KJ162435'
GGGTTTTTCCAGGAGATGTATAAGGGTGAGTGTCAGTACCTCAATGGCACCGAGCGGGTG
AGGCTTGTGGCCAGGTACATCTACAACCGGGAGCAGTTCGTGCACTACGACAGCGATGTG
GGGCGCTTTGTGGCTGACACCCCCCTGGGCGAGGCCCAAGCCCAGCACTGGAACAGCCAG
CCGGACCTCCTGGAGCAGATGCAGGCTGAGGTGGACAGGTTCTGCCGGCACAACTACCAG
GTGGTGACCCCTTTCACAGTGGAGAGGAGA
[40] 'Lili-DAB*03_KJ162436'
GGGTATTTCCAGGTCCAGTTTAAGGCTTACTGTTACTTCACCAACGGCACCGAGCGGGTG
AGGTATGGGCAGAGGTACATCTACAACCGGGAGCAGTACGTGCACTATGACAGCGAAGTG
GGGCACTTTGTGGCTGACAATCTCCTGGGGAAGCCTGATGCCGAGTACTGGAACAGCCAG
CCGGACATCATGGAGGAGAGACGGGCTGCCGTGGACAGGTTCTGCCGGCACAACTACCAG
GTCTATACACCTTTCACAGTGGAGAGGAGA
[41] 'Lili-DAB*04_KJ162437'
GGGTATTTCCAGTTCCAGTTTAAGGCTTACTGTTACTTCACCAACGGCACCGAGCGGGTG
AGGTATGGGCAGAGGTACATCTACAACCGGGAGCAGTACGTGCACTACGACAGCGAAGTG
GGACACTATGTGGCTGACAATCTCCTGGTGAAGCCTGCTGCCGAGTACTGGAACAGCCAG
CCGGACATCATGGAGGAGAGACGGGCTGCCGTGGACAGATTCTGCCGGAACAACTACCAG
GTGTGGACCCCTTTTGCCGTGGAGAGGAGA
[42] 'Phpu-DAB*01_KJ162443'
GGGTATTTCGAGCTCCAGTTTAAGGCTGACTGTTCCTTCACCAACGGCACCGAGCGGGTG
AGGCTTGTGACGAGAGTCATCTACAACCGGGAGCAGTACGTGCACTTTGACAGCGATGTG
GGGCACTTTGTGGCTGACACCCCCCTGGGCGATAGCAGTGCCAAGGACTGGAACAGCCAG
CCGGACGTCCTGGAGAGGGCACGGACCGAGGTGGACACAGTCTGTCGGCACAACTACCGG
GAGTGGACGCCTTTCATCGTGGAGAGGAGA
[43] 'Phpu-DAB*02_KJ162444'
GGGTATTTCGAGCTCCAGTTTAAGGCTGACTGTTCCTTCACCAACGGCACCGAGCGGGTG
AGGCTTGTGACGAGAGTCATCTACAACCGGGAGCAGTACGTGCACTTTGACAGCGATGTG
GGGCACTTTGTGGCTGACACCCCCCTGGGCGATAGCAGTGCCAAGGACTGGAACAGCCAG
CCGGACGTCCTGGAGAGGGCACGGACCGAGGTGGACACAGTCTGCCGGCACAACTACCGG
GAGTGGACGCCTTTCATCGTGGAGAGGAGA
[44] 'Phpu-DAB*03_KJ162445'
GGGTATTTCGAGCTCCAGTTTAAGGCTGACTGTTCCTTCACCAACGGCACCGAGCGGGTG
AGGCTTGTGACGAGAGTCATCTACAACCGGGAGCAGTACGTGCACTTTGACAGCGATGTG
GGGCACTTTGTGGCTGACACCCCCCTGGGCGATAGCAGTGCCAAGGACTGGAACAGCCAG
CCGGACGTCCTGGAGAGGGCACGGACCGAGGTGGACACAGTCTGCCGGCACAACTACCGG
GAGTGGACGCCTTTCATCGTGGAGAGGAGA
[45] 'Phpu-DAB*04_KJ162446'
GGGTATTTCGAGCTCCAGTTTAAGGGCGACTGTTCCTTCACCAACGGCACCGAGCGGGTG
AAGCTTGTGATCAGGTACATCTACAACCGGGAGCAGTACGTGCACTACGACAATGATGTG
GGGCACTTTGTGGCTGACAATCTCCTGGGGAAGCCTGATGCCGACTACTGGAACAGCCAG
CCGGACATCCTGGAGCAAACACGGGCTGAGGTGGACAGGTTCTGCCGGCACAACTACCAG
GTCTATACACCTTTCACCGTTGAGAGGAGA
[46] 'Phpu-DAB*05_KJ162447'
GGGTTTTTCCAGGAGATGTTTAAGGGTGAGTGTCAGTACGTCAACGGCACCGAGCGGGTG
AGGCTTGTGGTGAGGTACATCCACAACCGGGAGCAGTGGGTGCACTTTGACAGCGATGTG
GGGCTCTATGTGGCTGACAATCTCCTGGGGAAGCCTGATGCCGACTACTGGAACAGCCAG
CCGGACATCCTGGAGCAAACACGGGCTGAGGTGGACAGAGTCTGTCGGCACAGCTACCAG
TTGTGGACCCCTTTCACCGTGGAGAGGAGA
[47] 'Phpu-DAB*06_KJ162448'
GGGTATTTCGAGCTCCAGTTTAAGGCTGACTGTTCCTTCACCAACGGCACCGAGCGGGTG
AGGCTTGTGACGAGAGTCATCTACAACCGGGAGCAGTACGTGCACTTTGACAGCGATGTG
GGGCACTTTGTGGCTGACACCCCCCTGGGCGATAGCAGTGCCAAGGACTGGAACAGCCAG
CCGGACGTCCTGGAGAGGGCACGGACCGAGGTGGACACAGTCTGCCGGCACAACTACCGG
GAGTGGACGCCTTTCATCGTGGAGAGGAGA
[48] 'Aepu-L37KD_AY327427'
------------------------------------------------------------
--------------------------------------------------------TGTG
GGGCACTACGTGGTTGACACCCCCCTGGANANGCCTGTTGCCGAGTACTTCAACAGCCAG
CCGGACATCCTGGAGCAGAAACGGGCCGAGGTGGACACCGTCTGCCGAAACAACTACGAG
GTGTCGACCCCTTTCGCCGTGGAGAGGAGA
[49] 'Aepu-L26KA_AY327428'
------------------------------------------------------------
--------------------------------------------------------TGTG
GGGCACTTCGTGGCTGACACCCCCCTGGANANGCCTAGTGCCGAGTACTGGAACAGCCAG
CAGGACGTCGTGGAGCAGAAACGGGCCGAGGTGGACACCGTCTGCCGAAACAACTACAAT
GCGTGGACCCCTTTCGCCGTGGAGAGGAGA
[50] 'Aecr-C28KB_AY327414'
------------------------------------------------------------
--------------------------------------------------------TGTG
GGGCACTTCGTGGCTGACACCCCCCTGGANANGCCTATTGCCGAGTACTTCAACAGCCAG
CCGGACATCCTGGAGCAGAAACGGGCTGTGGTGGACACCGCCTGCCGAAACAACTACGAG
GTGTCGACCCCTTTCGCCGTGGAGAGGAGA
[51] 'Aecr-C24KE_AY327429'
------------------------------------------------------------
--------------------------------------------------------TGTG
GGGCACTACGTGGCTGACACCCCCCTGGANANGCCCGATGCCGAGTACTTCAACAGCCAG
CAGGACCTCCTGGAGCAGAAACGGGCTGTGGTGGACACCGCCTGCCGAAACAACTACGAG
GTGTCGACCCCTTTCGCCGTGGAGAGGAGA
[52] 'Brma-DRB1*01_KC533147'
-GGTATTTCCAGGTCATGTTTAAGGCCAATTGTTACTTCACCAACGGCACCGAGCGGGTG
AGGTTTGTGGAGACGTACATCTACAACCGGCAGGCGCTCCTGCACTTTGACAGCGATGTG
GGGCGCTACGTGGCTGACACCCCCCTGGGGAAGCCTTCTGCCGAGTACTGGAACAGCCAG
CCGGAGATTCTGGAGCAGAAACGGGCTGCTGTGGACACGTTCTGCCGGCACAACTACAGG
GTGTGGACCCCTTTCACCGTGGACAGGAGA
[53] 'Brma-DRB1*02_KC533148'
-GGTATTTCCAGGAGATGTTTAAGGCCAATTGTTACTTCACCAACGGCACCGAGCGGGTG
AGGTTTGTGGAGACGTACATCTACAACCGGCAGGCGCTCCTGCACTTTGACAGCGATGTG
GGGCGCTATGTGGCTGACACCCCCCTGGGGAAGCCGCCTGCCGAGTACTTCAACAGCCAG
CCGGAGATTCTGGAGCAGAGACGGGCTGCTGTGGACACGTTCTGCCGGCACAACTACAGG
GTGGTGACCCCTTTCACCGTGGACAGGAGA
[54] 'Brma-DRB1*03_KC533149'
-GGTATTTCCAGGTCATGTTTAAGGCCAATTGTTACTTCACCAACGGCACCGAGCGGGTG
AGGTTTGTGGAGACGTACATCTACAACCGGCAGCCGTACGTGCACTTTGACAGCGATGTG
GGGCGCTACGTGGCTGACACCCCCCTGGGGAAGCCTGATGCCGAGTACTGGAACAGCCAG
CCGGAGATCCTGGAGCAGAAACGGGCTGAGGTGGACACGTTCTGCCGGCACAACTACAGG
GTGTGGACCCCTTTCACCGTGGACAGGAGA
[55] 'Brma-DRB1*04_KC533150'
-GGTATTTCCAGGACATGTTTAAGGCCAATTGTTACTTCACCAACGGCACCGAGCGGGTG
AGGTTTGTGGTGACGTACATCTACAACCGGGAGCCGAACGTGCACTTTGACAGCGATGTG
GGGCACTACGTGGCTGACACCCCCCTGGGGAAGCCTGATGCCGAGTACTGGAACAGCCAG
CCGGAGATCCTGGAGCAGAAACGGGCTGAGGTGGACACGTTCTGCCGGCACAACTACAGG
GTGTGGACCCCTTTCACCGTGGACAGGAGA
[56] 'Brma-DRB1*05_KC533151'
-GGTATTTCCAGGACATGTTTAAGGCCAATTGTTACTTCACCAACGGCACCGAGCGGGTG
AGGTTTGTGGAGACGTACATCTACAACCGGGAGCCGAACGTGCACTTTGACAGCGATGTG
GGGCACTACGTGGCTGACACCCCCCTGGGGAAGCCTGATGCCGAGTACTGGAACAGCCAG
CCGGAGATTCTGGAGCAGAGACGGGCTGCTGTGGACACGTTCTGCCGGCACAACTACAGG
GTGTGGACCCCTTTCACCGTGGACAGGAGA
[57] 'Brma-DRB1*06_KC533152'
-GGTATTTCCAGGTCATGTTTAAGGCCAATTGTTACTTCACCAACGGCACCGAGCGGGTG
AGGTTTGTGGAGACGTACATCTACAACCGGCAGCCGTTCGTGCACTTTGACAGCGATGTG
GGGCGCTACGTGGCTGACACCCCCCTGGGGACGCCTTCTGCCGAGTACTGGAACAGCCAG
CCGGAGATCCTGGAGCAGAAACGGGCTGAGGTGGACACGTTCTGCCGACACAACTACAGG
GTGTGGACCCCTTTCACCGTGGACAGGAGA
[58] 'Brma-DRB1*07_KC533153'
-GGTATTTCCAGGACATGTTTAAGGCCAATTGTTACTTCACCAACGGCACCGAGCGGGTG
AGGTTTGTGGAGACGTACATCTACAACCGGCAGCCGTACGTGCACTTTGACAGCGATGTG
GGGCGCTACGTGGCTGACACCCCCCTGGGGAAGCCTTCTGCCGAGTACTGCAACAGCCAG
CCAGAGATTCTGGAGCAGAAACGGGCTGAGGTGGACACGTTCTGCCGGCACAACTACAGG
GTGGTGACCCCTTTCACTGTGGACAGGAGA
[59] 'Brma-DRB1*08_KC533154'
-GGTATTTCCAGGAGATGTTTAAGGCCAATTGTTACTTCACCAACGGCACCGAGCGGGTG
AGGTTTGTGGAGACGTACATCTACAACCGGCAGGCGCTCCTGCACTTTGACAGCGATGTG
GGGCGCTATGTGGCTGACACCCCCCTGGGGAAGCCGCCTGCCGAGTACTTCAACAGCCAG
CCGGAGATTCTGGAGCAGAGACGGGCTGCTGTGGACACGTTCTGCCGGCACAACTACAGG
GGGGTGACCCCTTTCACTGTGGACAGGAGA
[60] 'Brma-DRB1*09_KC533155'
-GGTATTTCCAGGAGATGTTTAAGGCCAATTGTTACTTCACCAACGGCACCGAGCGGGTG
AGGTTTGTGGAGACGTACATCTACAACCGGCAGGCGCTCCTGCACTTTGACAGCGATGTG
GGGCGCTATGTGGCTGACACCCCCCTGGGGAAGCCGCCTGCCGAGTACTTCAACAGCCAG
CCGGAGATTCTGGAGCAGAGACGGGCTCCTGTGGACACGTTCTGCCGGCACAACTACAGG
GGGGTGACCCCTTTCACTGTGGACAGGAGA
[61] 'Brma-DRB1*10_KC533156'
-GGTATTTCCAGGACATGTTTAAGGCCAATTGTTACTTCACCAACGGCACCGAGCGGGTG
AGGTTTGTGGAGACGTACATCTACAACCGGGAGCCGAACGTGCACTTTGACAGCGATGTG
GGGCACTACGTGGCTGACACCCCCCTGGGGACGCCTGATGCCGAGTACTGGAACAGCCAG
CCGGAGATTCTGGAGCAGAGACGGGCTGCTGTGGACACGTTCTGCCGGCACAACTACAGG
GTGTGGACCCCTTTCACCGTGGACAGGAGA
[62] 'Brma-DRB1*11_KC533157'
-GGTATTTCCAGGAGATGTTTAAGGCCAATTGTTACTTCACCAACGGCACCGAGCGGGTG
AGGTTTGTGGAGACGTACATCTACAACCGGCAGGCGCTCCTGCACTTTGACAGCGATGTG
GGGCGCTATGTGGCTGACACCCCCCTGGGGAAGCCGCCTGCCGAGTACTTCAACAGCCAG
CCGGAGATTCTGGAGCAGAAACGGGCTGCTGTGGACACGTTCTGCCGGCACAACTACAGG
GGGGTGACCCCTTTCACCGTGGACAGGAGA
[63] 'Brma-DRB1*12_KC533158'
-GGTATTTCCAGGACATGTTTAAGGCCAATTGTTACTTCACCAACGGCACCGAGCGGGTG
AGGTTTGTGGAGACGTACATCTACAACCGGCAGCCGTACGTGCACTTTGACAGCGATGTG
GGGCGCTACGTGGCTGACACCCCCCTGGGGAAGCCTTCTGCCGAGTACTGCAACAGCCAG
CCAGAGATTCTGGAGCAGAAACGGGCTGAGGTGGACACGTTCTGCCGGCACAACTACAGG
GGGGTGACCCCTTTCACTGTGGACAGGAGA
[64] 'Brma-DRB1*13_KC533159'
-AGTATTTCCAGGACATGTTTAAGAGCGATTGTTACTTCACCAACGGCACCGAGCGGGTG
AGGCTCGTGACGAGGCACATCTACAACCGGGAGCAGTACGCGCACTTCGACAGCGACGTG
GGGCGCTACGTGGCTGACACCCCCCTGGGGACGCCTTCTGCCGAGTACTTCAACAGCCAG
CCGGAGATCCTGGAGCGGAAACGCGCTGAGGTGGACACCGTCTGCCGCAACAACTACAAG
GTGTGGACCCCTTTCGCCGTGGAGAGGAGA
[65] 'Brma-DRB1*14_KC533160'
-AGTATTTCCAGGAGATGTTTAAGAGCGATTGTTACTTCACCAACGGCACCGAGCGGGTG
AGGCTCGTGACGAGGCACATCTACAACCGGGAGCAGTACGCGCACTTCGACAGCGACGTG
GGGCGCTACGTGGCTGACACCCCCCTGGGGACACCTTCTGCCGAGTACTTCAACAGCCAG
CCGGAGATCCTGGAGCGGAAACGCGCTGAGGTGGATACCGTCTGCCGCAACAACTACAAG
GTGTGGACCCCTTTCGCCGTGGAGAGGAGA
[66] 'Brma-DRB1*15_KC533161'
-GGTATTTCCAGGACATGTTTAAGAGCGATTGTTACTTCACCAACGGCACCGAGCGGGTG
AGGCTCGTGACGAGGCACATCTACAACCGGGAGCAGTACGCGCACTTCGACAGCGACGTG
GGGCGCTACGTGGCTGACACCCCCCTGGGGACGCCTTCTGCCGAGTACTTCAACAGCCAG
CCGGAGATCCTGGAGCGGAAACGCGCTGAGGTGGACACCGTCTGCCGCAACAACTACAAG
GTGTGGACCCCTTTCACCGTGGAGAGGAGA
[67] 'Brma-DRB1*16_KC533162'
-GGTATTTCCAGGACATGTTTAAGAGCGATTGTTACTTCACCAACGGCACCGAGCGGGTG
AGGCTCGTGACGAGGCACATCTACAACCGGGAGCAGTACGCGCACTTCGACAGCGACGTG
GGGCGCTACGTGGCTGACACCCCCCTGGGGACGCCTTCTGCCGAGTACTTCAACAGCCAG
CCGGAGATCCTGGAGCGGAAACGCGCTGAGGTGGACACCGTCTGCCGCAACAACTACAAG
GTGTGGACCCCTTTCGCCGTGGAGAGGAGA
[68] 'Brma-DRB1*17_KC533163'
-AGTATTTCCAGGACATGTTTAAGAGCGATTGTTACTTCACCAACGGCACCGAGCGGGTG
AGGCTCGTGACGAGGCACATCTACAACCGGGAGCAGTACGCGCACTTCGACAGCGACGTG
GGGCGCTACGTGGCTGACACCCCCCTGGGGACGCCTTCTGCCGAGTACTTCAACAGCCAG
CCAGAGATCCTGGAGCGGAAACGCGCTGAGGTGGATACCGTCTGCCGCAACAACTACAAG
GTGTGGACCCCTTTCGCCGTGGAGAGGAGA
[69] 'Brma-DRB1*18_KC533164'
-AGTATTTCCAGGACATGTTTAAGAGCGATTGTTACTTCACCAACGGCACCGAGCGGGTG
AGGCTCGTGACGAGGCACATCTACAACCGGGAGCAGTACGCGCACTTCGACAGCGACGTG
GGGCACTACGTGGCTGACACCCCCCTGGGGACGCCTTCTGCCGAGTACTTCAACAGCCAG
CCGGAGATCCTGGAGCGGAAACGCGCTGAGGTGGACACCGTCTGCCGCAACAACTACAAG
GTGTGGACCCCTTTCGCCGTGGAGAGGAGA
[70] 'Brma-DRB1*19_KC533165'
-GGTATTTCCAGGACATGTTTAAGAGCGATTGTTACTTCACCAACGGCACCGAGCGGGTG
AGGCTCGTGACGAGGCACATCTACAACCGGGAGCAGTACGCGCACTTCGACAGCGACGTG
GGGCGCTACGTGGCTGACACCCCCCTGGGGACACCTTCTGCCGAGTACTTCAACAGCCAG
CCGGAGATCCTGGAGCGGAAACGCGCTGAGGTGGACACCGTCTGCCGCAACAACTACAAG
GTGTGGACCCCTTTCGCCGTGGAGAGGAGA
[71] 'Brma-DRB1*20_KC533166'
-AGTATTTCCAGGACATGTTTAAGAGCGATTGTTACTTCACCAACGGCACCGAGCGGGTG
AGGCTCGTGACGAGGCACATCTACAACCGGGAGCAGTACGCGCACTTCGACAGCGACGTG
GGGCGCTACGTGGCTGACACCCCCCTGGGGACACCTTCTGCCGAGTACTTCAACAGCCAG
CCGGAGATCCTGGAGCGGAAACGCGCTGAGGTGGACACCGTCTGCCGCAACAACTACAAG
GTGTGGACCCCTTTCGCCGTGGAGAGGAGA
[72] 'Brma-DRB1*21_KC533167'
-GGTATTTCCAGGACATGTTTAAGAGCGATTGTTACTTCACCAACGGCACCGAGCGGGTG
AGGCTCGTGACGAGGCACATCTACAACCGGGAGCAGTACGCGCACTTCGACAGCGACGTG
GGGCGCTACGTGGCTGACACCCCCCTGGGGACACCTTCTGCCGAGTACTTCAACAGCCAG
CCGGAGATCCTGGAGCGGAAACGCGCTGAGGTGGACACCGTCTGCCGCAACAACTACAAG
GTGTGGACCCCTTTCACCGTGGAGAGGAGA
[73] 'Brma-DRB1*22_KC533168'
-AGTATTTCCAGGACATGTTTAAGAGCGATTGTTACTTCACCAACGGCACCGAGCGGGTG
AGGCTCGTGACGAGGCACATCTACAACCGGGAGCAGTACGCGCACTTCGACAGCGACGTG
GGGCGCTACGTGGCTGACACCCCCCTGGGGACGCCTTCTGCCGAGTACTTCAACAGCCAG
CCGGAGATCCTGGAGCGGAAACGCGCTGAGGTGGATACCGTCTGCCGCAACAACTACAAG
GTGTGGACCCCTTTCGCCGTGGAGAGGAGA
[74] 'Brma-DRB1*23_KC533169'
-AGTATTTCCAGGACATGTTTAAGAGCGATTGTTACTTCACCAACGGCACCGAGCGGGTG
AGGCTCGTGACGAGGCACATCTACAACCGGGAGCAGTACGCGCACTTCGACAGCGACGTG
GGGCGCTACGTGGCTGACACCCCCCTGGGGACACCTTCTGCCGAGTACTTCAACAGCCAG
CCAGAGATCCTGGAGCGGAAACGCGCTGAGGTGGATACCGTCTGCCGCAACAACTACAAG
GTGTGGACCCCTTTCGCCGTGGAGAGGAGA
[75] 'Brma-DRB1*24_KC533170'
-GGTATTTCCAGGACATGTTTAAGAGCGATTGTTACTTCACCAACGGCACCGAGCGGGTG
AGGCTCGTGACGAGGCACATCTACAACCGGGAGCAGTACGCGCACTTCGACAGCGACGTG
GGGCGCTACGTGGCTGACACCCCCCTGGGGACGCCTTCTGCCGAGTACTTCAACAGCCAG
CCAGAGATCCTGGAGCGGAAACGCGCTGAGGTGGATACCGTCTGCCGCAACAACTACAAG
GTGTGGACCCCTTTCGCCGTGGAGAGGAGA
[76] 'Brma-DRB1*25_KC533171'
-AGTATTTCCAGGACATGTTTAAGAGCGATTGTTACTTCACCAACGGCACCGAGCGGGTG
AGGCTCGTGACGAGGCACATCTACAACCGGGAGCAGTACGCGCACTTCGACAGCGACGTG
GGGCACTACGTGGCTGACACCCCCCTGGGGACGCCTTCTGCCGAGTACTTCAACAGCCAG
CCGGAGATCCTGGAGCGGAAACGCGCTGAGGTGGATACCGTCTGCCGCAACAACTACAAG
GTGTGGACCCCTTTCGCCGTGGAGAGGAGA
[77] 'Brma-DRB1*26_KC533172'
-AGTATTTCCAGGACATGTTTAAGAGCGATTGTTACTTCACCAACGGCACCGAGCGGGTG
AGGCTCGTGACGAGGCACATCTACAACCGGGAGCAGTACGCGCACTTCGACAGCGACGTG
GGGCGCTACGTGGCTGACATCCCCCTGGGGACGCCTTCTGCCGAGTACTTCAACAGCCAG
CCAGAGATCCTGGAGCGGAAACGCGCTGAGGTGGATACCGTCTGCCGCAACAACTACATG
GTGTGGACCCCTTTCGCCGTGGAGAGGAGA
[78] 'Brma-DRB1*27_KC533173'
-AGTATTTCCAGGACATGTTTAAGAGCGATTGTTACTTCACCAACGGCACCGAGCGGGTG
AGGCTCGTGACGAGGCACATCTACAACCGGGAGCAGTACGCGCACTTCGACAGCGACGTG
GGGCGCTACGTGGCTGACACCCCCCTGGGGACGCCTTCTGCCGAGTACTTCAACAGCCAG
CCAGAGATCCTGGAGCGGAAACGCGCTGAGGTGGACACCGTCTGCCGCAACAACTACAAG
GTGTGGACCCCTTTCGCCGTGGAGAGGAGA
[79] 'Alto-DRB1-RZ-1_HQ822510'
GGGTATTTCCAGGAGATGTTTAAGTGCGATTGTTACTTTACCAACGGCACCGAGCGGGTG
AGGTATGTGAAGAGGTACATCTACAACCGGGAGCAGCGTGCGCACTTTGACAGCGATGTG
GGGCACTACGTGGCTGACACACTCCTGGGGAAGCCTGATGCCGAGTACTGGAACAGCCAG
CCGGACCTCCTGGAGCGGGATCGGGCTGAGGTGGACACGTTCTGCCGAAACAACTACAGG
GTGTGGACCCCTTTCGCCGTGGAGAGGAGA
[80] 'Alto-DRB1-RZ-2_HQ822511'
GGGTATTTCCAGGAGATGTTTAAGTGCGATTGTTACTTCACCAACGGCACCGAGCGGGTG
AGGTATGTGAAGAGGTACATCTACAACCGGGAGCAGCGTGCGCACTTTGACAGCGATGTG
GAGCACTACGTGGCTGGCACACTCCTGGGGAAGCCTGATGCCGAGTACTGGAACAGCCAG
CCGGACCTCCTGGAGCGGGATCGGGCTGAGGTGGACACGTTCTGCCGAAACAACTACAGG
GTGTGGACCCCTTTCGCCGTGGAGAGGAGA
[81] 'Alto-DRB1-RZ-3_HQ822512'
GGGTATTTCCAGGAGATGTTTAAGTGCGATTGTTACTTCACCAACGGCACCGAGCGGGTG
AGGTATGTGAAGAGGTACATCTACAACCGGGAGCAGCGTGCGCACTTTGACAGCGATGTG
GGGCACTACGTGGCTGACACACTCCTGGGGAAGCCTGATGCCGAGTACTGGAACAGCCAG
CCGGACGTCCTGGAGCGGGCACGGGCTGAGGTGGACACGTTCTGCCGAAACAACTACAGG
GTGTGGACCCCTTTCGCCGTGGAGAGGAGA
[82] 'Alto-DRB1-RZ-4_HQ822513'
GGGTATTTCCAGGAGATGTTTAAGTGCGATTGTTACTTCACCAACGGCACCGAGCGGGTG
AGGTATGTGAAGAGGTACATCTACAACCGGGAGCAGTACGCGCACTTTGACAGCGATGTG
GGGCACTACGTGGCTGACACACTCCTGGGGAAGCCTGATGCCGAGTACTGGAACAGCCAG
CCGGACGTCCTGGAGCGGGATCGGGCTGAGGTGGACACGTTCTGCCGAAACAACTACGGG
GTGTGGACCCCTTTCGCCGTGGAGAGGAGA
[83] 'Alto-DRB1-RZ-5_HQ822514'
GGGTATTTCCAGGAGATGTTTAAGTGCGATTGTTACTTCACCAACGGCACCGAGCGGGTG
AGGTATGTGAAGAGGTACATCTACAACCGGGAGCAGTACGCGCACTTTGACAGCGATGTG
GGGCACTACGTGGCTGACACACTCCTGGGGAAGCCTGATGCCGAGTACTGGAACAGCCAG
CCGGACGTCCTGGAGCGGGATCGGGCTGAGGTGGACACGTTCTGCCGAAACAACTACAGG
GTGTGGACCCCTTTCGCCGTGGAGAGGAGA
[84] 'Alto-DRB1-RZ-6_HQ822515'
GGGTATTTCCAGGAGATGTTTAAGTGCGATTGTTACTTCACCAACGGCACCGAGCGGGTG
AGGTATGTGAAGAGGTACATCTACAACCGGGAGCAGTACGCGCACTTTGACAGCGATGTG
GGGCACTACGTGGCTGACACCCCCCTGGGGAAGCCTGATGCCGAGTACTGGAACAGCCAG
CCGGACGTCCTGGAGCGGGCACGGGCTGAGGTGGACACGTTCTGCCGAAACAACTACAGG
GTGGAGACCCCTTTCGCCGTGGAGAGGAGA
[85] 'Alto-DRB1-RZ-7_HQ822516'
GGGTATTTCCAGGAGATGTTCAAGTGCGATTGTTACTTCACCAACGGCACCGAGCGGGTG
AGGTATGTGAAGAGGTACATCTACAACCGGGAGCAGCGTGCGCACTTTGACAGCGATGTG
GGGCACTACGTGGCTGACACCCCCCTGGGGAAGCCTGATGCCGAGTACTGGAACAGCCAG
CCGGACCTCCTGGAGCAGGAACGGGCTGAGGTGGACACGTTCTGCCGAAACAACTACAGG
GTGGAGACCCCTTTCGCCGTGGAGAGGAGA
[86] 'Alto-DRB1-RZ-11_HQ822517'
GGGTATTTCCAGGAGATGTTTAAGTGCGATTGTTACTTCACCAACGGCACCGAGCGGGTG
AGGTATGTGAAGAGGTACATCTACAACCGGGAGCAGTACGCGCACTTTGACAGCGATGTG
GGGCACTACGTGGCTGACACCCCCCTGGGGAAGCCTGCTGCCGAGTACTGGAACAGCCAG
CCGGACGTCCTGGAGCGGGCACGGGCTGAGGTGGACACGTTCTGCCGAAACAACTACAGG
GTGGAGACCCCTTCCGCTGTGGAGAGGAGA
[87] 'Alto-DRB1-RZ-8_HQ822518'
GGGTATTTCCAGGAGATGTTTAAGGCCGATTGTTACTTCACCAACGGCACCGAGCGGGTG
AGGCTTGTGAAGAGGTACATCTACAACCGGGAGCAGCGTGCGCACTTTGACAGCGATGTG
GGGCACTACGTGGCTGACACACTCCTGGGGAAGCCTGATGCCGAGTACTGGAACAGCCAG
CCGGACCTCCTGGAGCAGGAACAGGCTGAGGTGGACACGGTCTGCCGAAACAACTACAGG
GCGTGGACCCCTTTCGCCGTGGAGAGGAGA
[88] 'Alto-DRB1-RZ-12_HQ822519'
GGGTATTTCCAGGAGATGTTTAAGTGCGATTGTTACTTCACCAACGGCACCGAGCGGGTG
AGGTATGTGAAGAGGTACATCTACAACCGGGAGCAGCGTGCGCACTTTGACAGCGATGCG
GGGCACTACGTGGCTGACACCCCCCTGGGGAAGCCTGATGCCGAGTACTGGAACAGCCAG
CCGGACCTCCTGGAGCAGGAACGGGCTGAGGTGGACACGTTCTGCCGAAACAACTACAGG
GTGTGGACCCCTTTCGCCGTGGAGAGGAGA
[89] 'Alto-DRB1-RZ-9_HQ822520'
GGGTATTTCCAGGAGATGTTTAAGTGCGATTGTTACTTCACCAACGGCACCGAGCGGGTG
AGGTATGTGAAGAGGTACATCTACAACCGGGAGCAGCGTGCGCACTTTGACAGCGATGTG
GGGCACTACGTGGCTGACACCCCCCTGGGGAAGCCTGATGCCGAGTACTGGAACAGCCAG
CCGGACCTCCTGGAGCAGGAACGGGCTGAGGTGGACACGTTCTGCCGAAACAACTACAGG
GTGTGGACCCCTTTCGCCGTGGAGAGGAGA
[90] 'Alto-DRB1-RZ-13_HQ822521'
GGGTATTTCCAGGAGATGTTTAAGTGCGATTGTTACTTCACCAACGGCACCGAGCGGGTG
AGGTATGTGAAGAGGTACATCTACAACCGGGAGCAGCGTGCGCACTTTGACAGCGATGTG
GGGCACTACGTGGCTGACACCCCCCTGGGGAAGCCTGATGCCGAGTACTGGAACAGCCAG
CCGGACCTCCTGGAGCAGGAACGGGCTGAGGTGGACACGTTCTGCCGAAACAACTACAGG
GTGTGGACCCCTTTCGCCGTGGAGAGGAGA
[91] 'Alto-DRB1-RZ-10_HQ822522'
GGGTATTTCCAGGAGATGTTTAAGTGCGATTGTTACTTCACCAACGGCACCGAGCGGGTG
AGGTATGTGAAGAGGTACATCTACAACCGGGAGCAGTACGCGCACTTTGACAGCGATGTG
GGGCACTACGTGGCTGACACCCCCCTGGGGAAGCCTGCTGCCGAGTACTGGAACAGCCAG
CCGGACGTCCTGGAGCGGGCACGGGCTGAGGTGGACACGTTCTGCCGAAACAACTACAGG
GTGGAGACCCCTTTCGCTGTGGAGAGGAGA
[92] 'Alto-DRB1-RZ-14_HQ822523'
GGGTATTTCCAGGAGATGTTTAAGGCCGATTGTTACTTCACCAATGGCACCGAGCAGGTG
AGGCTTGTGAAGAGGTACATCTACAACCGGGAGCAGAATGCGCACTTTGACAGCGATGTG
GGGCACTACGTGGCTGACACACTCCTGGGGAAGCCTGATGCCGAGTACTGGAACAGCCAG
CCGGACGTCCTGGAGCGGGCACGGGCTGCTGTGGACACGTTCTGCCGAAACAACTACAGG
GCGTGGACCCCTTTCGCCGTGGAGAGGAGA
[93] 'Alto-DRB1-RZ-15_HQ822524'
GGGTATTTCCAGGAGATGTTTAAGTGCGATTGTTACTTCACCAACAGCACCGAGCGGGTG
AGGTATGTGAAGAGGTACATCTACAACCGGGAGCAGCGTGCGCACTTTGACAGCGATGTG
GGGCACTACGTGGCTGACACACTCCTGGGGAAGCCTTCTGCCGAGTACTGGAACAGCCAG
CCGGACCTCCTGGAGCGGGATCGGGCTGAGGTGGACACGTTCTGCCGAAACAACTACAGG
GTGTGGACCCCTTTCGCCGTGGAGAGGAGA
[94] 'Alto-DRB1-RZ-16_HQ822525'
GGGTATTTCCAGCACATGTTTAAGGCCGATTGTTACTTCACCAACGGCACCGAGCGGGTG
AGGTATGTGGTGAGGTACATCTACAACCGGGAGCAGAATGTGCACTTTGACAGCGAAGTG
GGGCACTTCGTGGCTGACACCCCCCTGGGGAAGCCTGATGCCGAGTACTGGAACAGCCAG
CCGGACCTCCTGGAGCAGGAACGGGCTGCTGTGGACACGTTCTGCCGAAAACACTACGAG
GTGGTGACCCCTTTCGCCGTGGAGAGGAGA
[95] 'Alto-DRB1-RZ-17_HQ822526'
GGGTATTTCCAGCACATGTTTAAGGCCGATTGTTACTTCACCAACGGCACCGGGCGGGTG
AGGTATGTGGTGAGGTACATCTACAACCGGGAGCAGAATGTGCACTTTGACAGCGAAGTG
GGGCACTTCGTGGCTGACACCCCCCTGGGGAAGCCTGATGCCGAGTACTGGAACAGCCAG
CCGGACCTCCTGGAGCAGGAACGGGCTGCTGTGGACACGTTCTGCCGAAAACACTACGAG
GTGGTGACCCCTTTCGCCGTGGAGAGGAGA
[96] 'Alto-DRB1-RZ-18_HQ822527'
GGGTATTTCCAGCACATGTTTAAGGCCGATTGTTACTTCACCAACGGCACCGAGCGGGTG
AGGTATGTGGTGAGGTACATCTACAACCGGGAGCAGAATGTGCACTTTGACAGCGAAGTG
GGGCACTTCGTGGCTGACACCCCCCTGGGGAAGCCTGATGCCGAGTACTGGAACAGCCAG
CCGGACCTCCTGGAGCAGGAACGGGCTGCTGTGGACACGTTCTGCCGAAAACACTACGAG
GTGGTGACCCCTTTCGCCGTGGAGAGGAGA
[97] 'Alto-DRB1-RZ-19_HQ822528'
GGGTATTTCCAGGAGATGTTTAAGTGCGATTGTTACTTCACCAACGGCACCGAGCGGGTG
AGGTATGTGAAGAGGTACATCTACAACCGGGAGCAGTATGTGCACTTTGACAGCGATGTG
GGGCACTACGTGGCTGACACCCCTCTGGGGAAGCCTGCTGCCGAGTACTTGAACAGCCAG
CCGGACGTCCTGGAGCGGGCACGGGCTGAGGTGGACACGTTCTGCCGAAACAACTACAGG
GTGGAGACCCCTTTCGCCGTGGAGAGGAGA
[98] 'Alto-RZ9_EU326268'
GGGTATTTCCAGGAGATGTTTAAGTGCGATTGTTACTTCACCAACGGCACCGAGCGGGTG
AGGTATGTGAAGAGGTACATCTACAACCGGGAGCAGTACGCGCACTTTGACAGCGATGTG
GGGCACTACGTGGCTGACACCCCCCTGGGGAAGCCTGCTGCCGAGTACTGGAACAGCCAG
CCGGACGTCCTGGAGCGGGCACGGGCTGAGGTGGACACGTTCTGCCGAAACAACTACAGG
GTGGAGACCCCTTTCGCTGTGGAGAGGAGA
[99] 'Alto-RZ13_EU326269'
GGGTATTTCCAGGAGATGTTTAAGTGCGATTGTTACTTCACCAACGGCACCGAGCGGGTG
AGGTATGTGAAGAGGTACATCTACAACCGGGAGCAGCGTGCGCACTTTGACAGCGATGTG
GGGCACTACGTGGCTGACACACTCCTGGGGAAGCCTGATGCCGAGTACTGGAACAGCCAG
CCGGACCTCCTGGAGCGGGATCGGGCTGAGGTGGACACGTTCTGCCGAAACAACTACAGG
GTGTGGACCCCTTTCGCCGTGGAGAGGAGA
[100] 'Alto-RZ24_EU326270'
GGGTATTTCCAGGAGATGTTTAAGTGCGATTGTTACTTCACCAACGGCACCGAGCGGGTG
AGGTATGTGAAGAGGTACATCTACAACCGGGAGCAGTACGCGCACTTTGACAGCGATGTG
GGGCACTACGTGGCTGACACACTCCTGGGGAAGCCTGATGCCGAGTACTGGAACAGCCAG
CCGGACGTCCTGGAGCGGGATCGGGCTGAGGTGGACACGTTCTGCCGAAACAACTACAGG
GTGTGGACCCCTTTCGCCGTGGAGAGGAGA
[101] 'Alto-RZ27_EU326271'
GGGTATTTCCAGGAGATGTTTAAGTGCGATTGTTACTTCACCAACGGCACCGAGCGGGTG
AGGTATGTGAAGAGGTACATCTACAACCGGGAGCAGCGTGCGCACTTTGACAGCGATGTG
GGGCACTACGTGGCTGACACACTCCTGGGGAAGCCTTCTGCCGAGTACTGGAACAGCCAG
CCGGACCTCCTGGAGCGGGATCGGGCTGAGGTGGACACGTTCTGCCGAAACAACTACAGG
GTGTGGACCCCTTTCGCCGTGGAGAGGAGA
[102] 'Alto-RZ30_EU326272'
GGGTATTTCCAGGAGATGTTTAAGTGCGATTGTTACTTCACCAACGGCACCGAGCGGGTG
AGGTATGTGAAGAGGTACATCTACAACCGGGAGCAGTATGTGCACTTTGACAGCGATGTG
GGGCACTACGTGGCTGACACCCCTCTGGGGAAGCCTGCTGCCGAGTACTTGAACAGCCAG
CCGGACGTCCTGGAGCGGGCACGGGCTGAGGTGGACACGTTCTGCCGAAACAACTACAGG
GTGGAGACCCCTTTCGCCGTGGAGAGGAGA
[103] 'Frar-DRB1-PF-1_HQ822483'
GGGTATTTCCAGCTGATGTTTAAGAGTGATTGTTACTTCACCAACGGCACCGAGCGGGTG
AGGCTTGTGGTGAGGCACATCTACAACCGGGAGCAGTATGCGCACTTTGACAGCGACGTG
GGGCACTACGTGGCTGACACCCCCCTGGGGAAGCCTGATGTCGAGTCCTGGAACAGCCAG
CTGGGCATCCTGGAGCGGAAACGGGCTGAGGTGGACACGGTCTGCCGAAACAACTTCAAT
GTGTGGATTCCTTTCGCCGTGGAGAGGAGA
[104] 'Frar-DRB1-PF-2_HQ822484'
GGGTATTTCCAGCTGATGTTTAAGAGTGATTGTTACTTCACCAACGGCACCGAGCGGGTG
AGGCTTGTGGTGAGGCACATCTACAACCGGGAGCAGTATGCGCACTTTGACAGCGACGTG
GGGCACTACGTGGCTGACACCCCCCTGGGGAAGCCTGATGCCGAGTACTGGAACAGCCAG
CTGGACATCCTGGAGCGGAAACGGGCTGAGGTGGACACGGTCTGCCGAAACAACTTCAAT
GTGTGGATTCCTTTCGCCGTGGAGAGGAGA
[105] 'Frar-DRB1-PF-3_HQ822485'
GGGTATTTCCAGGAAATGTTTAAGGCTGATTGTTACTTCACCAACGGCACCGAGCGGGTG
AGGCTTGTGGTGAGGTACATCTACAACCGGGAGCAGTTTGTGCACTTTGACAGCGACGTG
GGGCACTACGTGGCTGACACCCCCCTGGGGAAGCCTGATGCCGAGTACTGGAACAGCCAG
CCGGACTTACTGGACCGGAGACGGGCTGAGGTGGACACGGTCTGCCGGCACAACTACGGG
GTGGTGACCCCTTTCACCGTGGAGAGGAGA
[106] 'Frar-DRB1-PF-5_HQ822486'
GGGTATTTCCAGGAAATGCTTAAAGGTGATTGTTACTTCACCAACGGCACCGAGCGGGTG
AGGCTTGTGGTGAGGCACATCTACAACCGGGAGCAGAACGCGCACTTTGACAGCGACGTG
GGGCACTACGTGGCTGACACCCCCCTGGGGAAGCCTGATGTCGAGTACTGGAACAGCCAG
CCGGACTTACTGGACCGGAGACGGGCTGAGGTGGACACGGTCTGCCGAAACAACTACAGG
GTGTTTACCCCTTTCACCGTGGAGAGGAGA
[107] 'Frar-DRB1-PF-4_HQ822487'
GGGTATTTCCAGGAAATGTTTAAGGCTGATTGTTACTTCACCAACGGCACCGAGCGGGTG
AGGCTTGTGGTGAGGTACATCTACAACCGGGAGCAGTTTGTGCACTTTGACAGCGACGTG
GGGCACTACGTGGCTGACACCCCCCTGGGGAAGCCTGATGCCGAGTACTGGAACAGCCAG
CCGGACTTACTGGACCGGAGACGGGCTGAGGTGGACACGGTCTGCCGAAACAACTTCAAT
GTGTGGATTCCTTTCGCCGTGGAGAGGAGA
[108] 'Frar-DRB1-PF-6_HQ822488'
GGGTATTTCCAGCTGATGTTTAAGAGTGATTGTTACTTCACCAATGGCACCGAGCGGGTG
AGGCTTGTGGTGAGGCACATCTACAACCGGGAGCAGTATGCGCACTTTGACAGCGATGTG
GGGCACTACGTGGCTGACACCCCCCTGGGGAAGCCTGATGTCGAGTCCTGGAACAGCCAG
CTGGACATCCTGGAGCGGAAACGGGCTGAGGTGGACACGGTCTGCCGAAACAACTTCAAT
GTGTGGATTCCTTTCGCCGTGGAGAGGAGA
[109] 'Frar-DRB1-PF-8_HQ822489'
GGGTATTTCCAGCTGATGTTTAAGAGTGATTGTTACTTCACCAACGGCACCGAGCGGGTG
AGGTTTGTGGAGAGGCACATCTACAACCGGGAGCAGAATATGCACTTTGACAGCGACGTG
GGGCACTACGTGGCTGACACCCCCCTGGGGAAGCCTGATGTCGAGTCCTGGAACAGCCAG
CTGGACATCCTGGAGCGGAAACGGGCTGAGGTGGACACGGTCTGCCGAAACAACTTCAAT
GTGTGGATTCCTTTCACCGTGGAGAGGAGA
[110] 'Frar-DRB1-PF-7_HQ822490'
GGGTATTTCCAGCTGATGTTTAAGAGTGATTGTTACTTCACCAACGGCACCGAGCGGGTG
AGGCTTGTGGTGAGGCACATCTACAACCGGGAGCAGTATGCGCACTTTGACAGCGACGTG
GGGCACTACGTGGCTGACACCCCCCTGGGGAAGCCTGATGTCGAGTCCTGGAACAGCCAG
CTGGACATCCTGGAGCGGAAACGGGCTGAGGTGGACACGGTCTGCCGAAACAACTTCAAT
GTGTGGATTCCTTTCGCCGTGGAGAGGAGA
[111] 'Frar-DRB1-PF-9_HQ822491'
GGGTATTTCCAGCTGATGTTTAAGGCTGATTGTTACTTCACCAACGGCACCGAGCGGGTG
AGGTTTGTGGAGAGGCACATCTACAACCGGGAGCAGAATATGCACTTTGACAGCGACGTG
GGGCACTACGTGGCTGACACCCCCCTGGGGAAGCCTGAGGTCGAGTACTGGAACAGCCAG
CCGGACTTACTGGAGCAGGCACGGGCTGAGGTGGACAGGTACTGCCGGCACAACTACGGG
GTGTTTACCCCTTTCACCGTGGAGAGGAGA
[112] 'Frar-DRB1-PF-10_HQ822492'
GGGTATTTCCAGCTGATGTTTAAGGCTGATTGTTACTTCACCAACGGCACCGAGCGGGTG
AGGTTTGTGGAGAGGCACATCTACAACCGGGAGCAGAATATGCACTTTGACAGCGACGTG
GGGCACTACGTGGCTGACACCCCCCTGGGGAAGCCTGAGGTCGAGTACTGGAACAGCCAG
CCGGACTTACTGGAGCAGAGACGGGCTGAGGTGGACAGGTACTGCCGGCACAACTTCAAT
GTGTGGATTCCTTTCACCGTGGAGAGGAGA
[113] 'Frar-DRB1-PF-11_HQ822493'
GGGTATTTCCAGCTGATGTTTAAGGCTGATTGTTACTTCACCAACGGCACCGAGCGGGTG
AGGTTTGTGGAGAGGCACATCTACAACCGGGAGCAGAATATGCACTTTGACAGCGACGTG
GGGCACTACGTGGCTGACACCCCCCTGGGGAAGCCTGAGGTCGAGTACTGGAACAGCCAG
CCGGACTTACTGGAGCAGAGACGGGCTGAGGTGGACAGGTACTGCCGGCACAACTTCAAT
GTGTGGATTCCTTTCGCCGTGGAGGGGAGA
[114] 'Frar-DRB1-PF-12_HQ822494'
GGGTATTTCCAGCTGATGTTTAAGAGTGATTGTTACTTCACCAACGGCACCGAGCGGGTG
AGGCTTGTGGTGAGGCACATCTACAACCGGGAGCAGTATGCGCACTTTGACAGCGATGTG
GGGCACTACGTGGCTGACACCCCCCTGGGGAAGCCTGATGCCGAGTCCTGGAACAGCCAG
CTGGACATCCTGGAGCGGAAACGGGCTGAGGTGGACACGGTCTGCCGAAACAACTTCAAT
GTGTGGATTCCTTTCGCCGTGGAGAGGAGA
[115] 'Frar-DRB1-PF-13_HQ822495'
GGGTATTTCCAGCTGATGTTTAAGAGTGATTGTTACTTCACCAACGGCACCGAGCGGGTG
AGGCTTGTGGTGAGGCACATCTACAACCGGGAGCAGTATGCGCACTTTGACAGCGATGTG
GGGCACTACGTGGCTGACACCCCCCTGGGGAAGCCTGATGTCGAGTCCTGGAACAGCCAG
CTGGACATCCTGGAGCGGAAACGGGCTGAGGTGGACACGGTCTGCCGAAACAACTTCAAT
GTGTGGATTCCTTTCGCCGTGGAGAGGAGA
[116] 'Frar-DRB1-PF-15_HQ822496'
GGGTATTTCCAGCTGATGTTTAAGGCTGATTGTTACTTCACCAACGGCACCGAGCGGGTG
AGGTTTGTGGAGAGGCACATCTACAACCGGGAGCAGAATATGCACTTTGACAGCGACGTG
GGGCACTACGTGGCTGACACCCCCCTGGGGAAGCCTGAGGTCGAGTACTGGAACAGCCAG
CCGGACTTCCTGGAGCAGAGACGGGCTGAGGTGGACAGGTACTGCCGGCACAACTACGGG
GTGGTGACCCCTTTCACCGTGGAGAGGAGA
[117] 'Frar-DRB1-PF-16_HQ822497'
GGGTATTTCCAGCTGATGTTTAAGGCTGATTGTTACTTCACCAACGGCACCGAGCGGGTG
AGGTTTGTGGAGAGGCACATCTACAACCGGGAGCAGAATATGCACTTTGACAGCGACGTG
GGGCACTACGTGGCTGACACCCCCCTGGGGAAGCCTGAGGTCGAGTACTGGAACAGCCAG
CCGGACTTCCTGGAGCAGAGACGGGCTGAGGTGGACAGGTACTGCCGGCACAACTACGGG
GTGGTGACCCCTTTCACCGTGGAGAGGAGA
[118] 'Frar-DRB1-PF-17_HQ822498'
GGGTATTTCCAGGAAATGCTTAAAGGTGATTGTTACTTCACCAACGGCACCGAGCGGGTG
AGGCTTGTGGTGAGGCACATCTACAACCGGGAGCAGAACGCGCACTTTGACAGCGACGTG
GGGCACTACGTGGCTGACACCCCCCTGGGGAAGCCTGATGTCGAGTACTGGAACAGCCAG
CCGGACTTACTGGACCGGAGACGGGCTGAGGTGGACACGGTCTGCCGAAACAACTACAGG
GTGTTTACCCCTTTCACCGTGGAGAGGAGA
[119] 'Frar-DRB1-PF-14_HQ822499'
GGGTATTTCCAGCTGATGTTTAAGAGTGATTGTTACTTCACCAACGGCACCGAGCGGGTG
AGGCTTGTGGTGAGGCACATCTACAACCGGGAGCAGTATGCGCACTTTGACAGCGACGTG
GGGCACTACGTGGCTGACACCCCCCTGGGGAAGCCTGATGTCGAGTCCTGGAACAGCCAG
CTGGACATCCTGGAGCGGAAACGGGCCGAGGTGGACACGGTCTGCCGAAACAACTTCAAT
GTGTGGATTCCTTTCGCCGTGGAGAGGAGA
[120] 'Frar-DRB1-PF-18_HQ822500'
GGGTATTTCCAGCTGATGTTTAAGAGTGATTGTTACTTCACCAACGGCACCGAGCGGGTG
AGGCTTGTGGTGAGGCACATCTACAACCGGGAGCAGTATGCGCACTTTGACAGCGATGTG
GGGCACTACGTGGCTGACACCCCCCTGGGGAAGCCTGATGTCGAGTCCTGGAACAGCCAG
CTGGACATCCTGGAGCGGAAACGGGCTGAGGTGGACACGGTCTGCCGAAACAACTTCAAT
GTGTGGATTCCTTTCACCGTGGAGAGGAGA
[121] 'Frar-DRB1-PF-19_HQ822501'
GGTTATTTCCAGCACCTGTTTAAGGCTGATTGTTACTTCACCAACGGCACCGAGCGGGTG
AGGCTTGTGGTGAGGTACATCTACAACCGGGAGCAGTTTGTGCACTTTGACAGCGATGTG
GGGCACTTCGTGGCTGACACCCCCCTGGGGAAGCCTATTGCCGAGTCCTGGAACAGCCAG
CCGGACTTACTGGAGCGGAAACGGGCTGAGGTGGACACGTACTGCCGGCACAACTTCAAT
GTGTGGATTCCTTTCACCGTGGAGAGGAGA
[122] 'Frar-DRB1-PF-20_HQ822502'
GGTTATTTCCAGCACCTGTTTAAGGCTGATTGTTACTTCACCAACGGCACCGAGCGGGTG
AGGCTTGTGGTGAGGTACATCTACAACCGGGAGCAGTTTGTGCACTTTGACAGCGATGTG
GGGCACTTCGTGGCTGACACCCCCCTGGGGAAGCCTATTGCCGAGTCCTGGAACAGCCAG
CCGGACTTACTGGAGCGGAAACGGGCTGAGGTGGACACGTACTGCCGGCACAACTTCAAT
GTGTGGATTCCTTTCACCGTGGAGAGGAGA
[123] 'Frar-DRB1-PF-22_HQ822503'
GGGTATTTCCAGGAAACGCTTAAGGCTGATTGTTACTTCACCAACGGCACCGAGCGGGTG
AGGTTTGTGGAGAGGTACATCTACAACCGGGAGCAGGACGTGCACTTTGACAGCGACGTG
GGGCACTACGTGGCTGACACCTCCCTGGGGAAGCCTGATGCTGAGTACTGGAACAGCCAG
CCGGACTTACTGGAGCAGGCACGGGCTGCGGTGGACACCTACTGCCGGCACAACTACGGG
GTGTTTACCCCTTTCACCGTGGAGAGGAGA
[124] 'Frar-DRB1-PF-21_HQ822504'
GGGTATTTCCAGCTGATGTTTAAGAGTGATTGTTACTTCACCAACGGCACCGAGCGGGTG
AGGCTTGTGGTGAGGCACATCTACAACCGGGAGCAGTATGCGCACTTTGACAGCGATGTG
GGGCACTACGTGGCTGACACCCCCCTGGGGAAGCCTGATGTCGAGTCCTGGAACAGCCAG
CTGGACATCCTGGAGCGGAAACGGGCTGAGGTGGACACGGTCTGCCGAAACAACTTCAAT
GTGTGGATTCCTTTCACCGTGGAGAGGAGA
[125] 'Frar-DRB1-PF-23_HQ822505'
GGGTATTTCCAGCTGATGTTTAAGAGTGATTGTTACTTCACCAACGGCACCGAGCGGGTG
AGGCTTGTGGTGAGGCACATCTACAACCGGGAGCAGTATGCGCACTTTGACAGCGACGTG
GGGCACTACGTGGCTGACACCCCCCTGGGGAAGCCTGATGTCGAGTCCTGGAACAGCCAG
CTGGACATCCTGGAGCGGAAACGGGCTGAGGTGGACACGGTCTGCCGAAACAACTTCAAT
GTGTGGATTCCTTTCGCCGTGGAGAGGAGA
[126] 'Frar-DRB1-PF-24_HQ822506'
GGGTATTTCCAGCTGACGTTTAAGAGTGATTGTTACTTCACCAACGGCACCGAGCGGGTG
AGGCTTGTGGTGAGGCACATCTACAACCGGGAGCAGTATGCGCACTTTGACAGCGACGTG
GGGCACTACGTGGCTGACACCCCCCTGGGGAAGCCTGATGTCGAGTCCTGGAACAGCCAG
CTGGACATCCTGGAGCGGAAACGGGCTGAGGTGGACACGGTCTGCCGAAACAACTTCAAT
GTGTGGATTCCTTTCGCCGTGGAGAGGGGA
[127] 'Frar-DRB1-PF-25_HQ822507'
GGGTATTTCCAGCTGATGTTTAAGAGTGATTGTTACTTCACCAACGGCACCGAGCGGGTG
AGGCTTGTGGTGAGGCACATCTACAACCGGGAGCAGTATGCGCACTTTGACAGCGACGTG
GGGCACTACGTGGCTGACACCCCCCTGGGGAAGCCTGATGTCGAGTCCTGGAACAGCCAG
CTGGACATCCTGGAGCGGAAACGGGCTGAGGTGGACACGGTCTGCCGAAACAACTTCAAT
GTGTGGATTCCTTTCGCCGTGGAGAGGAGA
[128] 'Frar-DRB1-PF-26_HQ822508'
GGGTATTTCCAGCTGATGTTTAAGAGTGATTGTTACTTCACCAATGGCACCGAGCGGGTG
AGGCTTGTGGTGAGGCACATCTACAACCGGGAGCAGTATGCGCACTTTGACAGCGATGTG
GGGCACTACGTGGCTGACACCCCCCTGGGGAAGCCTGATGTCGAGTACTGGAACAGCCAG
CCGGACTTACTGGAGCAGAGACGGGCTGAGGTGGACAGGTACTGCCGGCACAACTTCAAT
GTGTGGATTCCTTTCACCGTGGAGAGGAGA
[129] 'Frar-DRB1-PF-27_HQ822509'
GGGTATTTCCAGCACATGTTTAAGGCTGATTGTTACTTCACCAACGGCACCGAGCGGGTG
AGGTTTGTGGTGAGGCACATCTACAACCGGGAGCAGGACGTGCACTTTGACAGCGACGTG
GGGCACTACGTGGCTGACACCTCCCTGGGGAAGCCTGATGCTGAGTACTGGAACAGCCAG
CCGGACTTACTGGAGCAGGCACGGGCTGCGGTGGACACCTACTGCCGGCACAACTACAGG
GTGTCGACCCCTTTCACCGTGGAGAGGAGA
[130] 'Frar-PF29_EU326262'
GGGTATTTCCAGCTGATGTTTAAGGCTGATTGTTACTTCACCAACGGCACCGAGCGGGTG
AGGTTTGTGGAGAGGCACATCTACAACCGGGAGCAGAATATGCACTTTGACAGCGACGTG
GGGCACTACGTGGCTGACACCCCCCTGGGGAAGCCTGAGGTCGAGTACTGGAACAGCCAG
CCGGACTTACTGGAGCAGAGACGGGCTGAGGTGGACAGGTACTGCCGGCACAACTTCAAT
GTGTGGATTCCTTTCACCGTGGAGAGGAGA
[131] 'Frar-PF30_EU326263'
GGGTATTTCCAGCTGATGTTTAAGAGTGATTGTTACTTCACCAACGGCACCGAGCGGGTG
AGGCTTGTGGTGAGGCACATCTACAACCGGGAGCAGTATGCGCACTTTGACAGCGACGTG
GGGCACTACGTGGCTGACACCCCCCTGGGGAAGCCTGATGTCGAGTCCTGGAACAGCCAG
CTGGACATCCTGGAGCGGAAACGGGCTGAGGTGGACACGGTCTGCCGAAACAACTTCAAT
GTGTGGATTCCTTTCGCCGTGGAGAGGAGA
[132] 'Frar-PF22_EU326264'
GGGTATTTCCAGCTGATGTTTAAGAGTGATTGTTACTTCACCAACGGCACCGAGCGGGTG
AGGCTTGTGGTGAGGCACATCTACAACCGGGAGCAGTATGCGCACTTTGACAGCGACGTG
GGGCACTACGTGGCTGACACCCCCCTGGGGAAGCCTGATGTCGAGTCCTGGAACAGCCAG
CTGGGCATCCTGGAGCGGAAACGGGCTGAGGTGGACACGGTCTGCCGAAACAACTTCAAT
GTGTGGATTCCTTTCGCCGTGGAGAGGAGA
[133] 'Frar-PF27_EU326265'
GGGTATTTCCAGCTGATGTTTAAGAGTGATTGTTACTTCACCAACGGCACCGAGCGGGTG
AGGCTTGTGGTGAGGCACATCTACAACCGGGAGCAGTATGCGCACTTTGACAGCGATGTG
GGGCACTACGTGGCTGACACCCCCCTGGGGAAGCCTGATGTCGAGTCCTGGAACAGCCAG
CTGGACATCCTGGAGCGGAAACGGGCTGAGGTGGACACGGTCTGCCGAAACAACTTCAAT
GTGTGGATTCCTTTCACCGTGGAGAGGAGA
[134] 'Frar-PF37_EU326266'
GGGTATTTCCAGCTGATGTTTAAGAGTGATTGTTACTTCACCAACGGCACCGAGCGGGTG
AGGCTTGTGGTGAGGCACATCTACAACCGGGAGCAGTATGCGCACTTTGACAGCGATGTG
GGGCACTACGTGGCTGACACCCCCCTGGGGAAGCCTGATGTCGAGTCCTGGAACAGCCAG
CTGGACATCCTGGAGCGGAAACGGGCTGAGGTGGACACGGTCTGCCGAAACAACTTCAAT
GTGTGGATTCCTTTCGCCGTGGAGAGGAGA
[135] 'Frar-PF37_EU326267'
GGGTATTTCCAGGAAATGCTTAAAGGTGATTGTTACTTCACCAACGGCACCGAGCGGGTG
AGGCTTGTGGTGAGGCACATCTACAACCGGGAGCAGAACGCGCACTTTAACAGCGACGTG
GGGCACTACGTGGCTGACACCCCCCTGGGGAAGCCTGATGTCGAGTACTGGAACAGCCAG
CCGGACTTACTGGACCGGAGACGGGCTGAGGTGGACACGGTCTGCCGAAACAACTACAGG
GTGTTTACCCCTTTCACCGTGGAGAGGAGA
[136] 'Uraa-DRB1-CG-1_HQ822474'
GGGTATTTCCAGGAGATGTTTAAGGGCGATTGTTACTTCACCAACGGCACTGAGCGGGTG
AGGCTTGTGTTGAGGTACATCTACAACCGGGAGCAGAATGTGCACTTTGACAGCGACGTG
GGGCACTACGTGGCTGACACCCCCCTGGGGAAGCCTGATGCCGAGTACTGGAACAGCCAG
CCGGACTTCCTGGAGCAGACACGGGCTGAGGTGGACACGTTCTGCCGAAACAACTACGAG
GTGTCGACCCCTTTCATCGTGGAGAGGAGA
[137] 'Uraa-DRB1-CG-2_HQ822475'
GGGTATTTCCAGGTGATGTTTAAGGGCGATTGTTACTTCACCAACGGCACCGAGCGGGTG
AGGGCTGTGGTGAGGCACGTCTACAACCGGGAGCAGTACGCGCACTTTGACAGCGATGTG
GGGCACTACGTGGCTGACACGCTCCTGGGGAAGCCTTCTGCCGAGTACTGGAACAGCCAG
CCGGACATCCTGGAGCAGAGACGGGCTGAGGTGGACACGGTCTGCCGAAACAACTACAAG
GTGTTTCTCCCTTTCACCGTGGAGAGGAGA
[138] 'Uraa-DRB1-CG-3_HQ822476'
GGGTATTTCCAGGACATGTTTAAGGGCGACTGTTACTTCACCAACGGCACCGAGCGGGTG
AGGCTTGTGACGAGGTACATCTACAACCGGCAGCAGAATGTGCACTTTGACAGCGATGTG
GGGCACTACGTGGCTGACACCCCCCTGGGGAAGCCTATTGCCGAGTACTGGAACAGCCAG
CCAGAAGTCCTGGAGCAGACACGGGCTGAGGTGGACACGTTCTGCCGAAACAACTACAAG
GTGTCGACCCCTTTCACCGTGGAGAGGAGA
[139] 'Uraa-DRB1-CG-4_HQ822477'
GGGTATTTCCAGGACATGTTTAAGGGCGACTGTTACTTCACCAACGGCACCGAGCGGGTG
AGGCTTGTGACGAGGTACATCTACAACCGGCAGCAGAATGTGCACTTTGACAGCGATGTG
GGGCACTACGTGGCTGACACCCCCCTGGGGAAGCCTATTGCCGAGTACTGGAACAGCCAG
CCAGAAGTCCTGGAGCAGACACGGGCTGAAGTGGACACGTTCTGCCGAAACAACTACAAG
GTGTCGACCCCTTTCACCGTGGAGAGGAGA
[140] 'Uraa-DRB1-CG-5_HQ822478'
GGGTATTTCCAGGACATGTTTAAGGGCGACTGTTACTTCACCAACGGCACCGAGCGGGTG
AGGCTTGTGACGAGGTACATCTACAACCGGCAGCAGAATGTGCACTTTGACAGCGATGTG
GGGCACTACGTGGCTGACACCCCCCTGGGGAAGCCTATTGCCGAGTACTGGAACAGCCAG
CCAGAAGTCCTGGAGCAGACACGGGCTGAGGTGGACACGTTCTGCCGAAACAACTACAAG
GTGTCGACCCCTTTCACCGTGGAGAGGAGA
[141] 'Uraa-DRB1-CG-6_HQ822479'
GGGTATTTCCAGGTGATGTTTAAGGGCGATTGTTACTTCACCAACGGCACCGAGCGGGTG
AGGGCTGTGGTGAGGCACGTCTACAACCGGGAGCAGTACGCACACTTTGACAGCGATGTG
GGGCACTACGTGGCTGACACACTCCTGGGGAAGCCTTCTGCCGAGTACTGGAACAGCCAG
CCGGACATCCTGGAGCAGAGACGGGCTGAGGTGGACACGGTCTGCCGAAACAACTACAAG
GTGTTTCTCCCTTTCACCGTGGAGAGGAGA
[142] 'Uraa-DRB1-CG-7_HQ822480'
GGGTATTTCCAGGACATGCATAAGGGCGATTGTTACTTCACCAACGGCACGGAGCGGGTG
AGGCTTGTGACGAGGTACATCTACAACCGGGAGCAGTACGTGCACTTTGACAGCGATGTG
GGGCACTACGTGGCTGACAGCCCCCTGGGGAAGCCTATTGCCGAGTCCTGGAACAGCCAG
CCGGACATCCTGGAGCAGACACGGGCTGATGTGGACAGGTACTGCCGAAACAACTACGAG
GTGTTTCTCCCTTTCACCGTGGAGAGGAGA
[143] 'Uraa-DRB1-CG-8_HQ822481'
GGGTATTTCCAGTACATATTTAAGGGCGATTGTTACTTCACCAACGGCACCGAGCGGGTG
AGGCTTGTGACGAGGTACATCTACAACCGGGAGCAGTTCGCGCACTTTGACAGCGAGGTG
GGGCACTTCGTGGCTGACACACTCCTGGGGAAGCCTATTGCCGAGTCCTGGAACAGCCAG
CCGGACATCCTGGAGCAGAAACGGGCTGAGGTGGACACGTTCTGCCGAAACAACTACGAG
GTGTTTCTCCCTTTCACCGTGGAGAGGAGA
[144] 'Uraa-DRB1-CG-9_HQ822482'
GGGTATTTCCAGGACATGTTTAAGGGCGATTGTTACTTCACCAACGGCACCGAGCGGGTG
AGGCTTGTGACGAGGTACATCTACAACCGGCAGCAGAATGTGCACTTTGACAGTGATGTG
GGGCACTATGTGGCTGACACCCCCCTGGGGAAGCCTGATGCCGAGTACTGGAACAGCCAG
CCGGACTTACTGGAGCAGACACGGGCTGAGGTGGACACGTTCTGCCGAAACAACTACGAG
GCGTGGACTCCTTTTGCTGTGGAGAGGAGA
[145] 'Uraa-CG601_EU326273'
GGGTATTTCCAGTACATGCTTAAGGGCAATTGTTACTTCACCAACGGCACCGAGCGGGTG
AGGCTTGTGGTGAGGCACGTCTACAACCGGGAGCAGTTCGTGCACTTTGACAGCGATGTG
GGGCACTACGTGGCTGACACACTCCTGGGGAAGCCTGATGCCGAGTACTGGAACAGCCAG
CCGGACTTACTGGAGCGGAGACGGGCTGAGGTGGACACGTTCTGCCGGCACAACTACAAG
GTGTCGACCCCTTTCATCGTGGAGAGGAGA
[146] 'Uraa-CG601_EU326274'
GGGTATTTCCAGTACATGTATAAGGGCGATTGTTACTTCACCAACGGCACCGAGCGGGTG
AGGCTTGTGTTGAGGTACATCTACAACCGGCAGCAGGATGTGCACTTTGACAGCGATGTG
GGGCACTTCGTGGCTGACACACTCCTGGGGAAGCCTATTGCCGAGTACTGGGACAGCCAG
CCGGACATCCTGGAGCAGACACGGGCTGATGTGGACAGGTACTGCCGAATCAACTACAAG
GTGTCAACCCCTTTCATCGTGGAGAGGAGA
[147] 'Uraa-CG602_EU326275'
GGGTATTTCCAGGAGATGTTTAAGGGCGATTGTTACTTCACCAACGGCACTGAGCGGGTA
AGGCTTGTGACGAGGTACATCTACAACCGGCAGCAGTACGCACACTTTGACAGCGAGGTG
GGGCAGTACGTGGCTGACACACTCCTGGGGAAGCCTGATGCCGAGTACTGGAACAGCCAG
CCGGACATCCTGGAGCGGACACGGGCTGAGGTGGACACGTACTGCCGAAACAACTACAAG
GTGTTTCTCCCTTTCACCGTGGAGAGGAGA
[148] 'Uraa-CG603_EU326276'
GGGTATTTCCAGGACATGTTCAAGGGCGACTGTTACTTCACCAACGGCACCGAGCGGGTG
AGGCTTGTGACGAGGTACATCTACAACCGGCAGCAGAATGTGCACTTTGACAGCGATGTG
GGGCACTACGTGGCTGACACCCCCCTGGGGAAGCCTATTGCCGAGTACTGGAACAGCCAG
CCAGAATTCCTGGAGCAGACACGGGCTGAGGTGGACACGTTCTGCCGAAACAACTACAAG
GTGGTGACCCCTTTCACCGTGGAGAGGAGA
[149] 'Uraa-CG602_EU326278'
GGGGTTTTCCAGCAGCTGACTGAGTCCATGTGTCAGTACCGCAACGGCACCGAGCAAGTG
AGGTATGTGCAGACGTACATCTACAACCGGCAGCAGTATGTACACTTTGACAGCGAGGTG
GGGCACTACGTGGCTGACACCCCCCTGGGGAAGCCTGATGCCAAGTACTGGAACAGCCAG
CCAGAAGTCCTGGAGCGGGCACGGGCTGCGGTGGACACGTTCTGCCGGCACAACTACGAG
GTGGCGACCCCTTTCATCGTGGAGAGGAGA
[150] 'Ritr-DRB1-KT-1_HQ822398'
GGGTATTTCCAGTTCCAGTTTAAGGGTGACTGTTACTTCACCAATGGTACCGAGCGGGTG
AGGCTTGTGACGAGGTACATCTACAACCGGGAGCAGTACGTGCACTTTGACAGCGAGGTG
GGGTACTATGTGGCTGACAATCTCTTGGGGAAGCCTTCTGCCAAATACTTCAACAGCCAG
CCCGACTTCCTGGAGCAGACACGGGCTGAGGTGGACACGTACTGCCGGCACAACTACGGG
GTGGCGACCCCTTTCGCCGTGGAGAGGAGA
[151] 'Ritr-DRB1-KT-2_HQ822399'
GGGTATTTCCAGCGCCAGTTTAAGGGTGACTGTTACTTCACCAATGGTACCGAGCGGGTG
AGGTTTCTGGAGAGGCAGGTCTACAACCGGGAGCAGTACGTGCACTTTGACAGTGAGGTG
GGGTACTACGTGGCTGACAATCTCCTGGGCGAGCCTGTTGCCAAATACTTCAACAGCCAG
CCAGACATCCTGGAGCAGAAACGGGCTGCTGTGGACACGTTCTGCCGGCACAACTACGGG
GTGTGGACCCCTTTCGCCGTGGAGAGGAGA
[152] 'Ritr-DRB1-KT-3_HQ822400'
GGGTATTTCCAGTTCCAGTTTAAGGGTGACTGTTACTTCACCAATGGTACTGAGCGGGTG
AGGCTTGTGACGAGGTACATCTACAACCGGGAGCAGTACGTGCACTTTGACAGCGAGGTG
GGGTACTACGTGGCTGACAATCTTCTGGGCGAGTCTACTGCCAAATACTTCAACAGCCAG
CCCGACTTCCTGGAGCAGACACGGGCTGAGGTGGACACGGTCTGCCGAAACAACTACGGG
TTGGCGACCCCTTTCGCCGTGGAGAGGAGA
[153] 'Ritr-DRB1-KT-5_HQ822402'
GGGTATTTCCAGGACCAGCATAAGTCTGACTGTTACTTCACCAATGGTACCGAGCGGGTG
AGGTTTCTGGAGAGGTACATCTACAACCGGGAGCAGAACGTGCACTTTGACAGCGAGGTG
GGGTACTACGTGGCTGACAATCTCCTGGGGAAGCCTGATGCTGATTACTGGAACAGCCAG
CCCGACTTACTGGAGCAGAAACGGGCTGCTGTGGACAGGTTCTGCCGGTACAACTACGGG
GTGTCGACCCCTTACGCCGTGGAGAGGAGA
[154] 'Ritr-DRB1-KT-6_HQ822403'
GGGTATTTCCAGGACCAGCATAAGTCTGACTGTTACTTCACCAATGGTACCGAGCGGGTG
AGGTTTCTGGAGAGGTACATCTACAACCGGGAGCAGAACGTGCACTTTGACAGCGAGGTG
GGGTACTACGTGGCTGACAATCTCCTGGGGAAGCCTGATGCTGATTACTGGAACAGCCAG
CCCGACTTACTGGAGCAGAAACGGGCTGCTGTGGACAGGTTCTGCCGGTACAACTACGGG
GTGTCGACCCCTTACGCCGTGGGGAGGAGA
[155] 'Ritr-DRB1-KT-7_HQ822404'
GGGTATTTCCAGTTCCAGCATAAGGCTGACTGTTACTTCACCAATGGTACCGAGCGGGTG
AGGTTTCTGGAGAGGTACATCTACAACCGGGAGCAGTACGTGCACTTTGACAGCGAGGTG
GGGTACTACGTGGCTGACAATCTCCTGGGGAAGCCTTCTGCCGAGTACTGGAACAGCCAG
CCCGACTTACTGGAGCAGAAACGGGCTGCTGTGGACACGTTCTGCCGGCACAACTATGGG
GTGTCGACCCCTTTCATCGTGGAGAGGAGA
[156] 'Ritr-DRB1-KT-8_HQ822405'
GGGTATTTCCAGTTCCAGTTTAAGGGTGACTGTTACTTCACCAATGGTACCGAGCGGGTG
AGGCTTGTGACGAGGTACATCTACAACCGGGAGCAGTACGTGCACTTTGACAGCGAGGTG
GGGTACTACGTGGCTGACAATCTTCTGGGCGAGTCTACTGCCAAATACTTCAACAGCCAG
CCCGACTTCCTGGAGCAGACACGGGCTGAGGTGGACACGGTCTGCCGAAACAACTACGGG
TTGGCGACCCCTTTCGCCGTGGAGAGGAGA
[157] 'Ritr-DRB1-KT-9_HQ822406'
GGGTATTTCCAGCGCCAGTTTAAGGCTGACTGTTACTTCACCAATGGTACCGAGCGGGTG
AGGTTTCTGGAGAGGCAGGTCTACAACCGGGAGCAGTACGTGCACTTTGACAGCGAGGTG
GGGTACTACGTGGCTGACAATCTCCTGGGCGAGCCTAGTGCCAAATACTTCAACAGCCAG
CCAGACATCCTGGAGCAGAAACGGGCTGCTGTGGACACGTTCTGCCGGCACAACTATGGG
GTGTCGACCCCTTTCATCGTGGAGAGGAGA
[158] 'Ritr-DRB1-KT-10_HQ822407'
GGGTATTTCCAGTTCCAGTTTAAGGGTGACTGTTACTTCACCAATGGTACCGAGCGGGTG
AGGCTTGTGACGAGGTACATCTACAACCGGGAGCAGTACATGCACTTTGACAGCGAGGTG
GGGTACTATGTGGCTGACAATCTCTTGGGGAAGCCTTCTGCCAAATACTTCAACAGCCAG
CCCGACTTCCTGGAGCAGACACGGGCTGAGGTGGACACGTACTGCCGGCACAACTACGGG
GTGGCGACCCCTTTCGCCGTGGAGAGGAGA
[159] 'Ritr-DRB1-KT-11_HQ822408'
GGGTATTTCCAGTTCCAGTTTAAGGGTGACTGTTACTTCACCAATGGTACCGAGCGGGTG
AGGCTTGTGACGAGGTACATCTACAACCGGGAGCAGTACGTGCACTTTGACAGCGAGGTG
GGGTACTATGTGGCTGACAATCTCTTGGGGAAGCCTTCTGCCAAATACTTCAACAGCCAG
CCCGACTTCCTGGAGCAGACACGGGCTGAGGTGGACACGTACTGCCGGCACAACTACGGG
GTGGCGACCCCTTTCGCCGTGGAGAGGAGA
[160] 'Ritr-DRB1-KT-12_HQ822409'
GGGTATTTCCAGTTCCAGTTTAAGGGTGACTGTTACTTCACCAATGGTACCGAGCGGGTG
AGGCTTGTGACGAGGTACATCTACAACCGGGAGCAGTACGTGCACTTTGACAGCGAGGTG
GGGTACTATGTGGCTGACAATCTCTTGGGGGAGCCTTCTGCCAAATACTTCAACAGCCAG
CCCGACTTCCTGGAGCAGACACGGGCTGAGGTGGACACGTACTGCCGGCACAACTACGGG
GTGGCGACCCCTTTCGCCGTGGAGAGGAGA
[161] 'Ritr-DRB1-KT-13_HQ822410'
GGGTATTTCCAGTTCCAGTTTAAGGGTGACTGTTACTTCACCAATGGTACCGAGCGGGTG
AGGCTTGTGACGAGGTACATCTACAACCGGGAGCAGTACGTGCACTTTGACAGCGAGGTG
GGGTACTATGTGGCTGACAATCTCTTGGGGAAGCCTTCTGCCAAATACTTCAACAGCCAG
CCCGGCTTCCTGGAGCAGACACGGGCTGAGGTGGACACGTACTGCCGGCACAACTACGGG
GTGGCGACCCCTTTCGCCGTGGAGAGGAGA
[162] 'Ritr-DRB1-KT-14_HQ822411'
GGGTATTTCCAGTTCCAGTTTAAGGGTGACTGTTACTTCACCAATGGTACCGAGCGGGTG
AGGCTCGTGACGAGGTACATCTACAACCGGGAGCAGTACGTGCACTTTGACAGCGAGGTG
GGGTACTATGTGGCTGACAATCTCTTGGGGAAGCCTTCTGCCAAATACTTCAACAGCCAG
CCCGACTTCCTGGAGCAGACACGGGCTGAGGTGGACACGTACTGCCGGCACAACTACGGG
GTGGCGACCCCTTTCGCCGTGGAGAGGAGA
[163] 'Ritr-DRB1-KT-15_HQ822412'
GGGTATTTCCAGCGCCAGTTTAAGGCTGACTGTTACTTCACCAATGGTACCGAGCGGGTG
AGGTTTCTGGAGAGGCAGGTCTACAACCGGGAGCAGTACGTGCACTTTGACAGCGAGGTG
GGGTACTACGTGGCTGACAATCTCCTGGGCGAGCCTAGTGCCAAATACTTCAACAGCCAG
CCGGACATCCTGGAGCAGAAACGGGCTGCTGTGGACACGTTCTGCCGGCACAACTATGGG
GTGTCGACCCCTTTCATCGTGGAGAGGAGA
[164] 'Ritr-DRB1-KT-17_HQ822413'
GGGTATTTCCAGTACCAGTTTAAGGTTGACTGTTACTTCACCAATGGTACCGAGCGGGTG
AGGTTTCTGGAGAGGCACATCTACAGCCGGCAGCCGCACGTGCACTTTGACAGCGAGGTG
GGGTACTACGTGGCTGACAATCTCCTGGGCGAGTCTACTGCCAAATACTTGAACAGCCAG
CCAGACATCCTGGAGCAGAAACGGGCTGCTGTGGACAGGTTCTGCCGGCACAACTACGGG
GTGTCGACCCCTTTCATCGTGGAGAGGAGA
[165] 'Ritr-DRB1-KT-18_HQ822414'
GGGTATTTCCAGTTCCAGTTTAAGGGTGACTGTTACTTCACCAATGGTACCGAGCGGGTG
AGGCTTGTGACGAGGTACATCTACAACCGGGAGCAGTACGTGCACTTTGACAGCGAGGTG
GGGTACTATGTGGCTGACAATCTCTTGGGGAAGCCTTCTGCCAAATACTTCAACAGCCAG
CCCGACTTCCTGGAGCAGACACGGGCTGAGGTGGACACGTACTGCCGGCACAACTACGGG
GTGGCGACCCCTTTCGCCGTGGAGAGGAGA
[166] 'Ritr-DRB1-KT-19_HQ822415'
GGGTATTTCCAGTTCCAGTTTAAGGGTGACTGTTACTTCACCAATGGTACCGAGCGGGTG
AGGCTTGTGACGAGGTACATCTACAACCGGGAGCAGTACGTGCACTTTGACAGCGAGGTG
GGGTACTACGTGGCTGACAATCTTCTGGGCGAGTCTACTGCCAAATACTTCAACAGCCAG
CCCGACTTCCTGGAGCAGACACGGGCTGAGGTGGACACGGTCTGCCGAAACAACTACGGG
TTGGCGACCCCTTTCGCCGTGGAGAGGAGA
[167] 'Ritr-DRB1-KT-20_HQ822416'
GGGTATTTCCAGTACCAGCATAAGTCTGACTGTTACTTCACCAATGGTACCGAGCGGGTG
AGGTTTCTGGAGAGGTACATCTACAACCGGGAGCAGAACGTGCACTTTGACAGCGAGGTG
GGGTACTACGTGGCTGACAATCTTCTGGGCGAGTCTACTGCCAAATACTTCAACAGCCAG
CCCGACTTCCTGGAGCAGACACGGGCTGAGGTGGACACGGTCTGCCGAAACAACTACGGG
TTGGCGACCCCTTTCGCCGTGGAGAGGAGA
[168] 'Ritr-DRB1-KT-16_HQ822417'
GGGTATTTCCAGTACCAGCATAAGTCTGACTGTTACTTCACCAATGGTACCGAGCGGGTG
AGGTTTCTGGAGAGGTACATCTACAACCGGGAGCAGAACGTGCACTTTGACAGCGAGGTG
GGGTACTACGTGGCTGACAATCTCCTGGGGAAGCCTGATGCTGATTACTGGAACAGCCAG
CCCGACTTACTGGAGCAGAAACGGGCTGCTGTGGACAGGTTCTGCCGGTACAACTACGGG
GTGTCGACCCCTTACGCCGTGGAGAGGAGA
[169] 'Ritr-DRB1-KT-21_HQ822418'
GGGTATTTCCAGTTCCAGTTTAAGGGTGACTGTTACTTCACCAATGGTACTGAGCGGGTG
AGGCTTGCGACGAGGTACATCTACAACCGGGAGCAGTACGTGCACTTTGACAGCGAGGTG
GGGTACTACGTGGCTGACAATCTTCTGGGCGAGTCTACTGCCAAATACTTCAACAGCCAG
CCCGACTTCCTGGAGCAGACACGGGCTGAGGTGGACACGGTCTGCCGAAACAACTACGGG
TTGGCGACCCCCTTCGCCGTGGAGAGGAGA
[170] 'Ritr-DRB1-KT-22_HQ822419'
GGGTATTTCCAGCTCCAGTTTAAGGGTGACTGTTACTTCACCAATGGTACCGAGCGGGTG
AGGCTTGTGGTGAGGCACATCTACAACCAGGAGCAGTACGCGCACTTTGACAGCGAGGTG
GGGTACTACGTGGCTGACAATCTCCTGGGGAAGCCTTCTGCCGAGTACTGGAACAGCCAG
CCCGACTTACTGGAGCAGAGACGGGCTGAGGTGGACACGTACTGCCGGCACAACTACGGG
GTGGCGACCCCTTTCGCCGTGGAGAGGAGA
[171] 'Ritr-DRB1-KT-23_HQ822420'
GGGTATTTCCAGCGCCAGTTTAAGGGTGACTGTTACTTCACCAATGGCACCGAGCGGGTG
AGGCTTGTGGTGAGGCACATCTACAACCAGGAGCAGTACGCGCACTTTGACAGCGAGGTG
GGGTACTACGTGGCTGACAATCTCCTGGGGAAGCCTTCTGCCGAGTACTGGAACAGCCAG
CCCGACTTACTGGAGCAGAGACGGGCTGAGGTGGACACGGTCTGCCGAAACAACTACAGG
GTGGTGACCCCTTTCGCCGTGGAGAGGAGA
[172] 'Ritr-DRB1-KT-24_HQ822421'
GGGTATTTCCAGTTCCAGTTTAAGGGTGACTGTTACTTCACCAATGGTACCGAGCGGGTG
AGGCTTGTGAAGAGGTACATCTACAACCAGGAGCAGTACGCGCACTTTGACAGCGAGGTG
GGGTACTACGTGGCTGACAGTCTCCTGGGGAAGCCTGATGCTGACTACTGGAACAGCCAG
CCCGACATCCTGGAGCAGGCACAGGCTGCTGTGGACACGTACTGCCGAAACAACTACAGG
GTGGTGACCCCTTTCGCCGTGGAGAGGAGA
[173] 'Ritr-DRB1-KT-25_HQ822422'
GGGTATTTCCAGCGCCAGTTTAAGGGTGACTGTTACTTCACCAATGGTACCGAGCGGGTG
AGGCTTGTGGTGAGGCACATCTACAACCAGGAGCAGTACGCGCACTTTGACAGCGAGGTG
GGGTACTACGTGGCTGACAATCTCCTGGGGAAGCCTTCTGCCGAGTACTGGAACAGCCAG
CCCGACTTACTGGAGCAGAGACGGGCTGAGGTGGACACGGTCTGCCGAAACAACTACAGG
GTGGTGACCCCTTTCGCCGTGGAGAGGAGA
[174] 'Ritr-DRB1-KT-26_HQ822423'
GGGTATTTCCAGCTCCAGTTTAAGGGTGACTGTTACTTCACCAATGGTACCGAGCGGGTG
AGGCTTGTGGTGAGGCACATCTACAACCAGGAGCAGTACGCGCACTTTGACAGCGAGGTG
GGGTACTACGTGGCTGACAATCTCCTGGGGAAGCCTGATGCTGATTACTGGAACAGCCAG
CCCGACTTACTGGAGCAGAGACGGGCTGAGGTGGACACGTACTGCCGAAACAACTACAGG
GTGTTTACCCCTTTCACCGTGGAGAGGAGA
[175] 'Ritr-DRB1-KT-27_HQ822424'
GGGTATTTCCAGCTCCAGTTTAAGGGTGACTGTTACTTCACCAATGGTACCGAGCGGGTG
AGGCTTGTGACGAGGTACATCTACAACCGGGAGCAGTACGCGCACTTTGACAGCGAGGTG
GGGTACTACGTGGCTGACAATCTCCTGGGGAAGCCTGATGCTGACTACTGGAACAGCCAG
CCCGACATCCTGGAGCAGACACAGGCTGAGGTGGACACGGTCTGCCGAAACAACTACAAC
GTGTGGACTCCTTTCGCTGTGGAGAGGAGA
[176] 'Ritr-DRB1-KT-28_HQ822425'
GGGTATTTCCAGGACCAGTTTAAGGCTGACTGTTACTTCACCAATGGTACCGAGCGGGTG
AGGTTTCTGGAGAGGTACATCTACAACCGGGAGCAGAACGTGCACTTTGACAGCGAGGTG
GGGTACTACGTGGCTGACAATCTCCTGGGGAAGCCTGATGCTGATTACTGGAACAGCCAG
CCCGACGTCCTGGAGGATGCACGGGCTGCTGTGGACACGTTCTGCCGGCACAACTACGGG
GTGGCGACCCCTTTCATCGTGGAGAGGAGA
[177] 'Ritr-DRB1-KT-29_HQ822426'
GGGTATTTCCAGTTCCAATTTAAGGGTGACTGTTACTTCACCAATGGTACCGAGCGGGTG
AGGCTTGTGACGAGGTACATCTACAACCGGGAGCAGTACGTGCACTTTGACAGCGAGGTG
GGGTACTACGTGGCCGACAATCTTCTGGGCGAGTCTACTGCCAAATACTTCAACAGCCAG
CCCGACTTCCTGGAGCAGACACGGGCTGAGGTGGACACGGTCTGCCGAAACAACTACGGG
TTGGCGACCCCTTTCGCTGTGGAGAGGAGA
[178] 'Ritr-DRB1-KT-30_HQ822427'
GGGTATTTCCAGCTCCAGTTTAAGGGTGACTGTTACTTCACCAATGGTACCGAGCGGGTG
AGGCTTGTGACGAGGTACATCTACAACCGGGAGCAGTACGCGCACTTTGACAGCGAGGTG
GGGTACTACGTGGCTGACAATCTCCTGGGGAAGCCTGATGCTGACTACTGGAACAGCCAG
CCCGACATCCTGGAGCAGACACAGGCTGAGGTGGACACGGTCTGCCGAAACAACTACAAC
GTGTGGACTCCTTTCGCTGTGGAGAGGAGA
[179] 'Ritr-DRB1-KT-31_HQ822428'
GGGTATTTCCAGTTCCAGTTTAAGGGTGACTGTTACTTCACCAATGGTACTGAGCGGGTG
AGGCTTGTGACGAGGTACATCTACAACCGGGAGCAGTACGTGCACTTTGACAGCGAGGTG
GGGTACTACGTGGCTGACAATCTTCTGGGCGAGTCTACTGCCAAATACTTCAACAGCCAG
CCCGACTTCCTGGAGCAGACACGGGCTGAGGTGGACACGGTCTGCCGAAACAACTACGGG
TTGGCGACCCCTTTCGCCGTGGAGAGGAGA
[180] 'Ritr-DRB1-KT-32_HQ822429'
GGGTATTTCCAGGACCAGCATAAGTCTGACTGTTACTTCACCAATGGTACCGAGCGGGTG
AGGTTTCTGGAGAGGTACATCTACAACCGGGAGCAGTACGTGCACTTTGACAGCGAGGTG
GGGTACTACGTGGCTGACAATCTCCTGGGGAAGCCTGATGCTGATTACTGGAACAGCCAG
CCCGACTTACTGGAGCAGAAACGGGCTGCTGTGGACACGTTCTGCCGGCACAACTACGGG
GTGGCGACCCCTTTCATCGTGGAGAGGAGA
[181] 'Ritr-DRB1-KT-33_HQ822430'
GGGTATTTCCAGTACCAGCATAAGTCTGACTGTTACTTCACCAATGGTACCGAGCGGGTG
AGGTTTCTGGAGAGGCACATCTACAGCCGGCAGCCGCACGTGCACTTTGACAGCGAGGTG
GGGTACTACGTGGCTGACAATCTCCTGGGCGAGTCTACTGCCAAATACTTGAACAGCCAG
CCAGACATCCTGGAGCGGAAACAGGCTGCTGTGGACACGTTCTGCCGGCACAACTACGGG
GTGTTTACCCCTTTCGCTGTGGAGAGGAGA
[182] 'Ritr-DRB1-KT-34_HQ822431'
GGGTATTTCCAGTTCCAGTTTAAGGGTGACTGTTACTTCACCAATGGTACCGAGCGGGTG
AGGCTTGTGACGAGGTACATCTACAACCGGGAGCAGTACGTGCACTTTGACAGCGAGGTG
GGGTACTACGTGGCTGACAATCTTCTGGGCGAGTCTACTGCCAAATACTTCAACAGCCAG
CCCGACTTCCTGGAGCAGACACGGGCTGAGGTGGACACGGTCTGCCGAAACAACTACGGG
TTGGCGACCCCTTTCGCTGTGGAGAGGAGA
[183] 'Ritr-DRB1-KT-35_HQ822432'
GGGTATTTCCAGTTCCAGTTTAAGGGTGACTGTTACTTCACCAATGGTACCGAGCGGGTG
AGGCTTGTGACGAGGTACATCTACAACCGGGAGCAGTACGTGCACTTTGACAGCGAGGTG
GGGTACTACGTGGCTGACAATCTTCTGGGCGAGTCTACTGCCAAATACTTCAACAGCCAG
CCCGACTTCCTGGAGCAGACACGGGCTGAGGTGGACACGGTCTGCCGAAACAACTACGGG
TTGGCGACCCCTTTCGCTGTGGAGAGGAGA
[184] 'Ritr-DRB1-KT-36_HQ822433'
GGGTATTTCCAGTTCCAGTTTAAGGGTGACTGTTACTTCACCAATGGTACCGAGCGGGTG
AGGCTTGTGACGAGGTACATCTACAACCGGGAGCAGTACGTGCACTTTGACAGCGAGGTG
GGGTACTACGTGGCTGACAATCTTCTGGGCGAGTCTACTGCCAAATACTTCAACAGCCAG
CCCGACTTCCTGGAGCAGACACGGGCTGAGGTGGACACGGTCTGCCGAAACAACTACGGG
TTGGCGACCCCTTTCGCTGTGGAGAGGAGA
[185] 'Ritr-DRB1-KT-37_HQ822434'
GGGTATTTCCAGGACCAGTTTAAGGCTGACTGTTACTTCACCAATGGTACCGAGCGGGTG
AGGTTTCTGGAGAGGTACATCTACAACCGGGAGCAGAACGTGCACTTTGACAGCGAGGTG
GGGTACTACGTGGCTGACAATCTCCTGGGGAAGCCTGATGCTGATTACTGGAACAGCCAG
CCCGACGTCCTGGAGGATGCACGGGCTGCTGTGGACACGTTCTGCCGGCACAACTACGGG
GTGTGGACCCCTTTCGCTGTGGAGAGGAGA
[186] 'Ritr-DRB1-KT-38_HQ822435'
GGGTATTTCCAGTTCCAGTTTAAGGGTGACTGTTACTTCACCAATGGTACCGAGCGGGTG
AGGCTTGTGACGAGGTACATCTACAACCGGGAGCAGTACGTGCACTTTGACAGCGAGGTG
GGGTACTACGCGGCTGACAATCTTCTGGGCGAGTCTACTGCCAAATACTTCAACAGCCAG
CCCGACTTCCTGGAGCAGACACGGGCTGAGGTGGACACGGTCTGCCGAAACAACTACGGG
TTGGCGACCCCTTTCGCTGTGGAGAGGAGA
[187] 'Ritr-DRB1-KT-39_HQ822436'
GGGTATTTCCAGGACCAGTTTAAGGCTGACTGTTACTTCACCAATGGTACCGAGCGGGTG
AGGTTTCTGGAGAGGTACATCTACAACCGGGAGCAGAACGTGCACTTTGACAGCGAGGTG
GGGTACTACGTGGCTGACAATCTCCTGGGGAAGCCTGATGCTGATTACTGGAACAGCCAG
CCCGACGTCCTGGAGAATGCACGGGCTGCTGTGGACACGTTCTGCCGGCACAACTACGGG
GTGGCGACCCCTTTCATCGTGGAGAGGAGA
[188] 'Ritr-DRB1-KT-40_HQ822437'
GGGTATTTCCAGTTCCAGTTTAAGGGTGACTGTTACTTCACCAATGGTACTGAGCGGGTG
AGGCTTGTGACGAGGTACATCTACAACCGGGAGCAGTACGTGCACTTTGACAGCGAGGTG
GGGTACTACGTGGCTGACAATCTTCTGGGCGAGTCTACTGCCAAATACTTCAACAGCCAG
CCCGACTTCCTGGAGCAGACACGGGCTGAGGTGGACACGGTCTGCCGAAACAACTACGGG
TTGGCGACCCCTTTCGCCGTGGAGAGGAGA
[189] 'Ritr-DRB1-KT-41_HQ822438'
GGGTATTTCCAGCGCCAGTTTAAGGCTGACTGTTACTTCACCAATGGTACCGAGCGGGTG
AGGTTTCTGGAGAGGCAGGTCTACAACCGGGAGCAGTACGTGCACTTTGACAGCGAGGTG
GGGTACTACGTGGCTGACAATCTCCTGGGCGAGCCTAGTGCCAAATACTTCAACAGCCAG
CCAGACATCCTGGAGGATGCACGGGCTGCTGTGGACACGTTCTGCCGGCACAACTACGGG
GTGTTTACCCCTTTCGCTGTGGAGAGGAGA
[190] 'Ritr-DRB1-KT-42_HQ822439'
GGGTATTTCCAGTACCAGTTTAAGGTTGACTGTTACTTCACCAATGGTACCGAGCGGGTG
AGGTTTCTGGAGAGGCACATCTACAGCCGGCAGCCGCACATGCACTTTGACAGCGAGGTG
GGGTACTACGTGGCTGACAATCTCCTGGGCGAGCCTAGTGCCAAATACTTCAACAGCCAG
CCAGACATCCTGGAGCAGAAACGGGCTGCTGTGGACAGGTTCTGCCGGCACAACTACGGG
GTGTCGACCCCTTTCATCGTGGAGAGGAGA
[191] 'Ritr-DRB1-KT-43_HQ822440'
GGGTATTTCCAGTACCAGTTTAAGAGTGACTGTTACTTCACCAATGGTACCGAGCGGGTG
AGGTTTCTGGAGAGGCACATCTACAGCCGGCAGCCGCACGTGCACTTTGACAGCGAGGTG
GGGTACTACGTGGCTGACAATCTCCTGGGCGAGTCTACTGCCAAATACTTGAACAGCCAG
CCAGACATCCTGGAGCGGAAACAGGCTGCTGTGGACACGTTCTGCCGGCACAACTACGGG
GTGTGGACCCCTTTCGCCGTGGAGAGGAGA
[192] 'Ritr-DRB1-KT-44_HQ822441'
GGGTATTTCCAGTTCCAGTTTAAGGGTGACTGTTACTTCACCAATGGTACCGAGCGGGTG
AGGCTTGTGACGAGGTACATCTACAACCGGGAGCAGTACGTGCACTTTGACAGCGAGGTG
GGGTACTACGTGGCTGACAATCTTCTGGGCGAGTCTACTGCCAAATACTTCAACAGCCAG
CCCGACTTCCTGGAGCAGACACGGGCTGAGGTGGACACGGTCTGCCGAAACAACTACGGG
TTGGCGACCCCTTTCGCTGTGGAGAGGAGA
[193] 'Ritr-DRB1-KT-45_HQ822442'
GGGTATTTCCAGTTCCAGTTTAAGGGTGACTGTTACTTCACCAATGGTACTGAGCGGGTG
AGGCTTGTGACGAGGTACATCTACAACCGGGAGCAGTACGTGCACTTTGACAGCGAGGTG
GGGTACTACGTGGCTGACAATCTTCTGGGCGAGTCTACTGCCAAATACTTCAACAGCCAG
CCCGACTTCCTGGAGCAGACACGGGCTGAGGTGGACACGGTCTGCCGAAACAACTACGGG
TTGGCGACCCCTTTCGCTGTGGAGAGGAGA
[194] 'Ritr-DRB1-KT-46_HQ822443'
GGGTATTTCCAGCGCCAGTTTAAGGCTGACTGTTACTTCACCAATGGTACCGAGCGGGTG
AGGTTTCTGGAGAGGCAGGTCTACAACCGGGAGCAGTACGTGCACTTTGACAGCGAGGTG
GGGTACTACGTGGCTGACAATCTCCTGGGCGAGCCTAGTGCCAAATACTTCAACAGCCAG
CCAGACATCCTGGAGCAGAAACGGGCTGCTGTGGACACGTTCTGCCGGCACAACTATGGG
GTGTCGACCCCTTTCATCGTGGAGAGGAGA
[195] 'Ritr-DRB1-KT-47_HQ822444'
GGGTATTTCCAGCGCCAGTTTAAGGCTGGCTGTTACTTCACCAATGGTACCGAGCGGGTG
AGGTTTCTGGAGAGGCAGGTCTACAACCGGGAGCAGTACGTGCACTTTGACAGCGAGGTG
GGGTACTACGTGGCTGACAATCTCCTGGGCGAGCCTAGTGCCAAATACTTCAACAGCCAG
CCAGACATCCTGGAGCAGAAACGGGCTGCTGTGGACACGTTCTGCCGGCACAACTGTGGG
GTGTCGACCCCTTTCATCGTGGAGAGGAGA
[196] 'Ritr-DRB1-KT-48_HQ822445'
GGGTATTTCCAGTTCCAGTTTAAGGGTGACTGTTACTTCACCAATGGTACCGAGCGGGTG
AGGCTTGTGAAGAGGTACATCTACAACCAGGAGCAGTACGCGCACTTTGACAGCGAGGTG
GGGTACTACGTGGCTGACAGTCTCCTGGGGAAGCCTGATGCTGACTACTGGAACAGCCAG
CCCGACATCCTGGAGCAGGCACAGGCTGCTGTGGACACGTACTGCCGAAACAACTACAGG
GTGGTGACCCCTTTCGCCGTGGAGAGGAGA
[197] 'Ritr-DRB1-KT-49_HQ822446'
GGGTATTTCCAGTTCCAGTTTAAGGGTGACTGTTACTTCACCAATGGTACCGAGCGGGTG
AGGCTTGTGACGAGGTACATCTACAACTGGGAGCAGTTCATGCACTTTGACAGCGAGGTG
GGGTACTACGTGGCTGACAGTCTTCTGGGGAAGCCTGATGCTGACTACTGGAACAGCCAG
CCCGACATCCTGGAGCAGGCACAGGCTGAGGTGGACACGTACTGCCGGCACAACTACGGG
GTGGTGACCCCTTTCGCCGTGGAGAGGAGA
[198] 'Ritr-DRB1-KT-50_HQ822447'
GGGTATTTCCAGTTCCAGTTTAAGGGTGACTGTTACTTCACCAATGGTACCGAGCGGGTG
AGACTTGTGAAGAGGTACATCTACAACCAGGAGCAGTACGCGCACTTTGACAGCGAGGTG
GGGTACTACGTGGCTGACAGTCTCCTGGGGAAGCCTGATGCTGACTACTGGAACAGCCAG
CCCGACATCCTGGAGCAGGCACAGGCTGCTGTGGACACGTACTGCCGAAACAACTACAGG
GTGGTGACCCCTTTCGCCGTGGAGAGGAGA
[199] 'Ritr-DRB1-KT-51_HQ822448'
GGGTATTTCCAGTACCAGTTTAAGAGTGACTGTTACTTCACCAATGGTACCGAGCGGGTG
AGGTTTCTGGAGAGGCACATCTACAGCCGGCAGCCGCACGTGCACTTTGACAGCGAGGTG
GGGTACTACGTGGCTGACAATCTCCTGGGCGAGTCTACTGCCAAATACTTGGACAGCCAG
CCAGACATCCTGGAGCGGAAACAGGCTGCTGCGGACACGTTCTGCCGGCACAACTACGGG
GTGTGGACCCCTTTCGCCGTGGAGAGGAGA
[200] 'Ritr-DRB1-KT-52_HQ822449'
GGGTATTTCCAGTTCCAGTTTAAGGGTGACTGTTACTTCACCAATGGTACTGAGCGGGTG
AGGCTTGTGACGAGGTACATCTACAACCGGGAGCAGTACGTGCACTTTGACAGCGAGGTG
GGGTACTACGTGGCTGACAATCTTCTGGGCGAGTCTACTGCCAAATACTTCAACAGCCAG
CCCGACTTCCTGGAGCAGACACGGGCTGAGGTGGACACGGTCTGCCGAAACAACTACGGG
TTGGCGACCCCTTTCGCCGTGGAGAGGAGA
[201] 'Ritr-DRB1-KT-53_HQ822450'
GGGTATTTCCAGTTCCAGTTTAAAGCTGACTGTTACTTCACCAATGGTACCGAGCGGGTG
AGGTTTCTGGAGAGGCACATCTACAGCCGGCAGCCGCACATGCACTTTGACAGCGAGGTG
GGGTACTACGTGGCTGACAATCTCCTGGGCGAGTCTACTGCCAAATACTTCAACAGCCAG
CCCAACGTCCTGGAGGATGCACGGGCTGCTGTGGACACGTACTGCCGGCACAACTACGGG
GTGGCGACCCCTTTCGCCGTGGAGAGGAGA
[202] 'Ritr-DRB1-KT-54_HQ822451'
GGGTATTTCCAGGACCAGCATAAGTCTGACTGTTACTTCACCAATGGTACCGAGCGGGTG
AGGTTTCTGGAGAGGTACATCTACAACCGGGAGCAGTACGTGCACTTTGACAGCGAGGTG
GGGTACTACGTGGCTGACAATCTCCTGGGGAAGCCTGATGCTGATTACTGGAACAGCCAG
CCCGACTTACTGGAGCAGAAACGGGCTGTTGTGGACACGTTCTGCCGGCACAACTACGGG
GTGTGGACCCCTTTCGCCGTGGAGAGGAGA
[203] 'Ritr-DRB1-KT-55_HQ822452'
GGGTATTTCCAGTTCCAGTTTAAGGGTGACTGTTACTTCACCAATGGTACTGAGCGGGTG
AGGCTTGTGACGAGGTACATCTACAACCGGGAGCAGTACGTGCACTTTGACAGCGAGGTG
GGGTACTACGTGGCTGACAATCTTCTGGGCGAGTCTACTGCCAAATACTTCAACAGCCAG
CCCGACTTCCTGGAGCAGACACGGGCTGAGGTGGACACAGTCTGCCGAAACAACTACGGG
TTGGCGACCCCTTTCGCCGTGGAGAGGAGA
[204] 'Ritr-DRB1-KT-56_HQ822453'
GGGTATTTCCAGTTCCAGTTTAAGGGTGACTGTTACTTCACCAATGGTACCGAGCGGGTG
AGGCTTGTGACGAGGTACATCTACAACCGGGAGCAGTACGTGCACTTTGACAGCGAGGTG
GGGTACTACGTGGCTGACAATCTTCTGGGCGAGTCTACTGCCAAATACTTCAACAGCCAG
CCCGACTTCCTGGAGCAGACACGGGCTGAGGTGGACACGGTCTGCCGAAACAACTACGGG
TTGGCGACCCCTTTCGCTGTGGAGAGGAGA
[205] 'Ritr-DRB1-KT-57_HQ822454'
GGGTATTTCCAGTTCCAGTTTAAGGGTGACTGTTACTTCACCAATGGTACCGAGCGGGTG
AGGCTTGTGACGAGGTACATCTACAACCGGGAGCAGTACGTGCACTTTGACAGCGAGGTG
GGGTACTACGTGGCTGACAATCTTCTGGGCGAGTCTACTGCCAAATACTTCAACAGCCAG
CCCGACTTCCTGGAGCAGACACGGGCTGAGGTGGACACGGTCTGCCGAAACAACTACGGG
CTGGCGACCCCTTTCGCTGTGGAGAGGAGA
[206] 'Ritr-DRB1-KT-58_HQ822455'
GGGTATTTCCAGTTCCAGTTTAAGGGTGACTGTTACTTCACCAATGGTACCGAGCGGGTG
AGGCTTGTGACGAGGTACATCTACAACCGGGAGCAGTACGTGCACTTTGACAGCGAGGTG
GGGTACTACGTGGCTGACAATCTTCTGGGCGAGTCTACTGCCAAATACTTCAACAGCCAG
CCCGACTTCCTGGAGCAGACACGGGCTGAGGTGGACACGGTCTGCCGAAACAACTACGGG
TTGGCGACCCCTTTCGCTGTGGAGAGGAGA
[207] 'Ritr-DRB1-KT-59_HQ822456'
GGGTATTTCCAGTTCCAGTTTAAGGGTGACTGTTACTTCACCAATGGTACCGAGCGGGTG
AGGCTTGTGAAGAGGTACATCTACAACCAGGAGCAGTACGCGCACTTTGACAGCGAGGTG
GGGTACTACGTGGCTGACAGTCTCCTGGGGAAGCCTGATGCTGACTACTGGAACAGCCAG
CCCGGCATCCTGGAGCAGGCACAGGCTGCTGTGGACACGTACTGCCGAAACAACTACAGG
GTGGTGACCCCTTTCGCCGTGGAGAGGAGA
[208] 'Ritr-DRB1-KT-60_HQ822457'
GGGTATTTCCAGTTCCAGTTTAAGGGTGACTGTTACTTCACCAATGGTACCGAGCGGGTG
AGGCTTGTGAAGAGGTACATCTACAGCCAGGAGCAGTACGCGCACTTTGACAGCGAGGTG
GGGTACTACGTGGCTGACAGTCTCCTGGGGAAGCCTGATGCTGACTACTGGAACAGCCAG
CCCGACATCCTGGAGCAGGCACAGGCTGCTGTGGACACGTACTGCCGAAACAACTACAGG
GTGGTGACCCCTTTCGCCGTGGAGAGGAGA
[209] 'Ritr-DRB1-KT-61_HQ822458'
GGGTATTTCCAGCGCCAGTTTAAGGCTGACTGTTACTTCACCAATGGGACCGAGCGGGTG
AGGTTTCTGGAGAGGCAGGTCTACAACCGGGAGCAGTACGTGCACTTTGACAGCGAGGTG
GGGTACTACGTGGCTGACAATCTCCTGGGCGAGCCTAGTGCCAAATACTTCAACAGCCAG
CCAGACATCCTGGAGCAGAAACGGGCTGCTGTGGACACGTTCTGCCGGCACAACTATGGG
GTGTCGACCCCTTTCATCGTGGAGAGGAGA
[210] 'Ritr-DRB1-KT-62_HQ822459'
GGGTATTTCCAGTTCCAGTTTAAGGGTGACTGTTACTTCACCAATGGTACCGAGCGGGTG
AGGCTTGTGACGAGGTACATCTACAACTGGGAGCAGTTCATGCACTTTGACAGCGAGGTG
GGGTACTACGTGGCTGACAGTCTTCTGGGGAAGCCTGATGCTGACTACTGGAACAGCCAG
CCCGACATCCTGGAGCAGGCACAGGCTGAGGTGGACACGTACTGCCGGCACAACTACGGG
GTGGTGACCCCTTTCGCCGTGGAGAGGAGA
[211] 'Ritr-DRB1-KT-63_HQ822460'
GGGTATTTCCAGTTCCAGTTTAAGAGTGACTGTTACTTCACCAATGGTACCGAGCGGGTG
AGGCTTGTGAAGAGGTACATCTACAACCAGGAGCAGTTCGTGCACTTTGACAGCGAGGTG
GGGTACTACGTGGCTGACAGTCTTCTGGGGAAGCCTGATGCTGACTACTGGAACAGCCAG
CCCGACATCCTGGAGCAGGCACAGGCTGAGGTGGACACGTACTGCCGGCACAACTACGGG
GTGGTGACCCCTTTCGCCGTGGAGAGGAGA
[212] 'Ritr-DRB1-KT-64_HQ822461'
GGGTATTTCCAGTTCCAGTTTAAGGGTGACTGTTACTTCACCAATGGTACTGAGCGGGTG
AGGCTTGTGACGAGGTACATCTACAACCGGGAGCAGTACGTGCACTTTGACAGCGAGGTG
GGGTACTACGTGGCTGACAATCTTCTGGGCGAGTCTACTGCCAAATACTTCAACAGCCAG
CCCGGCTTCCTGGAGCAGACACGGGCTGAGGTGGACACGGTCTGCCGAAACAACTACGGG
TTGGCGACCCCTTTCGCCGTGGAGAGGAGA
[213] 'Ritr-DRB1-KT-65_HQ822462'
GGGTATTTCCAGTACCAGTTTAAGAGTGACTGTTACTTCACCAATGGTACCGAGCGGGTG
AGGTTTCTGGAGAGGCACATCTACAGCCGGCAGCCGCACGTGCACTTTGACAGCGAGGTG
GGGTACTACGTGGCTGACAATCTCCTGGGCGAGTCTACTGCCAAATACTTGAACAGCCAG
CCAGACATCCTGGAGCGGAAACAGGCTGCTGTGGACACGTTCTGCCGGCACAACTACGGG
GTGTGGACCCCTTTCGCCGTGGAGAGGAGA
[214] 'Ritr-DRB1-KT-66_HQ822463'
GGGTATTTCCAGTTCCAGTTTAAGGGTGACTGTTACTTCACCAATGGTACTGAGCGGGTG
AGGCTTGTGACGAGGTACATCTACAACCGGGAGCAGTACGTGCACTTTGACAGCGAGGTG
GGGTACTACGTGGCTGACAATCTTCTGGGCGAGTCTACTGCCAAATACTTCAACAGCCAG
CCCGACTTCCTGGAGCAGACACGGGCTGAGGTGGACACGGTCTGCCGAAACAACTACGGG
TTGGCGACCCCTTTCGCCGTGGAGAGGAGA
[215] 'Ritr-DRB1-KT-67_HQ822464'
GGGTATTTCCAGCGCCAGTTTAAGGCTGACTGTTACTTCACCAATGGTACCGAGCGGGTG
AGGTTTCTGGAGAGGCAGGTCTACWACCGGGAGCAGTACGTGCACTTTGACAGCGAGGTG
GGGTACTACGTGGCTGACAATCTCCTGGGCGAGCCTAGTGCCAAATACTTCAACAGCCAG
CCAGACATCCTGGAGGATGCACGGGCTGCTGTGGACACGTTCTGCCGGCACAACTACGGG
GTGTTTACCCCTTTCGCTGTGGAGAGGAGA
[216] 'Ritr-DRB1-KT-68_HQ822465'
GGGTATTTCCAGGACCAGTTTAAGGCTGACTGTTACTTCACCAATGGTACCGAGCGGGTG
AGGTTTCTGGAGAGGTACATCTACAACCGGGAGCAGAACGTGCACTTTGACAGCGAGGTG
GGGTACTACGTGGCTGACAATCTCCTGGGGAAGCCTGACGCTGATTACTGGAACAGCCAG
CCCGACGTCCTGGAGGATGCACGGGCTGCTGTGGACACGTTCTGCCGGCACAACTACGGG
GTGTGGACCCCTTTCGCTGTGGAGAGGAGA
[217] 'Ritr-DRB1-KT-69_HQ822466'
GGGTATTTCCAGTTCCAGTTTAAGGGTGACTGTTACTTCACCAATGGTACTGAGCGGGTG
AGGCTTGTGACGAGGTACATCTACAACCGGGAGCAGTACGTGCACTTTGACAGCGAGGTG
GGGTACTACGTGGCTGACAATCTTCTGGGCGAGTCTACTGCCAAATACTTCAACAGCCAG
CCCGACTTCCTGGAGCAGACACGGGCTGAGGTGGACACGGTCTGCCGAAACAACTACGGG
TTGGCGACCCCCTTCGCCGTGGAGAGGAGA
[218] 'Ritr-DRB1-KT-70_HQ822467'
GGGTATTTCCAGGACCAGCATAAGTCTGACTGTTACTTCACCAATGGTACCGAGCGGGTG
AGGTTTCTGGAGAGGTACATCTACAACCGGGAGCAGTACGTGCACTTTGACAGCGAGGTG
GGGTACTACGTGGCTGACAATCTCCTGGGGAAGCCTGATGCTGATTACTGGAACAGCCAG
CCCGACTTACTGGAGCAGAAACGGGCTGCTGTGGACACGTTCTGCCGGCACAACTACGGG
GTGGCGACCCCTTTCATCGTGGAGAGGAGA
[219] 'Ritr-DRB1-KT-71_HQ822468'
GGGTATTTCCAGGACCAGCATAAGTCTGACTGTTACTTCACCAATGGTACCGAGCGGGTG
AGGTTTCTGGAGAGGTACATCTACAACCGGGAGCAGTACGTGCACTTTGACAGCGAGGTG
GGGTACTACGTGGCTGACAATCTCCTGGGGAAGCCTGATGCTGATTACTGGAACAGCCAG
CCCGACTTACTGGAGCAGAGACGGGCTGCTGTGGACACGTTCTGCCGGCACAACTACGGG
GTGGCGACCCCTTTCATCGTGGAGAGGAGA
[220] 'Ritr-DRB1-KT-72_HQ822469'
GGGTATTTCCAGGACCAGTTTAAGGCTGACTGTTACTTCACCAATGGTACCGAGCGGGTG
AGGTTTCTGGAGAGGTACATCTACAACCGGGAGCAGAACGTGCACTTTGACAGCGAGGTG
GGGTACTACGTGGCTGACAATCTCCTGGGGAAGCCTGATGCTGATTACTGGAACAGCCAG
CCCGACGTCCTGGAGGATGCACGGGCTGCTGTGGACACGTTCTGCCGGCACAACTACGGG
GTGGCGACCCCTTTCATCGTGGAGAGGAGA
[221] 'Ritr-DRB1-KT-73_HQ822470'
GGGTATTTCCAGTTCCAGTTTAAGGGTGACTGTTACTTCACCAATGGTACCGAGCGGGTG
AGGCTTGTGACGAGGTACATCTACAACCGGGAGCAGTACGTGCACTTTGACAGCGAGGTG
GGGTACTACGTGGCTGACAATCTTCTGGGCGAGTCTACTGCCAAATACTTCAACAGCCAG
CCCGACTTCCTGGAGCAGACACGGGCTGAGGTGGACACGGTCTGCCGAAACAACTACGGG
TTGGCGACCCCTTTCGCCGTGGAGAGGAGA
[222] 'Ritr-DRB1-KT-74_HQ822471'
GGGTATTTCCAGTACCAGTTTAAGAGTGACTGTTACTTCACCAATGGTACCGAGCGGGTG
AGGCTTGTGAAGAGGTACATCTACAACCAGGAGCAGTTCGTGCACTTTGACAGCGAGGTG
GGGTACTACGTGGCTGACAGTCTTCTGGGGAAGCCTGATGCTGACTACTGGAACAGCCAG
CCCGACATCCTGGAGCAGGCACAGGCTGAGGTGGACACGTACTGCCGGCACAACTACGGG
GTGGTGACCCCTTTCGCCGTGGAGAGGAGA
[223] 'Ritr-DRB1-KT-75_HQ822472'
GGGTATTTCCAGTTCCAGTTTAAGAGTGACTGTTACTTCACCAATGGTACCGAGCGGGTG
AGGCTTGTGAAGAGGTACATCTACAACCAGGAGCAGTTCGTGCACTTTGACAGCGAGGTG
GGGTACTACGTGGCTGACAGTCTTCTGGGGAAGCCTGATGCTGACTACTGGAACAGCCAG
CCCGACATCCTGGAGCAGGCACAGGCTGAGGTGGACACGTACTGCCGGCACAACTACGGG
GTGGTGACCCCTTTCGCCGTGGAGAGGAGA
[224] 'Ritr-DRB1-KT-76_HQ822473'
GGGTATTTCCAGTTCCAGCATAAGTCTGACTGTTACTTCACCAATGGTACCGAGCGGGTG
AGGTTTCTGGAGAGGTACATCTACAACCGGGAGCAGAACGTGCACTTTGACAGCGAGGTG
GGGTACTACGTGGCTGACAATCTCCTGGGGAAGCCTGATGCTGATTACTGGAACAGCCAG
CCCGACTTACTGGAGCAGAAACGGGCTGTTGTGGACACGTTCTGCCGGCACAACTACGGG
GTGTGGACCCCCTTCGCCGTGGAGAGGAGA
[225] Ritr_MHC03_KJ210580
-----------GTACCAGTTTAAGGTTGACTGTTACTTCACCAATGGTACCGAGCGGGTG
AGGTTTCTGGAGAGGCACATCTACAGCCGGCAGCCGCACGTGCACTTTGACAGCGAGGTG
GGGTACTACGTGGCTGACAATCTCCTGGGCGAGTCTACTGCCAAATACTTCAACAGCCAG
CCAGACATCCTGGAGCGGAAACAGGCTGCTGTGGACACGTTCTGCCGGCACAACTACGGG
GTGTGGACCCCTTTCGCCGTGGAGAGGAG-
[226] Ritr_MHC04_KJ210581
-----------GGACCAGTTTAAGTCTGACTGTTACTTCACCAATGGTACCGAGCGGGTG
AGGTTTCTGGAGAGGTACATCTACAACCGGGAGCAGAACGTGCACTTTGACAGCGAGGTG
GGGTACTACGTGGCTGACAATCTCCTGGGGAAGCCTGATGCTGATTACTGGAACAGCCAG
CCCGACATCCTGGAGGATGCACGGGCTGCTGTGGACACGTTCTGCCGATACAACTACGGG
GTGTCGACCCCTTATGCCGTGGAGAGGAG-
[227] Ritr_MHC07_KJ210582
-----------GTACCAGTTTAAGGGTGACTGTTACTTCACCAATGGTACCGAGCGGGTG
AGGTTTCTGGAGAGGCACATCTACAGCCGGCAGCCGCACATGCACTTTGACAGCGAGGTG
GGGTACTACGTGGCTGACAATCTCCTGGGTGAGCCTAGTGCCAAATACTTCAACAGCCAG
CCAGACATCCTGGAGCATGCACGGGCTGCTGTGGACACGTTCTGCCGGCACAACTACGGG
GTGTCGACCCCTTTCATCGTGGAGAGGAG-
[228] Ritr_MHC09_KJ210583
-----------GGACCAGTTTAAGTCTGACTGTTACTTCACCAATGGTACCGAGCGGGTG
AGGTTTCTGGAGAGGTACATCTACAACCGGGAGCAGAACGTGCACTTTGACAGCGAGGTG
GGGTACTATGTGGCTGACAATCTCTTGGGGAAGCCTTCTGCCAAATACTTCAACAGCCAG
CCCGACTTCCTGGAGCAGACACGGGCTGAGGTGGACACGTACTGCCGGCACAACTACGGG
GTGGCGACCCCTTTCGCCGTGGAGAGGAG-
[229] Ritr_MHC15_KJ210584
-----------GCTCCAGTTTAAGGCTGACTGTTACTTCACCAATGGTACCGAGCGGGTG
AGGTTTCTGGAGAGGCGGGTCTACAACCGGGAGCAGTACGTGCACTTTGACAGCGAGGTG
GGGTACTACGTGGCTGACAATCTCCTGGGGAAGCCTGATGCTGACTACTTCAACAGCCAG
CCCGACGTCCTGGAGCATGCACGGGCTGCTGTGGACACGTTCTGCCGGCACAACTACAGG
GTGGTGACCCCTTTCGCTGTGGAGAGGAG-
[230] Ritr_MHC19_KJ210585
-----------GTTCCAGTTTAAGGCTGACTGTTACTTCACCAATGGTACCGAGCGGGTG
AGGTTTCTGGAGAGGCACATCTACAGCCGGCAGCCGCACATGCACTTTGACAGCGAGGTG
GGGTACTACGTGGCTGACAATCTCCTGGGCGAGTCTACTGCCAAATACTTCAACAGCCAG
CCCAACGTCCTGGAGGATGCACGGGCTGCTGTGGACACGTTCTGCCGGCACAACTACGGG
GCGTGGACCCCTTTCGCTGTGGAGAGGAG-
[231] Ritr_MHC25_KJ210586
-----------GGACCAGCATAAGTCTGACTGTTACTTCACCAATGGTACCGAGCGGGTG
AGGTTTCTGGAGAGGTACATCTACAACCGGGAGCAGTACGTGCACTTTGACAGCGAGGTG
GGGTACTACGTGGCTGACAATCTCCTGGGGAAGCCTGATGCTGATTACTGGAACAGCCAG
CCCGACTTACTGGAGCAGAAACGGGCTGCTGTGGACACGTTCTGCCGGCACAACTACGGG
GTGTCGACCCCTTTCATCGTGGAGAGGAG-
[232] Ritr_MHC30_KJ210587
-----------GTACCAGTTTAAGTCTGACTGTTACTTCACCAATGGTACCGAGCGGGTG
AGGTTTCTGGAGAGGCACATCTACAGCCGGCAGCCGCACATGCACTTTGACAGCGAGGTG
GGGTACTACGTGGCTGACAATCTCCTGGGCGAGCCTAGTGCCAAATACTTCAACAGCCAG
CCAGACATCCTGGAGCAGAAACGGGCTGCTGTGGACAGGTTCTGCCGGCACAACTACGGG
GTGTCGACCCCTTTCATCGTGGAGAGGAG-
[233] Ritr_MHC31_KJ210588
-----------GCTCCAGTTTAAGGGTGACTGTTACTTCACCAATGGTACCGAGCGGGTG
AGGCTTGTGAAGAGGTACATCTACAACCAGGAGCAGTACGCGCACTTTGACAGCGAGGTG
GGGTACTACGTGGCTGACAGTCTCCTGGGGAAGCCTGATGCTGACTACTGGAACAGCCAG
CCCGACATCCTGGAGCAGGCACAGGCTGCTGTGGACACGTACTGCCGAAACAACTACAGG
GTGGTGACCCCTTTCGCCGTGGAGAGGAG-
[234] Ritr_MHC32_KJ210589
-----------GGACCAGTTTAAGTCTGACTGTTACTTCACCAATGGTACCGAGCGGGTG
AGGTTTCTGGAGAGGTACATCTACAACCGGGAGCAGAACGTGCACTTTGACAGCGAGGTG
GGGTACTACGTGGCTGACAATCTCCTGGGGAAGCCTGATGCTGATTACTGGAACAGCCAG
CCCGACTTACTGGAGCAGAAACGGGCTGCTGTGGACACGTTCTGCCGGCACAACTACGGG
GTGTGGACCCCTTTCGCCGTGGAGAGGAG-
[235] Ritr_MHC34_KJ210590
-----------GTACCAGCATAAGTCTGACTGTTACTTCACCAATGGTACCGAGCGGGTG
TGGTTTCTGGAGAGGTACATCTACAACCAGGAGCAGTACGCGCACTTTGACAGCGAGGTG
GGGTACTACGTGGCTGACAATCTCCTGGGGAAGCCTTCTGCCGAGTACTGGAACAGCCAG
CCCGACTTACTGGAGCAGAGACGGGCTGAGGTGGACACGGTCTGCCGAAACAACTACGGG
TTGGCGACCCCTTTCGCCGTGGAGAGGAG-
[236] Ritr_MHC36_KJ210591
-----------GTTCCAGTTTAAGGGTGACTGTTACTTCACCAATGGTACCGAGCGGGTG
AGGCTTGTGACGAGGTACATCTACAACCGGGAGCAGTACGTGCACTTTGACAGCGAGGTG
GGGTACTACGTGGCTGACAATCTTCTGGGCGAGTCTACTGCCAAATACTTCAACAGCCAG
CCAGACATCCTGGAGCAGACACGGGCTGAGGTGGACACGGTCTGCCGAAACAACTACGGG
TTGGCGACCCCTTTCGCCGTGGAGAGGAG-
[237] 'Ritr-KT613_EU326230'
------------------------------------------------------------
---TTTGTGACGAGGTACATCTACAACCGGGAGCAGTACGTGCACTTTGACAGCGAGGTG
GGGTACTACGTGGCTGACAATCTTCTGGGCGAGTCTACTGCCAAATACTTCAACAGCCAG
CCCGACTTCCTGGAGCAGACACGGGCTGAGGTGGACACGGTC------------------
------------------------------
[238] 'Ritr-KT84539_EU326231'
------------------------------------------------------------
---TTTGTGACGAGGTACATCTACAACCGGGAGCAGTACGTGCACTTTGACAGCGAGGTG
GGGTACTACGTGGCTGACAATCTTCTGGGCGAGTCTACTGCCAAATACTTCAACAGCCAG
CCCGACTTCCTGGAGCAGACACGGGCTGAGGTGGACACGGTC------------------
------------------------------
[239] 'Ritr-KT25512_EU326232'
------------------------------------------------------------
---TTTGTGGAGAGGTACATCTACAACCGGGAGCAGTACGTGCACTTTGACAGCGAGGTG
GGGTACTATGTGGCTGACAATCTCTTGGGGAAGCCTTCTGCCAAATACTTCAACAGCCAG
CCCGACTTCCTGGAGCAGACACGGGCTGATGTGGACACGTAC------------------
------------------------------
[240] 'Ritr-KT94482_EU326233'
------------------------------------------------------------
---TTTGTGACGAGGTACATCTACAACCGGGAGCAGTACGTGCACTTTGACAGCGAGGTG
GGGTACTATGTGGCTGACAATCTCTTGGGGAAGCCTTCTGCCAAATACTTCAACAGCCAG
CCCGACTTCCTGGAGCAGACACGGGCTGAGGTGGACACGTAC------------------
------------------------------
[241] 'Ritr-KT28580_EU326234'
------------------------------------------------------------
---TTTGTGACGAGGTACATCTACAACCGGGAGCAGTACGTGCACTTTGACAGCGAGGTG
GGGTACTATGTGGCTGACAATCTCTTGGGGAAGCCTTCTGCCAAATACTTCAACAGCCAG
CCCGACTTCCTGGAGCGGACACGGGCTGAGGTGGATACGTAC------------------
------------------------------
[242] 'Ritr-KT28580_EU326235'
------------------------------------------------------------
---TTTCTGGAGAGGCAGGTCTACAACCGGGAGCAGTACGTGCACTTTGACAGCGAGGTG
GGGTACTACGTGGCTGACAATCTCCTGGGCGAGCCTAGTGCCAAATACTTCAACAGCCAG
CCAGACATCCTGGAGCAGAAACGGGCTGCTGTGGTCACGTTC------------------
------------------------------
[243] 'Ritr-KT94482_EU326236'
------------------------------------------------------------
---TTTCTGGAGAGGCAGGTCTACAACCGGGAGCAGTACGTGCACTTTGACAGTGAGGTG
GGGTACTACGTGGCTGACAATCTCCTGGGCGAGCCTGTTGCCAAATACTTCAACAGCCAG
CCAGACATCCTGGAGCAGAAACGGGCTGCTGTGGACACGTTC------------------
------------------------------
[244] 'Ritr-KT621_EU326237'
------------------------------------------------------------
---TTTCTGGAGAGGCACATCTACAGCCGGCAGCCGCACATGCACTTTGACAGCGAGGTG
GGGTACTACGTGGCTGACAATCTCCTGGGCAAGTCTACTGCCAAATACTTCAACAGCCAG
CCCAACGTCCTGGAGGATGCACGGGCTGCTGTGGACACGTTC------------------
------------------------------
[245] 'Ritr-KT34268_EU326238'
------------------------------------------------------------
---TTTCTGGAGAGGCACATCTACAGCCGGCAGCCGCACGTGCACTTTGACAGCGAGGTG
GGGTACTACGTGGCTGACAATCTCCTGGGCGAGTCTACTGCCAAATACTTGAACAGCCAG
CCAGACATCCTGGAGCGGAAACAGGCTGCTGTGGACACGTTC------------------
------------------------------
[246] 'Ritr-KT34151_EU326239'
------------------------------------------------------------
---TTTCTGGAGAGGCACATCTACAGCCGGCAGCCGCACATGCACTTTGACAGCGAGGTG
GGGTACTACGTGGCTGACAATCTCCTGGGCGAGTCTACTGCCAAATACTTCAACAGCCAG
CCAGACATCCTGGAGCGGAAACGGGCTGCTGTGGACACGTTC------------------
------------------------------
[247] 'Ritr-KT84539_EU326240'
------------------------------------------------------------
---TTTCTGGAGAGGTACATCTACAACCGGGAGCAGTACGTGCACTTTGACAGCGAGGTG
GGGTACTACGTGGCTGACAATCTCCTGGGGAAGCCTTCTGCCGAGTACTGGAACAGCCAG
CCCGACTTACTGGAGCAGAAACGGGCTGCTGTGGACACGTTC------------------
------------------------------
[248] 'Ritr-KT34268_EU326241'
------------------------------------------------------------
---TTTCTGGAGAGGCACATCTACAACCGGGAGCAGAACGTGCACTTTGACAGCGAGGTG
GGGTACTACGTGGCTGACAATCTCCTGGGGGAGCCTGATGCTGAATACTGGAACAGCCAG
CCCGACATACTGGAGCAGAAACAGGCTGCTGTGGACACGTTC------------------
------------------------------
[249] 'Ritr-KT605_EU326242'
------------------------------------------------------------
---TTTCTGGAGAGGTACATCTACAACCGGGAGCAGTACGTGCACTTTGACAGCGAGGTG
GGGTACTACGTGGCTGACAATCTCCTGGGGAAGCCTGATGCTGATTACTGGAACAGCCAG
CCCGACTTACTGGAGCAGAAACGGGCTGTTGTGGACACGTTC------------------
------------------------------
[250] 'Ritr-KT84589_EU326243'
------------------------------------------------------------
---TTTGTGGTGAGGCACATCTACAACCAGGAGCAGTACGCGCACTTTGACAGCGAGGTG
GGGTACTACGTGGCTGACAATCTCCTGGGGAAGCCTTCTGCCGAGTACTGGAACAGCCAG
CCCGACTTACTGGAGCAGAGACGGGCTGAGGTGGACACGTAC------------------
------------------------------
[251] 'Ritr-KT605_EU326244'
GGGTATTTCCAGTTCCAGTTTAAGGGTGACTGTTACTTCACCAATGGTACTGAGCGGGTG
AGGCTTGTGACGAGGTACATCTACAACCGGGAGCAGTACGTGCACTTTGACAGCGAGGTG
GGGTACTACGTGGCTGACAATCTTCTGGGCGAGTCTACTGCCAAATACTTCAACAGCCAG
CCCGACTTCCTGGAGCAGACACGGGCTGAGGTGGACACAGTCTGCCGAAACAACTACGGG
TTGGCGACCCCTTTCGCCGTGGAGAGGAGA
[252] 'Ritr-KT288_EU326245'
GGGTATTTCCAGTTCCAGTTTAAGGGTGACTGTTACTTCACCAATGGTACTGAGCGGGTG
AGGCTTGTGACGAGGTACATCTACAACCGGGAGCAGTACGTGCACTTTGACAGCGAGGTG
GGGTACTACGTGGCTGACAATCTTCTGGGCGAGTCTACTGCCAAATACTTCAACAGCCAG
CCCGACTTCCTGGAGCAGACACGGGCTGAGGTGGACACAGTCTGCCGAAACAACTACGGG
TTGGCGACCCCTTTCGCCGTGGAGAGGAGA
[253] 'Ritr-KT267_EU326246'
GGGTATTTCCAGTTCCAGTTTAAGGGTGACTGTTACTTCACCAATGGTACTGAGCGGGTG
AGGCTTGTGACGAGGTACATCTACAACCGGGAGCAGTACGTGCACTTTGACAGCGAGGTG
GGGTACTACGTGGCTGACAATCTTCTGGGCGAGTCTACTGCCAAATACTTCAACAGCCAG
CCCGACTTCCTGGAGCAGACACGGGCTGAGGTGGACACGGTCTGCCGAAACAACTACGGG
TTGGCGACCCCTTTCGCCGTGGAGAGGAGA
[254] 'Ritr-KT608_EU326247'
GGGTATTTCCAGTTCCAGTTTAAGGGTGACTGTTACTTCACCAATGGTACTGAGCGGGTG
AGGCTTGTGACGAGGTACATCTACAACCGGGAGCAGTACGTGCACTTTGACAGCGAGGTG
GGGTACTACGTGGCTGACAATCTTCTGGGCGAGTCTACTGCCAAATACTTCAACAGCCAG
CCCGACTTCCTGGAGCAGACACGGGCTGAGGTGGACACGGTCTGCCGAAACAACTACGGG
TTGGCGACCCCTTTCGCCGTGGAGAGGAGA
[255] 'Ritr-KT202_EU326248'
GGGTATTTCCAGTTCCAGTTTAAGGGTGACTGTTACTTCACCAATGGTACTGAGCGGGTG
AGGCTTGTGACGAGGTACATCTACAACCGGGAGCAGTACGTGCACTTTGACAGCGAGGTG
GGGTACTACGTGGCTGACAATCTTCTGGGCGAGTCTACTGCCAAATACTTCAACAGCCAG
CCCGACTTCCTGGAGCAGACACGGGCTGAGGTGGACACGGTCTGCCGAAACAACTACGGG
TTGGCGACCCCTTTCGCCGTGGAGAGGAGA
[256] 'Ritr-KT293_EU326249'
GGGTATTTCCAGTTCCAGTTTAAGGGTGACTGTTACTTCACCAATGGTACCGAGCGGGTG
AGGCTTGTGACGAGGTACATCTACAACCGGGAGCAGTACGTGCACTTTGACAGCGAGGTG
GGGTACTACGTGGCTGACAATCTTCTGGGCGAGTCTACTGCCAAATACTTCAACAGCCAG
CCCGACTTCCTGGAGCAGACACGGGCTGAGGTGGACACGGTCTGCCGAAACAACTACGGG
TTGGCGACCCCTTTCGCCGTGGAGAGGAGA
[257] 'Ritr-KT34299_EU326250'
GGGTATTTCCAGTTCCAGTTTAAGGGTGACTGTTACTTCACCAATGGTACCGAGCGGGTG
AGGCTTGTGACGAGGTACATCTACAACCGGGAGCAGTACGTGCACTTTGACAGCGAGGTG
GGGTACTACGTGGCTGACAATCTTCTGGGCGAGTCTACTGCCAAATACTTCAACAGCCAG
CCCGACTTCCTGGAGCAGACACGGGCTGAGGTGGACACGGTCTGCCGAAACAACTACGGG
TTGGCGACCCCTTTCGCCGTGGAGAGGAGA
[258] 'Ritr-KT212_EU326251'
GGGTATTTCCAGTTCCAGTTTAAGGGTGACTGTTACTTCACCAATGGTACCGAGCGGGTG
AGGCTTGTGACGAGGTACATCTACAACCGGGAGCAGTACGTGCACTTTGACAGCGAGGTG
GGGTACTACGTGGCTGACAATCTTCTGGGCGAGTCTACTGCCAAATACTTCAACAGCCAG
CCCGACTTCCTGGAGCAGACACGGGCTGAGGTGGACACGGTCTGCCGAAACAACTACGGG
TTGGCGACCCCTTTCGCTGTGGAGAGGAGA
[259] 'Ritr-KT231_EU326252'
GGGTATTTCCAGTTCCAGTTTAAGGGTGACTGTTACTTCACCAATGGTACCGAGCGGGTG
AGGCTTGTGACGAGGTACATCTACAACCGGGAGCAGTACGTGCACTTTGACAGCGAGGTG
GGGTACTACGTGGCTGACAATCTTCTGGGCGAGTCTACTGCCAAATACTTCAACAGCCAG
CCCGACTTCCTGGAGCAGACACGGGCTGAGGTGGACACGGTCTGCCGAAACAACTACGGG
TTGGCGACCCCTTTCGCTGTGGAGAGGAGA
[260] 'Ritr-KT246_EU326253'
GGGTATTTCCAGTTCCAGTTTAAGGGTGACTGTTACTTCACCAATGGTACCGAGCGGGTG
AGGCTTGTGACGAGGTACATCTACAACCGGGAGCAGTACGTGCACTTTGACAGCGAGGTG
GGGTACTACGTGGCTGACAATCTTCTGGGCGAGTCTACTGCCAAATACTTCAACAGCCAG
CCCGACTTCCTGGAGCAGACACGGGCTGAGGTGGACACGGTCTGCCGAAACAACTACGGG
TTGGCGACCCCTTTCGCTGTGGAGAGGAGA
[261] 'Ritr-KT28589_EU326254'
GGGTGTTTCCAGTTCCAGTTTAAGGGTGACTGTTACTTCACCAATGGTACCGAGCGGGTG
AGGCTTGTGACGAGGTACATCTACAACCGGGAGCAGTACGTGCACTTTGACAGCGAGGTG
GGGTACTATGTGGCTGACAATCTCTTGGGGAAGCCTTCTGCCAAATACTTCAACAGCCAG
CCCGACTTCCTGGAGCAGACACGGGCTGAGGTGGACACGTACTGCCGGCACAACTACGGG
GTGGCGACCCCTTTCGCCGTGGAGAGGAGA
[262] 'Ritr-KT207_EU326255'
GGGTATTTCCAGCTCCAGTTTAAGGGTGACTGTTACTTCACCAATGGTACCGAGCGGGTG
AGGCTTGTGACGAGGTACATCTACAACCGGGAGCAGTACGCGCACTTTGACAGCGAGGTG
GGGTACTACGTGGCTGACAATCTCCTGGGGAAGCCTGATGCTGACTACTGGAACAGCCAG
CCCGACATCCTGGAGCAGACACAGGCTGAGGTGGACACGGTCTGCCGAAACAACTACAAC
GTGTGGACTCCTTTCGCTGTGGAGAGGAGA
[263] 'Rittr-KT34299_EU326256'
GGGTATTTCCAGTACCAGCATAAGTCTGACTGTTACTTCACCAATGGTACCGAGCGGGTG
AGGTTTCTGGAGAGGTACATCTACAACCGGGAGCAGAACGTGCACTTTGACAGCGAGGTG
GGGTACTACGTGGCTGACAATCTCCTGGGGAAGCCTGATGCTGATTACTGGAACAGCCAG
CCCGACTTACTGGAGCAGAAACGGGCTGCTGTGGACAGGTTCTGCCGGTACAACTACGGG
GTGTCGACCCCTTACGCCGTGGAGAGGAGA
[264] 'Ritr-KT283_EU326257'
GGGTATTTCCAGGACCAGCATAAGTCTGACTGTTACTTCACCAATGGTACCGAGCGGGTG
AGGTTTCTGGAGAGGTACATCTACAACCGGGAGCAGTACGTGCACTTTGACAGCGAGGTG
GGGTACTACGTGGCTGACAATCTCCTGGGGAAGCCTGATGCTGATTACTGGAACAGCCAG
CCCGACTTACTGGAGCAGAAACGGGCTGCTGTGGACACGTTCTGCCGGCACAACTACGGG
GTGGCGACCCCTTTCATCGTGGTGAGGAGA
[265] 'Ritr-T231_EU326258'
GGGTATTTCCAGTTCCAGTTTAAGGCTGACTGTTACTTCACCAATGGTACCGAGCGGGTG
AGGTTTCTGGAGAGGCACATCTACAGCCGGCAGCCGCACATGCACTTTGACAGCGAGGTG
GGGTACTACGTGGCTGACAATCTCCTGGGCGAGTCTACTGCCAAATACTTCAACAGCCAG
CCCAACGTCCTGGAGGATGCACGGGCTGCTGTGGACACGTACTGCCGGCACAACTACGGG
GTGGCGACCCCTTTCGCCGTGGAGAGGAGA
[266] 'Ritr-KT26612_EU326259'
GGGTATTTCCAGTACCAGTTTAAGGTTGACTGTTACTTCACCAATGGTACCGAGCGGGTG
AGGTTTCTGGAGAGGCACATCTACAGCCGGCAGCCGCACATGCACTTTGACAGCGAGGTG
GGGTACTACGTGGCTGACAATCTCCTGGGCGAGCCTAGTGCCAAATACTTCAACAGCCAG
CCAGACATCCTGGAGCAGAAACGGGCTGCTGTGGACAGGTTCTGCCGGCACAACTACGGG
GTGTCGACCCCTTTCATCGTGGAGAGGAGA
[267] 'Ritr-KT207_EU326260'
GGGTATTTCCAGCGCCAGTTTAAGGCTGACTGCTACTTCACCAATGGTACCGAGCGGGTG
AGGTTTCTGGAGAGGCAGGTCTACAACCGGGAGCAGTACGTGCACTTTGACAGCGAGGTG
GGGTACTACGTGGCTGACAATCTCCTGGGCGAGCCTAGTGCCAAATACTTCAACAGCCAG
CCAGACATCCTGGAGGATGCACGGGCTGCTGTGGACACGTTCTGCCGGCACAACTACGGG
GTGTTTACCCCTTTCGCTGTGGAGAGGAGA
[268] 'Ritr-KT608_EU326261'
GGGTATTTCCAGTTCCAGTTTAAGGGTGACTGTTACTTCACCAATGGTACTGAGCGGGTG
AGGCTTGTGACGAGGTACATCTACAACCGGGAGCAGTACGTGCACTTTGACAGCGAGGTG
GGGTACTACGTGGCTGACAATCTTCTGGGCGAGTCTACTGCCAAATACTTCAACAGCCAG
CCCGACTTCCTGGAGCAGACACGGGCTGAGGTGGACACGGTCTGCCGAAACAACTACGGG
TTGGCGACCCCTTTCGCCGTGGAGAGGAGA
[269] 'Ritr-KT613_EU326277'
------------------------------------------------------------
---TTTCTGGAGAGGCACATCTACAGCCGGCAGCCGCACATGCACTTTGACAGCGAGGTG
GGGTACTACGTGGCTGACAATCTCCTGGGCGAGTCTACTGCCAAATACTTCAACAGCCAG
CCCAACGTCCTGGAGGATGCACGGGCTGCTGTGGACACGTAC------------------
------------------------------
[270] 'Paeb-DAB*01_KJ162438'
GGGTATTTCCAGTACCAGTTTAAGGTTGACTGTTACTTCACCAATGGTACCGAGCGGGTG
AGGTTTCTGGAGAGGCACATCTACAGCCGGCAGCCGCACATGCACTTTGACAGCGAGGTG
GGGTACTACGTGGCTGACAATCTTCTGGGCGAGTCTAGTGCCAAATACTTCAACAGCCAG
CCCGACATCCTGGAGCGGAAACGGGCTGCTGTGGACACGTTCTGCCGGCACAACTACGGG
GTGGTGACCCCTTTCACTGTGGAGAGGAGA
[271] 'Paeb-DAB*02_KJ162439'
GGGTATTTCCAGTACCAGTTTAAGGGTGACTGTTACTTCACCAATGGTACCGAGCGGGTG
AGGCTTGTGGTGAGGCACATCTACAACCGGGAGCAGTACGCGCACTTTGACAGCGAGGTG
GGGTACTACGTGGCTGACAATCTCCTGGGGAAGCCTGATGCTGACTACTGGAACAGCCAG
CCCGATGTCCTGGAGCAGAGACGGGCTGAGGTGGACACGGTCTGCCGAAACAACTACAGG
GTGGTGACCCCTTTCGCCGTGGAGAGGAGA
[272] 'Paeb-DAB*03_KJ162440'
GGGTTTTTCCAGGACCTGTTTAAGGGTGACTGTTACTTCACCAATGGTACCGAGCGGGTG
AGGCTTGTGGTGAGGCACATCTACAACCGGGAGCAGTACGCGCACTTTGACAGCGAGGTG
GGGTACTACGTGGCTGACAATCTCCTGGGGAAGCCTGATGCTGACTACTGGAACAGCCAG
CCCGATGTCCTGGAGCAGAGACGGGCTGAGGTGGACACGGTCTGCCGAAACAACTACAGG
GTGGCGACCCCTTTCGCCGTGGAGAGGAGA
[273] 'Paeb-DAB*04_KJ162441'
GGGTTTTTCCAGGACCTGTTTAAGGGTGACTGTTACTTCACCAATGGTACCGAGCGGGTG
AGGCTTGTGGTGAGGCACATCTACAACCGGGAGCAGTACGCGCACTTTGACAGCGAGGTG
GGGTACTACGTGGCTGACAATCTCCTGGGGAAGCCTGATGCTGACTACTGGAACAGCCAG
CCCGATGTCCTGGAGCAGAGACGGGCTGAGGTGGACACGGTCTGCCGAAACAACTACAGG
GTGGCGACCCCTTTCGCCGTGGAGAGGAGA
[274] 'Paeb-DAB*05_KJ162442'
GGGTTTTTCCAGGACCTGTTTAAGGGTGACTGTTACTTCACCAATGGTACCGAGCGGGTG
AGGCTTGTGGTGAGGCACATCTACAACCGGGAGCAGTACGCGCACTTTGACAGCGAGGTG
GGGTACTACGTGGCTGACAATCTCCTGGGGAAGCCTGATGCTGACTACTGGAACAGCCAG
CCCGATGTCCTGGAGCAGAGACGGGCTGAGGTGGACACGGTCTGCCGAAACAACTACAGG
GTGGCGACCCCTTTCGCCGTGGAGAGGAGA
[275] 'Sthi-DAB*01_MZ243033'
------------GAGATGCATAAGGCTGATTGTTACTTCACCAACGGCACCGAGCGGGTC
AGGTTTGTGGAGAGGTACATCCACAACCGGGAGCAGAACGTGCACTTTGACAGCGAGGTG
GGGCACTACGTGGCTGACACTCTCCTGGGGAAGCCTGATGCTGACTACTGGAACAGCCAG
CCAGACTTCCTGGAGCAGAAACGGGCTGCTGTGGACACGTTCTGCCGGCACAACTACGAG
GTGTATAAACCTTTCACCACGGAGAGGAGC
[276] 'Sthi-DAB*02_MZ243034'
------------GAGATGGGTAAGGCTGATTGTTACTTCACCAACGGCACCGAGCGGGTG
AGGCTTGTGGAGAGGTACATCTACAACCGGGAGCAGTACGCGCACTTTGACAGCGAGGTG
GGGCACTACGTGGCTGACACTCTCCTGGGGAAGCCTTCTGCTGACTACTGGAACAGCCAG
CCAGACATCCTGGAGAACGCACGGGCTGCTGTGGACACGTTCTGCCGGAACAACTACAAT
GCGTGGACTCCTTTCGCTGTGGAGAGGAGT
[277] 'Sthi-DAB*03_MZ243035'
------------GAGATGTATAAGGCTGATTGTTACCTCACCAACGGCACCGAGCGGGTG
AGGCTTGTGACGAGGTACATCCACAACCGGGAGCAGTTACTGCACTTTGACAGCGAGGTG
GGGCACTACGTGGCTGACACTCTCCTGGGGAAGCCTCAGGCTGACTACTGGAACAGCCAG
CCAGACCTCCTGGAGCAGAAACGGGCTGAGGTGGACACGTTCTGCCGGAACAACTACAAT
GCGTGGACTCCTTTCGCTGTGGAGAGGAGC
[278] 'Sthi-DAB*04_MZ243036'
------------GAGATGGCTAAGAGCGATTGTTACCTCACCAATGGCACCGAGCGGGTC
AGGTTTGTGGAGAGGTACATCTACAACCGGCAGCAGTACGTGCACTTTGACAGTGAGGTG
GGGCATTATGTGGCTGACACTCTCATGGGGAAGCCTTCTGCTGACTACTGGAACAGCCAG
CCAGACATCCTGGAGCAGAAACGGGCTGAGGTGGACACGTTCTGCCGGCACAACTACGAG
GTGGATAAACCTTTCACCGTGGAGAGGAGC
[279] 'Sthi-DAB*05_MZ243037'
------------GAGATGCATAAGGCTGATTGTTACTTCACCAACGGCACCGAGCGGGTC
AGGTTTGTGGAGAGGTACATCCACAACCGGGAGCAGAACGTGCACTTTGACAGCGAGGTG
GGGCACTACGTGGCTGACACTCTCCTGGGGAAGCCTGATGCTGACTACTGGAACAGCCAG
CCAGACTTCCTGGAGCAGAAACGGGCTGCTGTGGACACGTTCTGCCGGCACAACTACGAG
GTGGATAAACCTTTCACCACGGAGAGGAGC
[280] 'Sthi-DAB*06_MZ243038'
------------GAGATGTTTAAGGGCGATTGTTACTTCACCAACGGCACCGAGCGGGTG
AGGTTTGTGACGAGGTTCATCTACAACCGGCAGCAGTTCCTGCACTTTGACAGCGAGGTG
GGGCACTACGTGGCTGACACTCTCCTGGGGAAGCCTTCTGCTGACTACTGGAACAGCCAG
CCAGACATCCTGGAGCAGACACGGGCTCAGGTGGACACGGTCTGCCGGCACAACTACGAG
GTGTATAAACCTTTCACCACGGAGAGGAGC
[281] 'Sthi-DAB*07_MZ243039'
------------GATATGTTTAAGGGCGATTGTTACTTCACCAACGGCACCGAGCGGGTG
AGGCTTGTGACGAGGTACATCTACAACCGGGAGCAGTACGTGCACTTTGACAGCGAGGTG
GGGCACTACGTGGCTGACACTCTCCTGGGGAAGCCTGATGCTGACTACTGGAACAGCCAG
CCAGACATCCTGGAGAGGGCACGGGCTGAGGTGGACACGTTCTGCCGGCACAACTACGGG
GTGGTGACTCCTTTCATTGTGGAGAGGAGA
[282] 'Sthi-DAB*08_MZ243040'
------------GAGATGTATAAGGCTGATTGTTACCTCACCAACGGCACCGAGCGGGTG
AGGCTTGTGCAGAGGTACATCTACAACCGGGAGCAGTTCGTGCACTTTGACAGCGAGGTG
GGGCACTACGTGGCTGACACTCTCATGGGGAAGCCTTCTGCTGACTACTGGAACAGCCAG
CCAGACATCCTGGAGAGGGCACGGGCTGAGGTGGACACGGTCTGCCGGAACAACTACAAT
GCGGTGACTCCTTTCGCTGTGGAGAGGAGA
[283] 'Sthi-DAB*09_MZ243041'
------------GCGATGGGTAAGGCTGATTGTTACCTCACCAACGGCACCGAGCGGGTC
AGGTTTGTGGAGAGGTACATCTACAACCGGCAGCAGAACGTGCACTTTGACAGCGAGGTG
GGGCACTACGTGGCTGACACTCTCCTGGGGAAGCCTGATGCTGACTACTGGAACAGCCAG
CCAGACATCCTGGAGGAGAAACGGGCTGCTGTGGACAGGTTCTGCCGGCACAACTACAAT
GTGTGGACTGCTTTCGCTGTGGAGAGGAGT
[284] 'Sthi-DAB*10_MZ243042'
------------GAGATGTTTAAGGCTGATTGTTACCTCACCAACGGCACCGAGCGGGTC
AGGTTTGTGGAGAGGCACATCTACAACCGGCAGCAGTACGTGCACTTTGACAGCGAGGTG
GGGCACTACGTGGCTGACACTCTCCTGGGGAAGCCTGATGCTGACTACTGGAACAGCCAG
CCAGACATCCTGGAGAACGCACGGGCTGCTGTGGACAGGTTCTGCCGGTACAACTACGAG
ATAGATATACCTTACGCCGTGGAGAGGAGA
[285] 'Sthi-DAB*11_MZ243043'
------------GGGATGCATAAGTCTGATTGTTACCTCACCAATGGCACCGAGCGGGTG
AGGTATCTGGAGAGGCACATCTACAATCGGCAGCAGTTACTGCACTTTGACAGCGAGGTG
GGGCACTACGTGGCTGACACTCTCCTGGGGAAGCCTGATGCTGACTACTGGAACAGCCAG
CCAGACATCCTGGAGGAGAAACGGGCTGCTGTGGACAGGTTCTGCCGGCACAACTACAAT
GTGTGGACTGCTTTCGCTGTGGAGAGGAGT
[286] 'Sthi-DAB*12_MZ243044'
------------GATATGTTTAAGGGCGATTGTTACTTCACCAACGGCACCGAGCGGGTG
AGGCTTGTGACGAGGTACATCTACAACCGGCAGCAGTACGCGCACTTTGACAGCGAGGTG
GGGCACTACGTGGCTGACACTCTCCTGGGGAAGCCTGATGCTGACTACTGGAACAGCCAG
CCTGACGTCCTGGAGCAGACACGGGCTGAGGTGGACACGGTCTGCCGGCACAACTACGAG
GTGTATAAACCTTTCACCACGGAGAGGAGC
[287] 'Sthi-DAB*13_MZ243045'
------------GCGATGGGTAAGGTTGATTGTTACCTCACCAACGGCACCGAGCGGGTG
AGGCTTGTGGAGAGGTACATCTACAACCGGGAGCAGTTCCTGCACTTTGACAGCGAGGTG
GGGCACTACGTGGCTGACACTCTCCTGGGGAAGCCTTCTGCTGACTCCTGGAACAGCCAG
CCAGACATCCTGGAGAGGGCACGGGCTGCTGTGGACACGTTCTGCCGGAACAACTACAAT
GCGGTGACTCCTTTCGCCGTGGAGAGGAGA
[288] 'Sthi-DAB*14_MZ243046'
------------GAGATGTTTAAGGGCGATTGTTACTTCACCAACGGCACCGAGCGGGTG
AGGCTTGTGACAAGGTACATCTACAACCGGCAGCAGTTCCTGCACTTTGACAGCGAGGTG
GGGCACTACGTGGCTGACACTCTCCTGGGGAAGCCTTCTGCTGACTACTGGAACAGCCAG
CCAGACTTCCTGGAGCAGACACGGGCTCAGGTGGACACGGTCTGCCGGCACAACTACGAG
GTGTATAAACCTTTCACCACGGAGAGGAGC
[289] 'Sthi-DAB*15_MZ243047'
------------GAGATGTATAAGGCTGATTGTTACCTCACCAACGGCACCGAGCGGGTG
AGGCTTGTGACGAGGTACATCTACAACCGGGAGCAGTTCCTGCACTTTGACAGCGAGGTG
GGGCACTACGTGGCTGACACTCTCCTGGGGAAGCCTGAGGCTGACTACTGGAACAGCCAG
CCTGACATCCTGGAGCAGACACGGGCTGAGGTGGACACGTTCTGCCGGCACAACTACGAG
ATAGATATACCTTACGCCGTGGAGAGGAGA
[290] 'Sthi-DAB*16_MZ243048'
------------GGGATGCATAAGTCTGATTGTTACCTCACCAATGGCACCGAGCGGGTG
AGGTATCTGGAGAGGTACATCTACAACCGGCAGCAGTTACTGCACTTTGACAGCGAGGTG
GGGCACTACGTGGCTGACACTCTCCTGGGGAAGCCTGATGCTGACTACTGGAACAGCCAG
CCAGACATCCTGGAGGAGAAACGGGCTGCTGTGGACAGGTTCTGCCGGCACAACTACAAT
GTGTGGACTGCTTTCGCTGTGGAGAGGAGT
[291] 'Sthi-DAB*17_MZ243049'
------------GATATGTTTAAGGCTGATTGTTACTTCACCAACGGCACCGAGCGGGTG
AGGCTTGTGGAGAGGTACATCTACAACCGGGAGCAGTACGCGCACTTTGACAGCGAGGTG
GGGCACTACGTGGCTGACACTCTCCTGGGGAAGCCTGATGCTGACTACTGGAACAGCCAG
CCAGACCTCCTGGAGCAGAAACGGGCTGAGGTGGACACGTTCTGCCGGAACAACTACAAT
GCGTGGACTCCTTTCGCTGTGGAGAGGAGC
[292] 'Sthi-DAB*18_MZ243050'
------------GAGATGTTTAAGGCTGATTGTTACCTCACCAACGGCACCGAGCGGGTG
AGGTTTGTGGAGAGGCACATCTACAACCGGCAGCAGTTCGTGCACTTTGACAGTGAGGTG
GGGCACTACGTGGCTGACACTCTCCTGGGGAAGCCTATTGCTGACGACTGGAACAGCCAG
CCAGACATCCTGGAGGACGCACGGGCTGCTGTGGACACGTTCTGCCAGAACAACTACAAT
GCGTGGACTCCTTTCGCTGTGGAGAGGAGA
[293] 'Sthi-DAB*19_MZ243051'
------------GAGATGGCTAAGTCTGATTGTTACCTCACCAATGGCACCGAGCGGGTC
AGGTTTGTGGAGAGGTACATCTACAACCGGCAGCAGTACGTGCACTTTGACAGCGAGGTG
GGGCACTACGTGGCTGACACTCTCATGGGGAAGCCTTCTGCTGACTACTGGAACAGCCAG
CCAGACATCCTGGAGAGGGCACGGGCTGCTGTGGACACGTTCTGCCGGCACAACTACAAT
GTGTGGACTGCTTTCGCTGTGGAGAGGAGC
[294] 'Sthi-DAB*20_MZ243052'
------------GCGATGGGTAAGAGCGATTGTTACCTCACCAACGGCACCGAGCGGGTG
AGGTTTGTGGAGAGGTACATCTACAACCGGGAGCAGTTCCTGCACTTTGACAGCGAGGTG
GGGCACTACGTGGCTGACACTCTCCTGGGGAAGCCTTCTGCTGACTACTGGAACAGCCAG
CCAGACATCCTGGAGCAGAAACGGGCTGCTGTGGACAGGTTCTGCCGGAACAACTACAAT
GCGTGGACTCCTTTCGCCGTGGAGAGGAGC
[295] 'Sthi-DAB*21_MZ243053'
------------GAGATGGCTAAGGCTGATTGTTACCTCACCAATGGCACCGAGCGGGTC
AGGTTTGTGGAGAGGTACATCTACAACCGGCAGCAGTACGTGCACTTTGACAGCGAGGTG
GGGCACTACGTGGCTGACACTCTCCTGGGGAAGCCTTCTGCTGACTACTGGAACAGCCAG
CCAGACATCCTGGAGAACGCACGGGCTGCTGTGGACACGTTCTGCCGGCACAACTACAGG
GCGGTGACTCCTTACGCCGTGGAGAGGAGA
[296] 'Sthi-DAB*22_MZ243054'
------------GAGATGCATAAGTCTGATTGTTACCTCACCAATGGCACCGAGCGGGTG
AGGTATCTGGAGAGGCACATCTACAATCGGCAGCAGTTACTGCACTTTGACAGCGAGGTG
GGGCACTACGTGGCTGACACTCTCCTGGGGAAGCCTGATGCTGACTACTGGAACAGCCAG
CCAGACATCCTGGAGGAGAAACGGGCTGCTGTGGACAGGTTCTGCCGGCACAACTACAAT
GTGTGGACTGCTTTCGCTGTGGAGAGGAGT
[297] 'Sthi-DAB*23_MZ243055'
------------GAGATGCATAAGGCTGATTGTTACCTCACCAACGGCACCGAGCGGGTG
AGGTTTGTGGACAGGTACATCTACAACCGGCAGCAGTACGTGCACTTTGACAGCGAGGTG
GGGCACTACGTGGCTGACACTCTCCTGGGGAAGCCTGATGCTGACTACTGGAACAGCCAG
CCAGACATCCTGGAGAATGCACGGGCTGCTGTGGACACGTTCTGCCGGTACAACTACGAG
ATAGATATACCTTACGCCGTGGAGAGGAGA
[298] 'Sthi-DAB*24_MZ243056'
------------TACCAGTTTAAGAGTGACTGTTACCTCACCAACGGCACTGAGCGGGTG
AGGTTTCTGGAGAGGCGCATCTACAACCGGGAGCAGTTACTGCACTTTGACAGCGAGGTG
GGGCACTACGTGGCTGACACTCTCCTGGGGAAGCCTATTGCTGACGACTGGAACAGCCAG
CCAGACATCCTGGAGAACGCACGGGCTGCTGTGGACAGGTTCTGCCGGAACAACTACAAT
GCGGTGACTCCTTTTGCTGTGGAGAGGAGC
[299] 'Sthi-DAB*25_MZ243057'
------------GAGATGCATAAGGCTGATTGTTACTTCACCAACGGCACCGAGCGGGTC
AGGTTTGTGGAGAGGTACATCCACAACCGGGAGCAGAACGTGCACTTTGACAGCGAGGTG
GGGCACTACGTGGCTGACACTCTCCTGGGGAAGCCTATTGCTGACGACTGGAACAGCCAG
CCAGACATCCTGGAGCAGAAACGGGCTGCTGTGGACACGTTCTGCCGGCACAACTACGAG
GTGGATAAACCTTTCACCACGGAGAGGAGC
[300] 'Sthi-DAB*26_MZ243058'
------------GAGATGGGTAAGGCTGATTGTTACTTCACCAACGGCACCGAGCGGGTG
AGGTATCTGGAGAGGTACATCTACAACCGGGAGCAGAACCTGCACTTTGACAGCGAGGTG
GGGCACTACGTGGCTGACACTCTCCTGGGGAAGCCTGATGCTGACTACTGGAACAGCCAG
CCAGACTTCCTGGAGCAGAAACGGGCTGCTGTGGACACGTTCTGCCGGCACAACTACGAG
GTGTATAAACCTTTCACCGTGGAGAGGAGC
[301] 'Sthi-DAB*27_MZ243059'
------------GAGATGTTTAAGGGCGATTGTTACTTCACCAACGGCACCGAGCGGGTG
AGGTTTGTGACGAGGTACATCTACAACCGGCAGCAGTACGTGCACTTTGACAGCGAGGTG
GGGCACTACGTGGCTGACAATCTCCTGGGGAAGCCTATTGCTGACGACTGGAACAGCCAG
CCAGACATCCTGGAGCAGACACGGGCTGAGGTGGACACATACTGCCGGCACAACTACGGG
GTAGCGACTCCTTTCGCCGTGGAGAGGAGA
[302] 'Sthi-DAB*28_MZ243060'
------------GAGATGCATAAGGCTGATTGTTACTTCACCAACGGCACCGAGCGGGTG
AGGTTTGTGCAGAGGTACATCCACAACCGGCAGCAGATCGTGCACTTTGACAGCGAGGTG
GGGCACTACGTGGCTGACACTCTCCTGGGGAAGCCTCAGGCTGACTACTGGAACAGCCAG
CCAGACCTCCTGGAGCAGAAACGGGCTGCTGTGGACACGTTCTGCCGGCACAACTACGGG
GTGGTGACCCCTTTCACTGCGGAGAGGAGA
[303] 'Sthi-DAB*29_MZ243061'
------------GGGATGCATAAGTCTGATTGTTACCTCACCAATGGCACCGAGCGGGTG
AGGTATCTGGAGAGGCACATCTACAACCGGCAGCAGTTACTGCACTTTGACAGCGAGGTG
GGGCACTACGTGGCTGACACTCTCCTGGGGAAGCCTGATGCTGACTACTGGAACAGCCAG
CCAGACATCCTGGAGGAGAAACGGGCTGCTGTGGACAGGTTCTGCCGGCACAACTACAAT
GTGTGGACTGCTTTCGCTGTGGAGAGGAGT
[304] 'Sthi-DAB*30_MZ243062'
------------GACCAGTTTAAGGCTGACTGTTACTTCACCAATGGTACCGAGCGGGTG
AGGTTTCTGGAGAGGCGCATCTACAACCGGGAGCAGTACGTGCACTTTGACAGCGAGGTG
GGGTACTACGTGGCTGACAATCTTCTGGGCGAGTCTAGTGCCAAATACTTCAACAGCCAG
CCTGACATCCTGGAGAATGCACGGGCTGCTGTGGACACGTTCTGCCGGCACAACTACGGG
GTGTCGACCCCTTACGCTGTGGAGAGGAGA
[305] 'Sthi-DAB*31_MZ243063'
------------GAGATGTTTAAGGACGATTGTTACTTCACCAACGGCACCGAGCGGGTG
AGGCTTGTGCAGAGGTACATCTACAACCGGCAGCAGTACGTGCACTTTGACAGCGAGGTG
GGGCACTACGTGGCTGACACTCTCATGGGGAAGCCTTCTGCTGACTACTGGAACAGCCAG
CCAGACATCCTGGAGAGGGCACGGGCTGAGGTGGACACATACTGCCGGCACAACTATGGG
GTGGCGACCCCTTTCATTGTGGAGAGGAGA
[306] 'Sthi-DAB*32_MZ243064'
------------GATATGTTTAAGGCTGATTGTTACTTCACCAACGGCACCGAGCGGGTG
AGGTTTGTGCAGAGGCTCATCTACAACCGGCAGCAGTACGCGCACTTTGACAGCGAGGTG
GGGCACTACGTGGCTGACACTCTCCTGGGGAAGCCTTCTGCTGACTACTGGAACAGCCAG
CCAGACCTCCTGGAGAGGGCACGGGCTGAGGTGGACAGGTTCTGCCGACACAACTACGGG
GTGGTGACTCCTTTCACTGTGGAGAGGAGT
[307] 'Sthi-DAB*33_MZ243065'
------------GAGATGCATAAGGCTGATTGTTACTTCACCAACGGCACCGAGCGGGTC
AGGTTTGTGGAGAGGTACATCCACAACCGGGAGCAGAACGTGCACTTTGACAGCGAGGTG
GGGCACTACGTGGCTGACAATCTCCTGGGGAAGCCTGATGCTGACTACTGGAACAGCCAG
CCAGACTTCCTGGAGCAGAAACGGGCTGCTGTGGACACGTTCTGCCGGCACAACTACGAG
GTGTATAAACCTTTCACCACGGAGAGGAGC
[308] 'Sthi-DAB*34_MZ243066'
------------GAGATGTTTAAGGGCGATTGTTACTTCACCAACGGCACCGAGCGGGTG
AGGCTTGTGACAAGGTACATCTACAACCGGCAGCAGTTACTGCACTTTGACAGCGAGGTG
GGGCACTACGTGGCTGACACTCTCCTGGGGAAGCCTTCTGCTGACTACTGGAACAGCCAG
CCAGACTTCCTGGAGCAGACACGGGCTCAGGTGGACACGGTCTGCCGGCACAACTACGAG
GTGTATAAACCTTTCACCACGGAGAGGAGC
[309] 'Sthi-DAB*35_MZ243067'
------------GGGATGCATAAGTCTGATTGTTACCTCACCAATGGCACCGAGCGGGTG
AGGTATCTGGAGAGGCACATCTACAATCGGCAGCAGTTCCTGCACTTTGACAGCGAGGTG
GGGCACTACGTGGCTGACACTCTCCTGGGGAAGCCTGATGCTGACTACTGGAACAGCCAG
CCAGACATCCTGGAGGAGAAACGGGCTGCTGTGGACAGGTTCTGCCGGCACAACTACAAT
GTGTGGACTGCTTTCGCTGTGGAGAGGAGT
[310] 'Sthi-DAB*36_MZ243068'
------------GAGATGTATAAGTCTGATTGTTACTTCACCAACGGCACCGAGCGGGTG
AGGTTTCTGGAGAGGTACATCTACAACCGGGAGCAGTTACTGCACTTTGACAGCGAGGTG
GGGCACTACGTGGCTGACACTCTCCTGGGGAAGCCTGAGGCTGACTACTGGAACAGCCAG
CCAGACATCCTGGAGCAGAAACGGGCTGCTGTGGACAGGTTCTGCCGGCACAACTACGGG
GTGGTGACTCCTTTCGCCGTGGAGAGGAGC
[311] 'Sthi-DAB*37_MZ243069'
------------GAGATGCATAAGTCTGATTGTTACTTCACCAACGGCACCGAGCGGGTG
AGGTATCTGGAGAGGTACATCTACAACCGGGAGCAGAACCTGCACTTTGACAGCGAGGTG
GGGCACTACGTGGCTGACACTCTCCTGGGGAAGCCTGATGCTGACTACTGGAACAGCCAG
CCAGACTTCCTGGAGCAGAAACGGGCTGCTGTGGACACGTTCTGCCGGCACAACTACGAG
GTGTATAAACCTTTCACCGTGGAGAGGAGC
[312] 'Sthi-DAB*38_MZ243070'
------------GATATGTTTAAGGCTGATTGTTACCTCACCAACGGCACCGAGCGGGTC
AGGTTTGTGGAGAGGCACATCTACAACCGGCAGCAGTACGTGCACTTTGACAGCGAGGTG
GGGCACTACGTGGCTGACACTCTCCTGGGGAAGCCTGATGCTGACTACTGGAACAGCCAG
CCAGACATCCTGGAGAACGCACGGGCTGCTGTGGACAGGTTCTGCCGGTACAACTACGAG
ATAGATATACCTTACGCCGTGGAGAGGAGA
[313] 'Sthi-DAB*39_MZ243071'
------------GATATGTTTAAGGGCGATTGTTACTTCACCAACGGCACCGAGCGGGTG
AGGCTTGTGACGAGGTTCATCTACAACCGGGAGCAGTACGCGCACTTTGACAGCGAGGTG
GGGCACTACGTGGCCGACACTCTCCTGGGGAAGCCTGATGCTGACTACTGGAACAGCCAG
CCAGACATCCTGGAGAGGGCACGGGCTGAGGTGGACACGTTCTGCCGGCACAACTACGGG
GTAGCGACTCCTTTCATTGTGGAGAGGAGA
[314] 'Sthi-DAB*40_MZ243072'
------------GCGATGGGTAAGGCTGATTGTTACTTCACCAACGGCACCGAGCGGGTG
AGGTTTGTGGACAGGTACATCCACAACCGGCAGCAGATCGTGCACTTTGACAGCGAGGTG
GGGCACTACGTGGCTGACACTCTCCTGGGGAAGCCTCAGGCTGACTACTGGAACAGCCAG
CCAGACTTCCTGGAGCAGAAACGGGCTGCTGTGGACAGGTTCTGCCGGCACAACTACGGG
GTGGTGACCCCTTTCACTGTGGAGAGGAGA
[315] 'Sthi-DAB*41_MZ243073'
------------GAGATGCATAAGGCTGATTGTTACTTCACCAACGGCACCGAGCGGGTC
AGGTTTGTGGAGAGGTACATCCACAACCGGGAGCAGAACGTGCACTTTGACAGCGAGGTG
GGGCACTACGTGGCTGACACTCTCATGGGGAAGCCTGATGCTGACTACTGGAACAGCCAG
CCAGACTTCCTGGAGCAGAAACGGGCTGCTGTGGACACGTTCTGCCGGCACAACTACGAG
GTGGATAAACCTTTCACCACGGAGAGGAGC
[316] 'Sthi-DAB*42_MZ243074'
------------GATATGTTTAAGGGCGATTGTTACTTCACCAACGGCACCGAGCGGGTG
AGGCTTGTGACGAGGTTCATCTACAACCGGGAGCAGTACGTGCACTTTGACAGCGAGGTG
GGGCACTACGTGGCCGACACTCTCCTGGGGAAGCCTTCTGCTGACTACTGGAACAGCCAG
CCAGACATCCTGGAGAGGGCACGGGCTGAGGTGGACACGTTCTGCCGGCACAACTACGGG
GTAGCGACTCCTTTCATTGTGGAGAGGAGA
[317] 'Sthi-DAB*43_MZ243075'
------------GCGATGGGTAAGGCTGATTGTTACCTCACCAACGGCACCGAGCGGGTG
AGGCTTGTGGAGAGGTACATCTACAACCGGGAGCAGTTCGTGCACTTTGACAGCGAGGTG
GGGCACTACGTGGCTGACACTCTCCTGGGGAAGCCTTCTGCTGACTACTGGAACAGCCAG
CCAGACATCCTGGAGCAGAAACGGGCTGAGGTGGACACGTTCTGCCGGAACAACTACAAT
GCGTGGACTCCTTTCGCTGTGGAGAGGAGC
[318] 'Sthi-DAB*44_MZ243076'
------------GATATGTTTAAGGGCGATTGTTACTTCACCAACGGCACCGAGCGGGTG
AGGCTTGTGACGAGGTTCATCTACAACCGGGAGCAGTACGTGCACTTTGACAGCGAGGTG
GGGCACTACGTGGCCGACACTCTCCTGGGGAAGCCTGATGCTGACTACTGGAACAGCCAG
CCAGACATCCTGGAGAGGGCACGGGCTGAGGTGGACACGTTCTGCCGGCACAACTACGGG
GTAGCGACTCCTTTCATTGTGGAGAGGAGA
[319] 'Sthi-DAB*45_MZ243077'
------------GAGATGTTTAAGGGCGATTGTTACTTCACCAACGGCACCGAGCGGGTG
AGGCTTGTGACGAGGTTCATCTACAACCGGCAGCAGTACGCGCACTTTGACAGCGAGGTG
GGGCACTACGTGGCTGACACTCTCCTGGGGAAGCCTTCTGCTGACTACTGGAACAGCCAG
CCTGACGTCCTGGAGCAGACACGGGCTGAGGTGGACACGGTCTGCCGGCACAACTACGAG
GTGTATAAACCTTTCACCACGGAGAGGAGC
[320] 'Sthi-DAB*46_MZ243078'
------------GAGATGGCTAAGGCTGATTGTTACCTCACCAATGGCACCGAGCGGGTG
AGGCTTGTGCAGAGGTACATCTACAACCGGCAGCAGTACGTGCACTTTGACAGCGAGGTG
GGGCACTACGTGGCTGACACTCTCCTGGGGAAGCCTTCTGCTGACTACTGGAACAGCCAG
CCAGACATCCTGGAGAACGCACGGGCTGCTGTGGACACGTTCTGCCGGCACAACTACAGG
GCGGTGATTCCTTACGCCGTGGAGAGGAGA
[321] 'Sthi-DAB*47_MZ243079'
------------GATATGTTTAAGGGCGATTGTTACTTCACCAACGGCACCGAGCGGGTG
AGGCTTGTGACGAGGTACATCTACAACCGGGAGCAGTACGTGCACTTTGACAGCGAGGTG
GGGCACTACGTGGCTGACACTCTCCTGGGGAAGCCTGATGCTGACTACTGGAACAGCCAG
CCAGACCTCCTGGAGAGGGCACGGGCTGAGGTGGACACGTTCTGCCGGCACAACTACGGG
GTGGTGACTCCTTTCATTGTGGAGAGGAGA
[322] 'Sthi-DAB*48_MZ243080'
------------GATATGTTTAAGGGCGATTGTTACTTCACCAACGGCACCGAGCGGGTG
AGGCTTGTGACGAGGTACATCTACAACCGGCAGCAGTACGCGCACTTTGACAGCGAGGTG
GGGCACTACGTGGCTGACACTCTCCTGGGGAAGCCTTCTGCTGACTACTGGAACAGCCAG
CCAGACTTCCTGGAGCAGACACGGGCTCAGGTGGACACGGTCTGCCGGCACAACTACGAG
GTGTATAAACCTTTCACCACGGAGAGGAGC
[323] 'Sthi-DAB*49_MZ243081'
------------GAGATGCATAAGGCTGATTGTTACTTCACCAACGGCACCGAGCGGGTC
AGGTTTGTGGAGAGGTACATCCACAACCGGCAGCAGAACGTGCACTTTGACAGCGAGGTG
GGGCACTACGTGGCTGACACTCTCCTGGGGAAGCCTGATGCTGACTACTGGAACAGCCAG
CCAGACTTCCTGGAGCAGAAACGGGCTGCTGTGGACACGTTCTGCCGGCACAACTACGAG
GTGGATAAACCTTTCACCACGGAGAGGAGC
[324] 'Sthi-DAB*50_MZ243082'
------------GAGATGTTTAAGGGCGATTGTTACTTCACCAACGGCACCGAGCGGGTG
AGGCTTGTGACGAGGTACATCTACAACCGGCAGCAGTACGTGCACTTTGACAGCGAGGTG
GGGCACTACGTGGCTGACAATCTCCTGGGGAAGACTACTGCTGACTACTGGAACAGCCAG
CCAGACATCCTGGAGCAGACACGGGCTGAGGTGGACACATACTGCCGGCACAACTACGGG
GTAGCGACTCCTTTCGCCGTGGAGAGGAGA
[325] 'Sthi-DAB*51_MZ243083'
------------GAGATGCATAAGGCTGATTGTTACTTCACCAACGGCACCGAGCGGGTC
AGGTTTGTGGAGAGGTACATCCACAACCGGGAGCAGAACGTGCACTTTGACAGCGAGGTG
GGGCACTACGTGGCTGACACTCTCCTGGGGAAGCCTATTGCTGACGACTGGAACAGCCAG
CCAGACATCCTGGAGCAGAAACGGGCTGCTGTGGACACGTTCTGCCGGCACAACTACGAG
GTGTATAAACCTTTCACCACGGAGAGGAGC
[326] 'Sthi-DAB*52_MZ243084'
------------TACCAGTTTAAGAGTGACTGTTACTTCACCAATGGTACCGAGCGGGTG
AGGTTTCTGGAGAGGCACATCTACAACCGGCAGCCGCACATGCACTTTGACAGCGAGGTG
GGGTACTACGTGGCTGACAATCCTCTGGGCGAGTCTAGTGCCAAACAGTTCAACAGCCAG
CCAGACATCCTGGAGCAGAAACGGGCTAATGTGGACACATTCTGCCGACACAACTACGGG
GTGTCGACCCCTTACGCTGTGGAGAGGAGA
[327] 'Sthi-DAB*53_MZ243085'
------------GAGATGTTTAAGGGCGATTGTTACTTCACCAACGGCACCGAGCGGGTG
AGGCTTGTGACGAGGTACATCTACAACCGGCAGCAGTACGCGCACTTTGACAGCGAGGTG
GGGCACTACGTGGCTGACACTCTCCTGGGGAAGCCTGATGCTGACTACTGGAACAGCCAG
CCAGACATCCTGGAGAGGGCACGGGCTGAGGTGGACACGTTCTGCCGGCACAACTACGGG
GTGGTGACTCCTTTCATTGTGGAGAGGAGA
[328] 'Sthi-DAB*54_MZ243086'
------------GAGATGCATAAGTCTGATTGTTACCTCACCAACGGCACCGAGCGGGTG
AGGTTTGTGGACAGGTACATCTACAACCGGCAGCAGATCGTGCACTTTGACAGCGAGGTG
GGGCACTACGTGGCTGACACTCTCCTGGGGAAGCCTGAGGCTGACTACTGGAACAGCCAG
CCTGACGTCCTGGAGGAGAAACGGGCTGCTGTGGACAGGTTCTGCCGGCACAACTACAAT
GTGTGGACTGCTTTCGCTGTGGAGAGGAGT
[329] 'Sthi-DAB*55_MZ243087'
------------GAGATGTTTAAGGGCGATTGTTACTTCACCAACGGCACCGAGCGGGTG
AGGCTTGTGACGAGGTTCATCTACAACCGGGAGCAGTTACTGCACTTTGACAGCGAGGTG
GGGCACTACGTGGCTGACACTCTCCTGGGGAAGCCTCAGGCTGACTACTGGAACAGCCAG
CCAGACTTCCTGGAGCAGACACGGGCTGAGGTGGACACATACTGCCGGCACAACTACGGG
GTGGCGACTCCTTTCGCCGTGGAGAGGAGA
[330] 'Lahe-DAB*01'
------------------------------------------AATGGTACCGAGCGGGTG
AGGTTTCTGGAGAGGCACATCTACAACCGGCAGCCGCACATGCACTTTGACAGCGAGGTG
GGGTACTACGTGGCTGACAATCCTCTGGGCGAGTCTACTGCCAAACAGTTCAACAGCCAG
CCAGACATCCTGGAGCAGAAACGGGCTGCTGTGGACACGTTCTGCCGGTACAACTACGGG
------------------------------
[331] 'Lahe-DAB*02'
------------------------------------------AATGGTACCGAGCGGGTG
AGGTTTCTGGAGAGGTACATCTACAACCGGGAGCAGTACGTGCACTTTGACAGCGAGATG
GGGTACTACGTGGCTGACAATCCTCTGGGCGAGTCTACTGCCAAACAGTTCAACAGCCAG
CCAGACATCCTGGAGCAGAAACGGGCTGCTGTGGACACGTTCTGCCGGTACAACTACGGG
------------------------------
[332] 'Lahe-DAB*03'
------------------------------------------AATGGTACCGAGCGGGTG
AGGTTTCTGGAGAGGTACATCTACAACCGGCAGCCGCACATGCACTTTGACAGCGAGGTG
GGGTACTACGTGGCTGACAATCCTCTGGGCGAGTCTACTGCCAAACAGTTCAACAGCCAG
CCAGACATCCTGGAGCAGAAACGGGCTGCTGTGGACACGTTCTGCCGGTACAACTACGGG
------------------------------
[333] 'Lahe-DAB*04'
------------------------------------------AATGGTACCGAGCGGGTG
AGGTTTCTGGAGAGGCACATCTACAACCGGCAGCCGCACATGCACTTTGACAGCGAGGTG
GGGTACTACGTGGCTGACAATCTTCTGGGCGAGTCTACTGCCAAACAGTTCAACAGCCAG
CCAGACATCCTGGAGCAGAAACGGGCTGCTGTGGACACGTTCTGCCGGTACAACTACGGG
------------------------------
[334] 'Lahe-DAB*05'
------------------------------------------AATGGTACCGAGCGGGTG
AGGTTTCTGGAGAGGTACATCTACAACCGGGAGCAGTACGTGCACTTTGACAGCGAGGTG
GGGTACTACGTGGCTGACAATCCTCTGGGCGAGTCTACTGCCAAACAGTTCAACAGCCAG
CCAGACATCCTGGAGCAGAAACGGGCTGCTGTGGACACGTTCTGCCGGTACAACTACGGG
------------------------------
[335] 'Lahe-DAB*06'
------------------------------------------AATGGTACCGAGCGGGTG
AGGTTTCTGGAGAGGTACATCTACAACCGGGAGCCGCACATGCACTTTGACAGCGAGGTG
GGGTACTACGTGGCTGACAATCCTCTGGGCGAGTCTACTGCCAAACAGTTCAACAGCCAG
CCAGACATCCTGGAGCAGAAACGGGCTGCTGTGGACACGTTCTGCCGGTACAACTACGGG
------------------------------
[336] 'Lahe-DAB*07'
------------------------------------------AATGGTACCGAGCGGGTG
AGGTTTCTGGAGAGGCACATCTACAACCGGCAGCCGCACATGCACTTTGACAGCGAGGTG
GGGTACTACGTGGCTGACAATCCTCTGGGCGAGTCTACTGCCAAACAGTTCAACAGCCAG
CCAGACATCCTGGAGCAGAAACGGGCTACTGTGGACACGTTCTGCCGGTACAACTACGGG
------------------------------
[337] 'Lahe-DAB*08'
------------------------------------------AATGGTACCGAGCGGGTG
AGGTTTCTGGAGAGGTACATCTACAACCGGGAGCAGTACGTGCACTTTGACAGCGAGATG
GGGTACTACGTGGCTGACAATCTTCTGGGCGAGTCTAGCGCCAAACAGTTCAACAGCCAG
CCAGACATCCTGGAGCAGAAACGGGCTGCTGTGGACACGTTCTGCCGGTACAACTACGGG
------------------------------
[338] 'Lahe-DAB*09'
------------------------------------------AATGGTACCGAGCGGGTG
AGGTTTCTGGAGAGGCACATCTACAACCGGCAGCAGCACATGCACTTTGACAGCGAGATG
GGGTACTACGTGGCTGACAATCTTCTGGGCGAGTCTAGCGCCAAACAGTTGAACAGCCAG
CCAGACGTCCTGGAGAAGAAACGGGCTGCTGTGGACACGTTCTGCCGGTACAACTACGGG
------------------------------
[339] 'Lahe-DAB*10'
------------------------------------------AATGGTACCGAGCGGGTG
AGGTTCCTGGAGAGGCACATCTACAACCGGCAGCCGCACATGCACTTTGACAGCGAGGTG
GGGTACTACGTGGCTGACAATCCTCTGGGCGAGTCTACTGCCAAACAGTTCAACAGCCAG
CCAGACATCCTGGAGCAGAAACGGGCTGCTGTGGACACGTTCTGCCGGTACAACTACGGG
------------------------------
[340] 'Lahe-DAB*11'
------------------------------------------AATGGTACCGAGCGGGTG
AGGTTTCTGAAGAGGTACATCTACAACCGGCAGCCGCACACGCACTTTGACAGCGAGGTG
GGGTACTACGTGGCTGACAATCCTCTGGGCGAGTCTACTGCCAAACAGTTCAACAGCCAG
CCAGACATCCTGGAGCAGAAACGGGCTGCTGTGGACACGTTCTGCCGGTACAACTACGGG
------------------------------
[341] 'Lahe-DAB*12'
------------------------------------------AATGGTACCGAGCGGGTG
AGGTTTCTGGAGAGGCACATCTACAACCGGCAGCCGCACATGCACTTTGACAGCGAGGTG
GGGTACTACGTGGCTGACAATCCTCTGGGCGAGTCTACTGCCAAACAGTTCAACAGCCAG
CCAGACATCCTGGAGCAGAAACGGGCTGCTGTGGACATGTTCTGCCGGTACAACTACGGG
------------------------------
[342] 'Lahe-DAB*13'
------------------------------------------AATGGTACCGAGCGGGTG
AGGTTTCCGGAGAGGCACATCTACAACCGGCAGCCGCACATGCACTTTGACAGCGAGGTG
GGGTACTACGTGGCTGACAATCCTCTGGGCGAGTCTACTGCCAAACAGTTCAACAGCCAG
CCAGACATCCTGGAGCAGAAACGGGCTGCTGTGGACACGTTCTGCCGGTACAACTACGGG
------------------------------
[343] 'Lahe-DAB*14'
------------------------------------------AATGGTACCGAGCGGGTG
AGGTTTCTGGAGAGGCACATCTACAACCGGCAGCCGCACATGCACTTTGACGGCGAGGTG
GGGTACTACGTGGCTGACAATCCTCTGGGCGAGTCTACTGCCAAACAGTTCAACAGCCAG
CCAGACATCCTGGAGCAGAAACGGGCTGCTGTGGACACGTTCTGCCGGTACAACTACGGG
------------------------------
[344] 'Lahe-DAB*15'
------------------------------------------AATGGTACCGAGCGGGTG
AGGTTTCTGGAGAGGCACATCTACAACCGGCAGCCGCACATGCACTTTGACAGCGAGGTG
GGGTACTACGTGGCTGACGATCCTCTGGGCGAGTCTACTGCCAAACAGTTCAACAGCCAG
CCAGACATCCTGGAGCAGAAACGGGCTGCTGTGGACACGTTCTGCCGGTACAACTACGGG
------------------------------
[345] 'Lahe-DAB*16'
------------------------------------------AATGGTACCGAGCGGGTG
AGGTTTCTGGAGAGGCACATCTACAACCGGCAGCCGCACATGCACTTTGACAGCGAGGTG
GGGTACTACGTGGCTGACAATCCTCTGGGCGAGTCTACTGCCAAACAGTTCAACAGCCAG
CCAGACATCCTGGAGCAGAAACGGGCTGCTGCGGCCACGTTCTGCCGGTACAACTACGGG
------------------------------
[346] 'Lahe-DAB*17'
------------------------------------------AATGGTACCGAGCGGGTG
AGGTTTCTGGAGAGGTACATCTACAACCGGCAGCCGCACATGCACTTTGACAGCGAGGTG
GGGTACTACGTGGCTGACAATCCTCTGGGCGAGTCTACTGCCAAACAGTTCAACAGCCAA
CCAGACATCCTGGAGCAGAAACGGGCTGCTGTGGACACGTTCTGCCGGTACAACTACGGG
------------------------------
[347] 'Lahe-DAB*18'
------------------------------------------AATGGTACCGAGCGGGTG
AGGTTTCTGGAGAGGCACATCTACAACCGGCAGCCGCACGTGCACTTTGACAGCGAGGTG
GGGTACTACGTGGCTGACAACCCTCTGGGCGAGTCTACTGCCAAACAGTTCAACAGCCAG
CCAGACATCCTGGAGCAGAAACGGGCTGCTGTGGACACGTTCTGCCGGTACAACTACGGG
------------------------------
[348] 'Lahe-DAB*19'
------------------------------------------AATGGTACCGAGCGGGTG
AGGTTTCTGGAGAGGCACATCTACAACCGGCAGCCGCACATGCACTTTGACAGCGAGGTG
GGGTACTACGTGGCTGACAATCTTCTGGGCGAGTCTAGCGCCAAACACTTGAACAGCCAG
CCAGACATCCTGGAGCAGAAACGGGCTGCTGTGGACACGTTCTGCCGGTACAACTACGGG
------------------------------
[349] 'Lahe-DAB*20'
------------------------------------------AATGGTACCGAGCGGGTG
AGGTTTCTGGAGAGGCACATCTACAACCGGCAGCCGCACATGCACTTTGACAGCGAGGTG
GGGTACTACGTGGCTGACAATCCTCTGGGCGAGTCTACTGCCAAACAGTTCAACAGCCAG
CCAGACATCCTGGAGCAGAAACGGGCTGCCGTGGACACGTTCTGCCGGTACAACTACGGG
------------------------------
[350] 'Lahe-DAB*21'
------------------------------------------AATGGTACCGAGCGGGTG
AGGTTTCTGGAGAGGCACATCTACAACCGGCAGCCGCACATGCACTTTGACAGCGAGGTG
GGGTACTACGTGGCTGACAATCCTCTGGGCGAGTCTACTGCCAAACAGTTCAACAGCCAG
CCAGACATCCTGGAGCAGAAGCGGGCTGCTGTGGACACGTTCTGCCGGTACAACTACGGG
------------------------------
[351] 'Lahe-DAB*22'
------------------------------------------AATGGTACCGAGCGGGTG
AGGTTTCTGGAGAGGCACATCTACAACCGGCAGCCGCACATGCACTTTGACAGCGAGGTG
GGGTACTACGTGGCTGACAATCCTCTGGGCGAGTCTACTGCCAAACAGTTCAACAGCCAG
CCAGACATCCTGGAGCAGGAACGGGCTGCTGTGGACACGTTCTGCCGGTACAACTACGGG
------------------------------
[352] 'Lahe-DAB*23'
------------------------------------------AATGGTACCGAGCGGGTG
AGGTTTCTGGAGAGGTACATCTACAACCGGGAGCAGTACGTGCACTTTGACAGCGAGATG
GGGTACTACGTGGCTGACAATCTTCTGGGCGAGTCTAGCGCCAAACACTTGAACAGCCAG
CCAGACATCCTGGAGCAGAAACGGGCTGCTGTGGACACGTTCTGCCGGTACAACTACGGG
------------------------------
[353] 'Lahe-DBB*01'
------------------------------------------AATGGTACCGAGCGGGTG
AGGTTTCTGGAGAGGTACATCTACAACCGGGAGCAGTACGTGCACTTTGACAGCGAGATG
GGGTACTACGTGGCTGACAATCTTCTGGGCGAGTCTAGCGCCAAACACTTGAACAGCCAG
CCCGACGTCCTGGAGAATGCACGGGCTGCTGCGGCCACGTTCTGCCGGTACAACTACGGG
------------------------------
[354] 'Lahe-DBB*02'
------------------------------------------AATGGTACCGAGCGGGTG
AGGTTTCTGGAGAGGCACATCTACAACCGGCAGCCGCACATGCACTTTGACAGCGAGGTG
GGGTACTACGTGGCTGACAATCTTCTGGGCGAGTCTAGCGCCAAACACTTGAACAGCCAG
CCCGACGTCCTGGAGAATGCACGGGCTGCTGCGGCCACGTTCTGCCGGTACAACTACGGG
------------------------------
[355] 'Lahe-DBB*03'
------------------------------------------AATGGTACCGAGCGGGTG
AGGTTTCTGGAGAGGCACATCTACAACCGGGAGCAGTACGTGCACTTTGACAGCGAGATG
GGGTACTACGTGGCTGACAATCTTCTGGGCGAGTCTAGCGCCAAACACTTGAACAGCCAG
CCCGACGTCCTGGAGAATGCACGGGCTGCTGCGGCCACGTTCTGCCGGTACAACTACGGG
------------------------------
[356] 'Lahe-DBB*04'
------------------------------------------AATGGTACCGAGCGGGTG
AGGTTTCTGGAGAGGTACATCTACAACCGGGAGCAGTACGTGCACTTTGACAGCGAGATG
GGGTACTACGTGGCTGACAATCTTCTGGGCGAGTCTAGCGCCAAACACTTGAACAGCCAG
CCCGACGTCCTGGAGAATGCACGGGCTGCTGTGGACACGTTCTGCCGGTACAACTACGGG
------------------------------
[357] 'Lahe-DBB*05'
------------------------------------------AATGGTACCGAGCGGGTG
AGGTTTCTGGAGAGGTACATCTACAACCGGGAGCAGTACGTGCACTTTGACAGCGAGATG
GGGTACTACGTGGCTGACAATCTTCTGGGCGAGTCTAGCGCCAAACACTTGAACAGCCAG
CCCGACGTCATGGAGAATGCACGGGCTGCTGCGGCCACGTTCTGCCGGTACAACTACGGG
------------------------------
[358] 'Lahe-DBB*06'
------------------------------------------AATGGTACCGAGCGGGTG
AGGTTTCTGGAGAGGCACATCTACAACCGGCAGCCGCACATGCACTTTGACAGCGAGATG
GGGTACTACGTGGCTGACAATCTTCTGGGCGAGTCTAGCGCCAAACACTTGAACAGCCAG
CCCGACGTCCTGGAGAATGCACGGGCTGCTGCGGCCACGTTCTGCCGGTACAACTACGGG
------------------------------
[359] 'Lahe-DBB*07'
------------------------------------------AATGGTACCGAGCGGGTG
AGGTTTCTGGAGAGGTACATCTACAACCGGGAGCAGTACGTGCACTTTGACAGCGAGATG
GGGTACTACGTGGCTGACAATCTTCTGGGCGAGTCTAGCGCCAAACACTTGAGCAGCCAG
CCCGACGTCCTGGAGAATGCACGGGCTGCTGCGGCCACGTTCTGCCGGTACAACTACGGG
------------------------------
[360] 'Lahe-DBB*08'
------------------------------------------AATGGTACCGAGCGGGTG
AGGTTTCTGGAGGGGTACATCTACAACCGGGAGCAGTACGTGCACTTTGACAGCGAGATG
GGGTACTGCGTGGCTGACAATCTTCTGGGCGAGTCTAGCGCCAAACACTTGAACAGCCAG
CCCGACGTCCTGGAGAATGCACGGGCTGCTGCGGCCACGTTCTGCCGGTACAACTACGGG
------------------------------
[361] 'Lahe-DBB*09'
------------------------------------------AATGGTACCGAGCGGGTG
AGGTTTCTGGAGAGGCACATCTACAACCGGCAGCCGCACATGCACTTTGACAGCGAGGTG
GGGTACTACGTGGCTGACAATCCTCTGGGCGAGTCTACTGCCAAACAGTTCAACAGCCAG
CCCGACGTCCTGGAGAATGCACGGGCTGCTGCGGCCACGTTCTGCCGGTACAACTACGGG
------------------------------
[362] 'Lahe-DBB*10'
------------------------------------------AATGGTACCGAGCGGGTG
AGGTTTCTGGAGAGGTACATCTACAACCGGGAGCAGTACGTGCACTTTGACAGCGAGATG
GGGTACCACGTGGCTGACAATCTTCTGGGCGAGTCTAGCGCCAAACACTTGAACAGCCAG
CCCGACGTCCTGGAGAATGCACGGGCTGCTGCGGCCACGTTCTGCCGGTACAACTACGGG
------------------------------
[363] 'Lahe-DBB*11'
------------------------------------------AATGGTACCGAGCGGGTG
AGGTTTCTGGAGAGGTACATCTACAACCGGGAGCAGTACGTGCACTCTGACAGCGAGATG
GGGTACTACGTGGCTGACAATCTTCTGGGCGAGTCTAGCGCCAAACACTTGAACAGCCAG
CCCGACGTCCTGGAGAATGCACGGGCTGCTGCGGCCACGTTCTGCCGGTACAACTACGGG
------------------------------
[364] 'Lahe-DBB*12'
------------------------------------------AATGGTACCGAGCGGGTG
AGGTTTCTGGAGAGGTACATCTACAACCGGGAGCAGTACGTGCACTTTGACAGCGAGATG
GGGTACTACGTGGCTGACAATCTCCTGGGCGAGTCTAGCGCCAAACACTTGAACAGCCAG
CCCGACGTCCTGGAGAATGCACGGGCTGCTGCGGCCACGTTCTGCCGGTACAACTACGGG
------------------------------
[365] 'Lahe-DBB*13'
------------------------------------------AATGGTACCGAGCGGGTG
AGGTTTCTGGAGAGGTACATCTACGACCGGGAGCAGTACGTGCACTTTGACAGCGAGATG
GGGTACTACGTGGCTGACAATCTTCTGGGCGAGTCTAGCGCCAAACACTTGAACAGCCAG
CCCGACGTCCTGGAGAATGCACGGGCTGCTGCGGCCACGTTCTGCCGGTACAACTACGGG
------------------------------
[366] 'Lahe-DBB*14'
------------------------------------------AATGGTACCGAGCGGGTG
AGGTTTCTGGAGAGGTACATCTACAACCGGGAGCAGTACGTGCACTTTAACAGCGAGATG
GGGTACTACGTGGCTGACAATCTTCTGGGCGAGTCTAGCGCCAAACACTTGAACAGCCAG
CCCGACGTCCTGGAGAATGCACGGGCTGCTGCGGCCACGTTCTGCCGGTACAACTACGGG
------------------------------
[367] 'Lahe-DBB*15'
------------------------------------------AATGGTACCGAGCGGGTG
AGGTTTCTGGAGAGGTACATCTACAACCGGGAGCAGTACGTGCACTTTGACAGCGAGATG
GGGTACTACGTGGCTGACAATCTTCTGGGCGAGTCTAGCGCCAAGCACTTGAACAGCCAG
CCCGACGTCCTGGAGAATGCACGGGCTGCTGCGGCCACGTTCTGCCGGTACAACTACGGG
------------------------------
[368] 'Lahe-DBB*16'
------------------------------------------AATGGTACCGAGCGGGTG
AGGTTTCTGGAGAGGTACATCTACAACCGGGAGCAGTACGTGCACTTTGACAGTGAGATG
GGGTACTACGTGGCTGACAATCTTCTGGGCGAGTCTAGCGCCAAACACTTGAACAGCCAG
CCCGACGTCCTGGAGAATGCACGGGCTGCTGCGGCCACGTTCTGCCGGTACAACTACGGG
------------------------------
[369] 'Lahe-DBB*17'
------------------------------------------AATGGTACCGAGCGGGTG
AGGTTTCTGGAGAGGTGCATCTACAACCGGGAGCAGTACGTGCACTTTGACAGCGAGATG
GGGTACTACGTGGCTGACAATCTTCTGGGCGAGTCTAGCGCCAAACACTTGAACAGCCAG
CCCGACGTCCTGGAGAATGCACGGGCTGCTGCGGCCACGTTCTGCCGGTACAACTACGGG
------------------------------
[370] 'Lahe-DBB*18'
------------------------------------------AATGGTACCGAGCGGGTG
AGGTTTCTGGAGAGGTACATCTACAACCGGGAGCAGTACGTGCACTTTGACAGCGAGATG
GGGTACTACGTGGCTGACAATCTTCTGGGCGAGTCTAGCGCCAAACACTCGAACAGCCAG
CCCGACGTCCTGGAGAATGCACGGGCTGCTGCGGCCACGTTCTGCCGGTACAACTACGGG
------------------------------
[371] 'Lahe-DBB*19'
------------------------------------------AATGGTACCGAGCGGGTG
ACGTTTCTGGAGAGGTACATCTACAACCGGGAGCAGTACGTGCACTTTGACAGCGAGATG
GGGTACTACGTGGCTGACAATCTTCTGGGCGAGTCTAGCGCCAAACACTTGAACAGCCAG
CCCGACGTCCTGGAGAATGCACGGGCTGCTGCGGCCACGTTCTGCCGGTACAACTACGGG
------------------------------
[372] 'Lahe-DBB*20'
------------------------------------------AATGGTACCGAGCGGGTG
AGGTTTCTGGAGAGGTACATCTACAACCGGGAGCAGTACGTGCACTTTGACAGCGAGATG
GGGTACTACGTGGCTGACAATCTTCTGGGCGAGTCTAGCGCCAAACACTTGAACAGCCAG
CCCGACGTCCTGGAGAATGCACGGGCTGCTGCGGCCACGTTCTGCCGGCACAACTACGGG
------------------------------
[373] 'Lahe-DBB*21'
------------------------------------------AATGGTACCGAGCGGGTG
AGGTTTCTGGAGAGGTACATCTACAACCGGGAGCAGTACGTGCACTTTGACAGCGGGATG
GGGTACTACGTGGCTGACAATCTTCTGGGCGAGTCTAGCGCCAAACACTTGAACAGCCAG
CCCGACGTCCTGGAGAATGCACGGGCTGCTGCGGCCACGTTCTGCCGGTACAACTACGGG
------------------------------
[374] 'Lahe-DBB*22'
------------------------------------------AATGGTACCGAGCGGGTG
AGGTTTCTGGAGAGGTACATCTACAACCGGGAGCAGTACGTGCACTTTGACAGCGAGATG
GGGTACTACGTGGCTGACAATCTTCTGGGCGAGTCTAGCGCCGAACACTTGAACAGCCAG
CCCGACGTCCTGGACAATGCACGGGCTGCTGCGGCCACGTTCTGCCGGTACAACTACGGG
------------------------------
[375] 'Lahe-DBB*23'
------------------------------------------AATGGTACCGAGCGGGTG
AGGTTTCTGGAGAGGTACATCTACAACCGGGAGCAGTACGTGCACTTTGACAGCGAGGTG
GGGTACTACGTGGCTGACAATCCTCTGGGCGAGTCTAGCGCCAAACACTTGAACAGCCAG
CCCGACGTCCTGGAGAATGCACGGGCTGCTGCGGCCACGTTCTGCCGGTACAACTACGGG
------------------------------
[376] 'Lahe-DBB*24'
------------------------------------------AATGGTACCGAGCGGGTG
AGGTTTCTGGAGAGGTACATCTACAACCGGGAGCAGTACGTGCACTTTGACAGCGAGATG
GGGTACTACGTGGCTGACAATCTTCTGGGCGAGTCTAGTGCCAAACACTTGAACAGCCAG
CCCGACGTCCTGGAGAATGCACGGGCTGCTGCGGCCACGTTCTGCCGGTACAACTACGGG
------------------------------
[377] 'Lahe-DBB*25'
------------------------------------------AATGGTACCGAGCGGGTG
AGGTTTCTGGAGAGGTACATCTACATCCGGGAGCAGTACGTGCACTTTGACAGCGAGATG
GGGTACTACGTGGCTGACAATCTTCTGGGCGAGTCTAGCGCCAAACACTTGAACAGCCAG
CCAGACGTCCTGGAGAATGCACGGGCTGCTGCGGCCACGTTCTGCCGGTACAACTACGGG
------------------------------
[378] 'Lahe-DBB*26'
------------------------------------------AATGGTACCGAGCGGGTG
AGGTTTCTGGAGAGGTACGTCTACAACCGGGAGCAGTACGTGCACTTTGACAGCGAGATG
GGGTACTACGTGGCTGACAATCTTCTGGGCGAGTCTAGCGCCAAACACTTGAACAGCCAG
CCCGACGTCCTGGAGAATGCACGGGCTGCTGCGGCCACGTTCTGCCGGTACAACTACGGG
------------------------------
[379] 'Lahe-DBB*27'
------------------------------------------AATGGTACCGAGCGGGTG
AGGTTTCTGGAGAGGTACATCTACAACCGGGAGCAGCACGTGCACTTTGACAGCGAGATG
GGGTACTACGTGGCTGACAATCTTCTGGGCGAGTCTAGCGCCAAACACTTGAACAGCCAG
CCCGACGTCCTGGAGAATGCACGGGCTGCTGCGGCCACGTTCTGCCGGTACAACTACGGG
------------------------------
[380] 'Lahe-DBB*28'
------------------------------------------AATGGTACCGAGCGGGTG
AGGTTTCTGGAGAGGTACATCTACAACCGGGAGCAGTACGTGCACTTTGACAGCGAGATG
GGGTACTACGTGGCTGACAATCTTCTGGGCGAGTCTAGCGCCAAACACTTGAACAGCCAG
CCCGACGTCCTGGAGAATGCACGGGCTGCTGCTGCCACGTTCTGCCGGTACAACTACGGG
------------------------------
[381] 'Lahe-DBB*29'
------------------------------------------AATGGTACCGAGCGGGTG
AGGTTTCTGGAGAGGTACATCTACAACCGGGAGCAGTACATGCACTTTGACAGCGAGATG
GGGTACTACGTGGCTGACAATCTTCTGGGCGAGTCTAGCGCCAAACACTTGAACAGCCAG
CCCGACGTCCTGGAGAATGCACGGGCTGCTGCGGCCACGTTCTGCCGGTACAACTACGGG
------------------------------
[382] 'Lahe-DBB*30'
------------------------------------------AATGGTACCGAGCGGGTG
AGGTTTCTGGGGAGGTACATCTACAACCGGGAGCAGTACGTGCACTTTGACAGCGAGATG
GGGTACTACGTGGCTGACAATCTTCTGGGCGAGTCTAGCGCCAAACACTTGAACAGCCAG
CCCGACGTCCTGGAGAATGCACGGGCTGCTGCGGCCACGTTCTGCCGGTACAACTACGGG
------------------------------
[383] 'Lahe-DBB*31'
------------------------------------------AATGGTACCGAGCGGGTG
AGGTTTCTGGAGAGGTACATCTACAACCGGGAGCAGTACGTGCACTTTGACAGCGAGATG
GGGTACTACGTGGCCGACAATCTTCTGGGCGAGTCTAGCGCCAAACACTTGAACAGCCAG
CCCGACGTCCTGGAGAATGCACGGGCTGCTGCGGCCACGTTCTGCCGGTACAACTACGGG
------------------------------
[384] 'Lahe-DBB*32'
------------------------------------------AATGGTACCGAGCGGGTG
AGGTTTCTGGAGAGGTACATCTACAACCGGGAGCAGTACGTGCACTTTGACAGCGAGATG
GGGTACTACGTGGCTGACAATCTTCCGGGCGAGTCTAGCGCCAAACACTTGAACAGCCAG
CCCGACGTCCTGGAGAATGCACGGGCTGCTGCGGCCACGTTCTGCCGGTACAACTACGGG
------------------------------
[385] 'Lahe-DBB*33'
------------------------------------------AATGGTACCGAGCGGGTG
AGGTTTCCGGAGAGGTACATCTACAACCGGGAGCAGTACGTGCACTTTGACAGCGAGATG
GGGTACTACGTGGCTGACAATCTTCTGGGCGAGTCTAGCGCCAAACACTTGAACAGCCAG
CCCGACGTCCTGGAGAATGCACGGGCTGCTGCGGCCACGTTCTGCCGGTACAACTACGGG
------------------------------
[386] 'Lahe-DBB*34'
------------------------------------------AATGGTACCGAGCGGGTG
AGGTTTCTGGAGAGGTACATCTACAACCGGGAGCAGTACGTGCACTTTGACAGCGAGATG
GGGTACTACGTGGCTGACAATCCTCTGGGCGAGTCTAGCGCCAAACACTTGAACAGCCAG
CCCGACGTCCTGGAGAATGCACGGGCTGCTGCGGCCACGTTCTGCCGGTACAACTACGGG
------------------------------
[387] 'Chni-DAB01_MT888175'
GGGGTTTTCGAGGAGTTGAGTGAGTCTGAGTGTCAGTTCCTCAACGGCACCGAGAAGGTG
AGGTATGTGGACAGGTACATCTACAACCGGGAGCAGTACGTGCACTACGACAGCGATGTG
GGGCGCTACGTGGCCGACACCCCCCTGGGCACATCTACTGCCGAGTACTGGAACAGCCAG
CCGGAAATACTGGAGCAGAGACGGGCTGCGGTGGACACGTACTGCCGGCACAACTACGGG
GTGTCGACCCCTTTCCTTGTGGAGAGGAGA
[388] 'Chni-DAB02_MT888176'
GGGGTTTTCGAGGAGTTGAGTGAGTCTGAGTGTCAGTTCCTCAACGGCACCGAGAAGGTG
AGGTATGTGGACAGGTACATCTACAACCGGGAGCAGTACGTGCACTACGACAGCGATGTG
GGGCGCTACGTGGCCGACACCCCCCTGGGCACATCTACTGCCGAGTACTGGAACAGCCAG
CCGGAAATACTGGAGCAGAGACGGGCTGCGGTGGACACGTACTGCCGGCACAACTACGGG
GTGGTGACCCCTTTCCTTGTGGAGAGGAGA
[389] 'Chni-DAB03_MT888177'
GGGGTTTTCGAGGAGTTGAGTGAGTCTGAGTGTCAGTTCCTCAACGGCACCGAGAAGGTG
AGGTATGTGGACAGGTACATCTACAACCGGGAGCAGTACGTGCACTACGACAGCGATGTG
GGGCGCTACGTGGCCGACACCCCCCTGGGCACATCTACTGCCGAGTACTGGAACAGCCAG
CCGGAAATACTGGAGCAGAGACGGGCTGCGGTGGACACAGTTTGCCGGCACAACTACGGG
GTGGTGACCCCGTTCCTTGTGGAGAGGAGA
[390] 'Chni-DAB04_MT888178'
GGGTTTTTCCAGGAGATGTTTAAAGCCGAATGTCAATATCTCAATGGCACGGAGCGGGTG
AGATATGTGGTGAGGAACATCTACAACCGGGAGCAGTACGTGCACTACGACAGCGATGTG
GGGCGCTACATGGCCGACACCCCCCTGGGCACATCTACTGCCGAGTACTGGAACAGCCAG
CCGGAAATACTGGAGCGGAGACGGGCTGAGGTGGACACAGTTTGCCGGCACAACTACGGG
GTGTCGACCCCTTTCCTTGTGGAGAGGAGA
[391] 'Chni-DAB05_MT888179'
GGGTTTTTCCAGGAGATGTTTAAAGCCGAATGTCAATATCTCAATGGCACGGAGCGGGTG
AGATATGTGGTGAGGAACATCTACAACCGGGAGCAGTACGTGCACTACGACAGCGATGTG
GGGCGCTACATGGCCGACACCCCCCTGGGCACATCTACTGCCGAGTACTGGAACAGCCAG
CCGGAAATACTGGAGCGGAGACGGGCTGAGGTGGACACAGTTTGCCGGCACAACTACGGG
GTGGTGACCCCTTTCCTTGTGGAGAGGAGA
[392] 'Chni-DAB06_MT888180'
GGGTTTTTCCAGGAGATGTTTAAAGCCGAATGTCAATATCTCAATGGCACGGAGCGGGTG
AGATATGTGGTGAGGAACATCTACAACCGGGAGCAGTACGTGCACTACGACAGCGATGTG
GGGCGCTACATGGCCGACACCCCCCTGGGCACATCTACTGCCGAGTACTGGAACAGCCAG
CCGGAAATACTGGAGCAGAGACGGGCTGCGGTGGACACGTACTGCCGGCACAACTACGGG
GTGTCGACCCCTTTCCTTGTGGAGAGGAGA
;
END;
