# Supplementary material for: Characterization, Selection, and Trans-Species Polymorphism in the MHC Class II of Heermann’s Gull (Charadriiformes)
Source: Genes (Basel). 2022 May 20;13(5):917. doi: 10.3390/genes13050917 (PMC9140796; doi:10.3390/genes13050917)
Supplement: Supplementary file 1 [file genes-13-00917-s001.zip › Supplementary_4_PBSs for MHCIIB homologue sequences in Charadriiformes.txt]

>Lahe-DAB*01
AATGGTACCGAGCGGGTGAGGTTTCTGGAGAGGCACATCTACAACCGGCAGCCGCACATG
CACTTTGACAGCGAGGTGGGGTACTACGTGGCTGACAATCCTCTGGGCGAGTCTACTGCC
AAACAGTTCAACAGCCAGCCAGACATCCTGGAGCAGAAACGGGCTGCTGTGGACACGTTC
TGCCGGTACAACTACGGG
>Lahe-DAB*02
AATGGTACCGAGCGGGTGAGGTTTCTGGAGAGGTACATCTACAACCGGGAGCAGTACGTG
CACTTTGACAGCGAGATGGGGTACTACGTGGCTGACAATCCTCTGGGCGAGTCTACTGCC
AAACAGTTCAACAGCCAGCCAGACATCCTGGAGCAGAAACGGGCTGCTGTGGACACGTTC
TGCCGGTACAACTACGGG
>Lahe-DAB*03
AATGGTACCGAGCGGGTGAGGTTTCTGGAGAGGTACATCTACAACCGGCAGCCGCACATG
CACTTTGACAGCGAGGTGGGGTACTACGTGGCTGACAATCCTCTGGGCGAGTCTACTGCC
AAACAGTTCAACAGCCAGCCAGACATCCTGGAGCAGAAACGGGCTGCTGTGGACACGTTC
TGCCGGTACAACTACGGG
>Lahe-DAB*04
AATGGTACCGAGCGGGTGAGGTTTCTGGAGAGGCACATCTACAACCGGCAGCCGCACATG
CACTTTGACAGCGAGGTGGGGTACTACGTGGCTGACAATCTTCTGGGCGAGTCTACTGCC
AAACAGTTCAACAGCCAGCCAGACATCCTGGAGCAGAAACGGGCTGCTGTGGACACGTTC
TGCCGGTACAACTACGGG
>Lahe-DAB*05
AATGGTACCGAGCGGGTGAGGTTTCTGGAGAGGTACATCTACAACCGGGAGCAGTACGTG
CACTTTGACAGCGAGGTGGGGTACTACGTGGCTGACAATCCTCTGGGCGAGTCTACTGCC
AAACAGTTCAACAGCCAGCCAGACATCCTGGAGCAGAAACGGGCTGCTGTGGACACGTTC
TGCCGGTACAACTACGGG
>Lahe-DAB*06
AATGGTACCGAGCGGGTGAGGTTTCTGGAGAGGTACATCTACAACCGGGAGCCGCACATG
CACTTTGACAGCGAGGTGGGGTACTACGTGGCTGACAATCCTCTGGGCGAGTCTACTGCC
AAACAGTTCAACAGCCAGCCAGACATCCTGGAGCAGAAACGGGCTGCTGTGGACACGTTC
TGCCGGTACAACTACGGG
>Lahe-DAB*07
AATGGTACCGAGCGGGTGAGGTTTCTGGAGAGGCACATCTACAACCGGCAGCCGCACATG
CACTTTGACAGCGAGGTGGGGTACTACGTGGCTGACAATCCTCTGGGCGAGTCTACTGCC
AAACAGTTCAACAGCCAGCCAGACATCCTGGAGCAGAAACGGGCTACTGTGGACACGTTC
TGCCGGTACAACTACGGG
>Lahe-DAB*08
AATGGTACCGAGCGGGTGAGGTTTCTGGAGAGGTACATCTACAACCGGGAGCAGTACGTG
CACTTTGACAGCGAGATGGGGTACTACGTGGCTGACAATCTTCTGGGCGAGTCTAGCGCC
AAACAGTTCAACAGCCAGCCAGACATCCTGGAGCAGAAACGGGCTGCTGTGGACACGTTC
TGCCGGTACAACTACGGG
>Lahe-DAB*09
AATGGTACCGAGCGGGTGAGGTTTCTGGAGAGGCACATCTACAACCGGCAGCAGCACATG
CACTTTGACAGCGAGATGGGGTACTACGTGGCTGACAATCTTCTGGGCGAGTCTAGCGCC
AAACAGTTGAACAGCCAGCCAGACGTCCTGGAGAAGAAACGGGCTGCTGTGGACACGTTC
TGCCGGTACAACTACGGG
>Lahe-DAB*10
AATGGTACCGAGCGGGTGAGGTTCCTGGAGAGGCACATCTACAACCGGCAGCCGCACATG
CACTTTGACAGCGAGGTGGGGTACTACGTGGCTGACAATCCTCTGGGCGAGTCTACTGCC
AAACAGTTCAACAGCCAGCCAGACATCCTGGAGCAGAAACGGGCTGCTGTGGACACGTTC
TGCCGGTACAACTACGGG
>Lahe-DAB*11
AATGGTACCGAGCGGGTGAGGTTTCTGAAGAGGTACATCTACAACCGGCAGCCGCACACG
CACTTTGACAGCGAGGTGGGGTACTACGTGGCTGACAATCCTCTGGGCGAGTCTACTGCC
AAACAGTTCAACAGCCAGCCAGACATCCTGGAGCAGAAACGGGCTGCTGTGGACACGTTC
TGCCGGTACAACTACGGG
>Lahe-DAB*12
AATGGTACCGAGCGGGTGAGGTTTCTGGAGAGGCACATCTACAACCGGCAGCCGCACATG
CACTTTGACAGCGAGGTGGGGTACTACGTGGCTGACAATCCTCTGGGCGAGTCTACTGCC
AAACAGTTCAACAGCCAGCCAGACATCCTGGAGCAGAAACGGGCTGCTGTGGACATGTTC
TGCCGGTACAACTACGGG
>Lahe-DAB*13
AATGGTACCGAGCGGGTGAGGTTTCCGGAGAGGCACATCTACAACCGGCAGCCGCACATG
CACTTTGACAGCGAGGTGGGGTACTACGTGGCTGACAATCCTCTGGGCGAGTCTACTGCC
AAACAGTTCAACAGCCAGCCAGACATCCTGGAGCAGAAACGGGCTGCTGTGGACACGTTC
TGCCGGTACAACTACGGG
>Lahe-DAB*14
AATGGTACCGAGCGGGTGAGGTTTCTGGAGAGGCACATCTACAACCGGCAGCCGCACATG
CACTTTGACGGCGAGGTGGGGTACTACGTGGCTGACAATCCTCTGGGCGAGTCTACTGCC
AAACAGTTCAACAGCCAGCCAGACATCCTGGAGCAGAAACGGGCTGCTGTGGACACGTTC
TGCCGGTACAACTACGGG
>Lahe-DAB*15
AATGGTACCGAGCGGGTGAGGTTTCTGGAGAGGCACATCTACAACCGGCAGCCGCACATG
CACTTTGACAGCGAGGTGGGGTACTACGTGGCTGACGATCCTCTGGGCGAGTCTACTGCC
AAACAGTTCAACAGCCAGCCAGACATCCTGGAGCAGAAACGGGCTGCTGTGGACACGTTC
TGCCGGTACAACTACGGG
>Lahe-DAB*16
AATGGTACCGAGCGGGTGAGGTTTCTGGAGAGGCACATCTACAACCGGCAGCCGCACATG
CACTTTGACAGCGAGGTGGGGTACTACGTGGCTGACAATCCTCTGGGCGAGTCTACTGCC
AAACAGTTCAACAGCCAGCCAGACATCCTGGAGCAGAAACGGGCTGCTGCGGCCACGTTC
TGCCGGTACAACTACGGG
>Lahe-DAB*17
AATGGTACCGAGCGGGTGAGGTTTCTGGAGAGGTACATCTACAACCGGCAGCCGCACATG
CACTTTGACAGCGAGGTGGGGTACTACGTGGCTGACAATCCTCTGGGCGAGTCTACTGCC
AAACAGTTCAACAGCCAACCAGACATCCTGGAGCAGAAACGGGCTGCTGTGGACACGTTC
TGCCGGTACAACTACGGG
>Lahe-DAB*18
AATGGTACCGAGCGGGTGAGGTTTCTGGAGAGGCACATCTACAACCGGCAGCCGCACGTG
CACTTTGACAGCGAGGTGGGGTACTACGTGGCTGACAACCCTCTGGGCGAGTCTACTGCC
AAACAGTTCAACAGCCAGCCAGACATCCTGGAGCAGAAACGGGCTGCTGTGGACACGTTC
TGCCGGTACAACTACGGG
>Lahe-DAB*19
AATGGTACCGAGCGGGTGAGGTTTCTGGAGAGGCACATCTACAACCGGCAGCCGCACATG
CACTTTGACAGCGAGGTGGGGTACTACGTGGCTGACAATCTTCTGGGCGAGTCTAGCGCC
AAACACTTGAACAGCCAGCCAGACATCCTGGAGCAGAAACGGGCTGCTGTGGACACGTTC
TGCCGGTACAACTACGGG
>Lahe-DAB*20
AATGGTACCGAGCGGGTGAGGTTTCTGGAGAGGCACATCTACAACCGGCAGCCGCACATG
CACTTTGACAGCGAGGTGGGGTACTACGTGGCTGACAATCCTCTGGGCGAGTCTACTGCC
AAACAGTTCAACAGCCAGCCAGACATCCTGGAGCAGAAACGGGCTGCCGTGGACACGTTC
TGCCGGTACAACTACGGG
>Lahe-DAB*21
AATGGTACCGAGCGGGTGAGGTTTCTGGAGAGGCACATCTACAACCGGCAGCCGCACATG
CACTTTGACAGCGAGGTGGGGTACTACGTGGCTGACAATCCTCTGGGCGAGTCTACTGCC
AAACAGTTCAACAGCCAGCCAGACATCCTGGAGCAGAAGCGGGCTGCTGTGGACACGTTC
TGCCGGTACAACTACGGG
>Lahe-DAB*22
AATGGTACCGAGCGGGTGAGGTTTCTGGAGAGGCACATCTACAACCGGCAGCCGCACATG
CACTTTGACAGCGAGGTGGGGTACTACGTGGCTGACAATCCTCTGGGCGAGTCTACTGCC
AAACAGTTCAACAGCCAGCCAGACATCCTGGAGCAGGAACGGGCTGCTGTGGACACGTTC
TGCCGGTACAACTACGGG
>Lahe-DAB*23
AATGGTACCGAGCGGGTGAGGTTTCTGGAGAGGTACATCTACAACCGGGAGCAGTACGTG
CACTTTGACAGCGAGATGGGGTACTACGTGGCTGACAATCTTCTGGGCGAGTCTAGCGCC
AAACACTTGAACAGCCAGCCAGACATCCTGGAGCAGAAACGGGCTGCTGTGGACACGTTC
TGCCGGTACAACTACGGG
>Lahe-DBB*01
AATGGTACCGAGCGGGTGAGGTTTCTGGAGAGGTACATCTACAACCGGGAGCAGTACGTG
CACTTTGACAGCGAGATGGGGTACTACGTGGCTGACAATCTTCTGGGCGAGTCTAGCGCC
AAACACTTGAACAGCCAGCCCGACGTCCTGGAGAATGCACGGGCTGCTGCGGCCACGTTC
TGCCGGTACAACTACGGG
>Lahe-DBB*02
AATGGTACCGAGCGGGTGAGGTTTCTGGAGAGGCACATCTACAACCGGCAGCCGCACATG
CACTTTGACAGCGAGGTGGGGTACTACGTGGCTGACAATCTTCTGGGCGAGTCTAGCGCC
AAACACTTGAACAGCCAGCCCGACGTCCTGGAGAATGCACGGGCTGCTGCGGCCACGTTC
TGCCGGTACAACTACGGG
>Lahe-DBB*03
AATGGTACCGAGCGGGTGAGGTTTCTGGAGAGGCACATCTACAACCGGGAGCAGTACGTG
CACTTTGACAGCGAGATGGGGTACTACGTGGCTGACAATCTTCTGGGCGAGTCTAGCGCC
AAACACTTGAACAGCCAGCCCGACGTCCTGGAGAATGCACGGGCTGCTGCGGCCACGTTC
TGCCGGTACAACTACGGG
>Lahe-DBB*04
AATGGTACCGAGCGGGTGAGGTTTCTGGAGAGGTACATCTACAACCGGGAGCAGTACGTG
CACTTTGACAGCGAGATGGGGTACTACGTGGCTGACAATCTTCTGGGCGAGTCTAGCGCC
AAACACTTGAACAGCCAGCCCGACGTCCTGGAGAATGCACGGGCTGCTGTGGACACGTTC
TGCCGGTACAACTACGGG
>Lahe-DBB*05
AATGGTACCGAGCGGGTGAGGTTTCTGGAGAGGTACATCTACAACCGGGAGCAGTACGTG
CACTTTGACAGCGAGATGGGGTACTACGTGGCTGACAATCTTCTGGGCGAGTCTAGCGCC
AAACACTTGAACAGCCAGCCCGACGTCATGGAGAATGCACGGGCTGCTGCGGCCACGTTC
TGCCGGTACAACTACGGG
>Lahe-DBB*06
AATGGTACCGAGCGGGTGAGGTTTCTGGAGAGGCACATCTACAACCGGCAGCCGCACATG
CACTTTGACAGCGAGATGGGGTACTACGTGGCTGACAATCTTCTGGGCGAGTCTAGCGCC
AAACACTTGAACAGCCAGCCCGACGTCCTGGAGAATGCACGGGCTGCTGCGGCCACGTTC
TGCCGGTACAACTACGGG
>Lahe-DBB*07
AATGGTACCGAGCGGGTGAGGTTTCTGGAGAGGTACATCTACAACCGGGAGCAGTACGTG
CACTTTGACAGCGAGATGGGGTACTACGTGGCTGACAATCTTCTGGGCGAGTCTAGCGCC
AAACACTTGAGCAGCCAGCCCGACGTCCTGGAGAATGCACGGGCTGCTGCGGCCACGTTC
TGCCGGTACAACTACGGG
>Lahe-DBB*08
AATGGTACCGAGCGGGTGAGGTTTCTGGAGGGGTACATCTACAACCGGGAGCAGTACGTG
CACTTTGACAGCGAGATGGGGTACTGCGTGGCTGACAATCTTCTGGGCGAGTCTAGCGCC
AAACACTTGAACAGCCAGCCCGACGTCCTGGAGAATGCACGGGCTGCTGCGGCCACGTTC
TGCCGGTACAACTACGGG
>Lahe-DBB*09
AATGGTACCGAGCGGGTGAGGTTTCTGGAGAGGCACATCTACAACCGGCAGCCGCACATG
CACTTTGACAGCGAGGTGGGGTACTACGTGGCTGACAATCCTCTGGGCGAGTCTACTGCC
AAACAGTTCAACAGCCAGCCCGACGTCCTGGAGAATGCACGGGCTGCTGCGGCCACGTTC
TGCCGGTACAACTACGGG
>Lahe-DBB*10
AATGGTACCGAGCGGGTGAGGTTTCTGGAGAGGTACATCTACAACCGGGAGCAGTACGTG
CACTTTGACAGCGAGATGGGGTACCACGTGGCTGACAATCTTCTGGGCGAGTCTAGCGCC
AAACACTTGAACAGCCAGCCCGACGTCCTGGAGAATGCACGGGCTGCTGCGGCCACGTTC
TGCCGGTACAACTACGGG
>Lahe-DBB*11
AATGGTACCGAGCGGGTGAGGTTTCTGGAGAGGTACATCTACAACCGGGAGCAGTACGTG
CACTCTGACAGCGAGATGGGGTACTACGTGGCTGACAATCTTCTGGGCGAGTCTAGCGCC
AAACACTTGAACAGCCAGCCCGACGTCCTGGAGAATGCACGGGCTGCTGCGGCCACGTTC
TGCCGGTACAACTACGGG
>Lahe-DBB*12
AATGGTACCGAGCGGGTGAGGTTTCTGGAGAGGTACATCTACAACCGGGAGCAGTACGTG
CACTTTGACAGCGAGATGGGGTACTACGTGGCTGACAATCTCCTGGGCGAGTCTAGCGCC
AAACACTTGAACAGCCAGCCCGACGTCCTGGAGAATGCACGGGCTGCTGCGGCCACGTTC
TGCCGGTACAACTACGGG
>Lahe-DBB*13
AATGGTACCGAGCGGGTGAGGTTTCTGGAGAGGTACATCTACGACCGGGAGCAGTACGTG
CACTTTGACAGCGAGATGGGGTACTACGTGGCTGACAATCTTCTGGGCGAGTCTAGCGCC
AAACACTTGAACAGCCAGCCCGACGTCCTGGAGAATGCACGGGCTGCTGCGGCCACGTTC
TGCCGGTACAACTACGGG
>Lahe-DBB*14
AATGGTACCGAGCGGGTGAGGTTTCTGGAGAGGTACATCTACAACCGGGAGCAGTACGTG
CACTTTAACAGCGAGATGGGGTACTACGTGGCTGACAATCTTCTGGGCGAGTCTAGCGCC
AAACACTTGAACAGCCAGCCCGACGTCCTGGAGAATGCACGGGCTGCTGCGGCCACGTTC
TGCCGGTACAACTACGGG
>Lahe-DBB*15
AATGGTACCGAGCGGGTGAGGTTTCTGGAGAGGTACATCTACAACCGGGAGCAGTACGTG
CACTTTGACAGCGAGATGGGGTACTACGTGGCTGACAATCTTCTGGGCGAGTCTAGCGCC
AAGCACTTGAACAGCCAGCCCGACGTCCTGGAGAATGCACGGGCTGCTGCGGCCACGTTC
TGCCGGTACAACTACGGG
>Lahe-DBB*16
AATGGTACCGAGCGGGTGAGGTTTCTGGAGAGGTACATCTACAACCGGGAGCAGTACGTG
CACTTTGACAGTGAGATGGGGTACTACGTGGCTGACAATCTTCTGGGCGAGTCTAGCGCC
AAACACTTGAACAGCCAGCCCGACGTCCTGGAGAATGCACGGGCTGCTGCGGCCACGTTC
TGCCGGTACAACTACGGG
>Lahe-DBB*17
AATGGTACCGAGCGGGTGAGGTTTCTGGAGAGGTGCATCTACAACCGGGAGCAGTACGTG
CACTTTGACAGCGAGATGGGGTACTACGTGGCTGACAATCTTCTGGGCGAGTCTAGCGCC
AAACACTTGAACAGCCAGCCCGACGTCCTGGAGAATGCACGGGCTGCTGCGGCCACGTTC
TGCCGGTACAACTACGGG
>Lahe-DBB*18
AATGGTACCGAGCGGGTGAGGTTTCTGGAGAGGTACATCTACAACCGGGAGCAGTACGTG
CACTTTGACAGCGAGATGGGGTACTACGTGGCTGACAATCTTCTGGGCGAGTCTAGCGCC
AAACACTCGAACAGCCAGCCCGACGTCCTGGAGAATGCACGGGCTGCTGCGGCCACGTTC
TGCCGGTACAACTACGGG
>Lahe-DBB*19
AATGGTACCGAGCGGGTGACGTTTCTGGAGAGGTACATCTACAACCGGGAGCAGTACGTG
CACTTTGACAGCGAGATGGGGTACTACGTGGCTGACAATCTTCTGGGCGAGTCTAGCGCC
AAACACTTGAACAGCCAGCCCGACGTCCTGGAGAATGCACGGGCTGCTGCGGCCACGTTC
TGCCGGTACAACTACGGG
>Lahe-DBB*20
AATGGTACCGAGCGGGTGAGGTTTCTGGAGAGGTACATCTACAACCGGGAGCAGTACGTG
CACTTTGACAGCGAGATGGGGTACTACGTGGCTGACAATCTTCTGGGCGAGTCTAGCGCC
AAACACTTGAACAGCCAGCCCGACGTCCTGGAGAATGCACGGGCTGCTGCGGCCACGTTC
TGCCGGCACAACTACGGG
>Lahe-DBB*21
AATGGTACCGAGCGGGTGAGGTTTCTGGAGAGGTACATCTACAACCGGGAGCAGTACGTG
CACTTTGACAGCGGGATGGGGTACTACGTGGCTGACAATCTTCTGGGCGAGTCTAGCGCC
AAACACTTGAACAGCCAGCCCGACGTCCTGGAGAATGCACGGGCTGCTGCGGCCACGTTC
TGCCGGTACAACTACGGG
>Lahe-DBB*22
AATGGTACCGAGCGGGTGAGGTTTCTGGAGAGGTACATCTACAACCGGGAGCAGTACGTG
CACTTTGACAGCGAGATGGGGTACTACGTGGCTGACAATCTTCTGGGCGAGTCTAGCGCC
GAACACTTGAACAGCCAGCCCGACGTCCTGGACAATGCACGGGCTGCTGCGGCCACGTTC
TGCCGGTACAACTACGGG
>Lahe-DBB*23
AATGGTACCGAGCGGGTGAGGTTTCTGGAGAGGTACATCTACAACCGGGAGCAGTACGTG
CACTTTGACAGCGAGGTGGGGTACTACGTGGCTGACAATCCTCTGGGCGAGTCTAGCGCC
AAACACTTGAACAGCCAGCCCGACGTCCTGGAGAATGCACGGGCTGCTGCGGCCACGTTC
TGCCGGTACAACTACGGG
>Lahe-DBB*24
AATGGTACCGAGCGGGTGAGGTTTCTGGAGAGGTACATCTACAACCGGGAGCAGTACGTG
CACTTTGACAGCGAGATGGGGTACTACGTGGCTGACAATCTTCTGGGCGAGTCTAGTGCC
AAACACTTGAACAGCCAGCCCGACGTCCTGGAGAATGCACGGGCTGCTGCGGCCACGTTC
TGCCGGTACAACTACGGG
>Lahe-DBB*25
AATGGTACCGAGCGGGTGAGGTTTCTGGAGAGGTACATCTACATCCGGGAGCAGTACGTG
CACTTTGACAGCGAGATGGGGTACTACGTGGCTGACAATCTTCTGGGCGAGTCTAGCGCC
AAACACTTGAACAGCCAGCCAGACGTCCTGGAGAATGCACGGGCTGCTGCGGCCACGTTC
TGCCGGTACAACTACGGG
>Lahe-DBB*26
AATGGTACCGAGCGGGTGAGGTTTCTGGAGAGGTACGTCTACAACCGGGAGCAGTACGTG
CACTTTGACAGCGAGATGGGGTACTACGTGGCTGACAATCTTCTGGGCGAGTCTAGCGCC
AAACACTTGAACAGCCAGCCCGACGTCCTGGAGAATGCACGGGCTGCTGCGGCCACGTTC
TGCCGGTACAACTACGGG
>Lahe-DBB*27
AATGGTACCGAGCGGGTGAGGTTTCTGGAGAGGTACATCTACAACCGGGAGCAGCACGTG
CACTTTGACAGCGAGATGGGGTACTACGTGGCTGACAATCTTCTGGGCGAGTCTAGCGCC
AAACACTTGAACAGCCAGCCCGACGTCCTGGAGAATGCACGGGCTGCTGCGGCCACGTTC
TGCCGGTACAACTACGGG
>Lahe-DBB*28
AATGGTACCGAGCGGGTGAGGTTTCTGGAGAGGTACATCTACAACCGGGAGCAGTACGTG
CACTTTGACAGCGAGATGGGGTACTACGTGGCTGACAATCTTCTGGGCGAGTCTAGCGCC
AAACACTTGAACAGCCAGCCCGACGTCCTGGAGAATGCACGGGCTGCTGCTGCCACGTTC
TGCCGGTACAACTACGGG
>Lahe-DBB*29
AATGGTACCGAGCGGGTGAGGTTTCTGGAGAGGTACATCTACAACCGGGAGCAGTACATG
CACTTTGACAGCGAGATGGGGTACTACGTGGCTGACAATCTTCTGGGCGAGTCTAGCGCC
AAACACTTGAACAGCCAGCCCGACGTCCTGGAGAATGCACGGGCTGCTGCGGCCACGTTC
TGCCGGTACAACTACGGG
>Lahe-DBB*30
AATGGTACCGAGCGGGTGAGGTTTCTGGGGAGGTACATCTACAACCGGGAGCAGTACGTG
CACTTTGACAGCGAGATGGGGTACTACGTGGCTGACAATCTTCTGGGCGAGTCTAGCGCC
AAACACTTGAACAGCCAGCCCGACGTCCTGGAGAATGCACGGGCTGCTGCGGCCACGTTC
TGCCGGTACAACTACGGG
>Lahe-DBB*31
AATGGTACCGAGCGGGTGAGGTTTCTGGAGAGGTACATCTACAACCGGGAGCAGTACGTG
CACTTTGACAGCGAGATGGGGTACTACGTGGCCGACAATCTTCTGGGCGAGTCTAGCGCC
AAACACTTGAACAGCCAGCCCGACGTCCTGGAGAATGCACGGGCTGCTGCGGCCACGTTC
TGCCGGTACAACTACGGG
>Lahe-DBB*32
AATGGTACCGAGCGGGTGAGGTTTCTGGAGAGGTACATCTACAACCGGGAGCAGTACGTG
CACTTTGACAGCGAGATGGGGTACTACGTGGCTGACAATCTTCCGGGCGAGTCTAGCGCC
AAACACTTGAACAGCCAGCCCGACGTCCTGGAGAATGCACGGGCTGCTGCGGCCACGTTC
TGCCGGTACAACTACGGG
>Lahe-DBB*33
AATGGTACCGAGCGGGTGAGGTTTCCGGAGAGGTACATCTACAACCGGGAGCAGTACGTG
CACTTTGACAGCGAGATGGGGTACTACGTGGCTGACAATCTTCTGGGCGAGTCTAGCGCC
AAACACTTGAACAGCCAGCCCGACGTCCTGGAGAATGCACGGGCTGCTGCGGCCACGTTC
TGCCGGTACAACTACGGG
>Lahe-DBB*34
AATGGTACCGAGCGGGTGAGGTTTCTGGAGAGGTACATCTACAACCGGGAGCAGTACGTG
CACTTTGACAGCGAGATGGGGTACTACGTGGCTGACAATCCTCTGGGCGAGTCTAGCGCC
AAACACTTGAACAGCCAGCCCGACGTCCTGGAGAATGCACGGGCTGCTGCGGCCACGTTC
TGCCGGTACAACTACGGG
>RtHQ822398
AATGGTACCGAGCGGGTGAGGCTTGTGACGAGGTACATCTACAACCGGGAGCAGTACGTG
CACTTTGACAGCGAGGTGGGGTACTATGTGGCTGACAATCTCTTGGGGAAGCCTTCTGCC
AAATACTTCAACAGCCAGCCCGACTTCCTGGAGCAGACACGGGCTGAGGTGGACACGTAC
TGCCGGCACAACTACGGG
>RtHQ822399
AATGGTACCGAGCGGGTGAGGTTTCTGGAGAGGCAGGTCTACAACCGGGAGCAGTACGTG
CACTTTGACAGTGAGGTGGGGTACTACGTGGCTGACAATCTCCTGGGCGAGCCTGTTGCC
AAATACTTCAACAGCCAGCCAGACATCCTGGAGCAGAAACGGGCTGCTGTGGACACGTTC
TGCCGGCACAACTACGGG
>RtHQ822400
AATGGTACTGAGCGGGTGAGGCTTGTGACGAGGTACATCTACAACCGGGAGCAGTACGTG
CACTTTGACAGCGAGGTGGGGTACTACGTGGCTGACAATCTTCTGGGCGAGTCTACTGCC
AAATACTTCAACAGCCAGCCCGACTTCCTGGAGCAGACACGGGCTGAGGTGGACACGGTC
TGCCGAAACAACTACGGG
>RtHQ822402
AATGGTACCGAGCGGGTGAGGTTTCTGGAGAGGTACATCTACAACCGGGAGCAGAACGTG
CACTTTGACAGCGAGGTGGGGTACTACGTGGCTGACAATCTCCTGGGGAAGCCTGATGCT
GATTACTGGAACAGCCAGCCCGACTTACTGGAGCAGAAACGGGCTGCTGTGGACAGGTTC
TGCCGGTACAACTACGGG
>RtHQ822404
AATGGTACCGAGCGGGTGAGGTTTCTGGAGAGGTACATCTACAACCGGGAGCAGTACGTG
CACTTTGACAGCGAGGTGGGGTACTACGTGGCTGACAATCTCCTGGGGAAGCCTTCTGCC
GAGTACTGGAACAGCCAGCCCGACTTACTGGAGCAGAAACGGGCTGCTGTGGACACGTTC
TGCCGGCACAACTATGGG
>RtHQ822405
AATGGTACCGAGCGGGTGAGGCTTGTGACGAGGTACATCTACAACCGGGAGCAGTACGTG
CACTTTGACAGCGAGGTGGGGTACTACGTGGCTGACAATCTTCTGGGCGAGTCTACTGCC
AAATACTTCAACAGCCAGCCCGACTTCCTGGAGCAGACACGGGCTGAGGTGGACACGGTC
TGCCGAAACAACTACGGG
>RtHQ822406
AATGGTACCGAGCGGGTGAGGTTTCTGGAGAGGCAGGTCTACAACCGGGAGCAGTACGTG
CACTTTGACAGCGAGGTGGGGTACTACGTGGCTGACAATCTCCTGGGCGAGCCTAGTGCC
AAATACTTCAACAGCCAGCCAGACATCCTGGAGCAGAAACGGGCTGCTGTGGACACGTTC
TGCCGGCACAACTATGGG
>RtHQ822407
AATGGTACCGAGCGGGTGAGGCTTGTGACGAGGTACATCTACAACCGGGAGCAGTACATG
CACTTTGACAGCGAGGTGGGGTACTATGTGGCTGACAATCTCTTGGGGAAGCCTTCTGCC
AAATACTTCAACAGCCAGCCCGACTTCCTGGAGCAGACACGGGCTGAGGTGGACACGTAC
TGCCGGCACAACTACGGG
>RtHQ822409
AATGGTACCGAGCGGGTGAGGCTTGTGACGAGGTACATCTACAACCGGGAGCAGTACGTG
CACTTTGACAGCGAGGTGGGGTACTATGTGGCTGACAATCTCTTGGGGGAGCCTTCTGCC
AAATACTTCAACAGCCAGCCCGACTTCCTGGAGCAGACACGGGCTGAGGTGGACACGTAC
TGCCGGCACAACTACGGG
>RtHQ822410
AATGGTACCGAGCGGGTGAGGCTTGTGACGAGGTACATCTACAACCGGGAGCAGTACGTG
CACTTTGACAGCGAGGTGGGGTACTATGTGGCTGACAATCTCTTGGGGAAGCCTTCTGCC
AAATACTTCAACAGCCAGCCCGGCTTCCTGGAGCAGACACGGGCTGAGGTGGACACGTAC
TGCCGGCACAACTACGGG
>RtHQ822411
AATGGTACCGAGCGGGTGAGGCTCGTGACGAGGTACATCTACAACCGGGAGCAGTACGTG
CACTTTGACAGCGAGGTGGGGTACTATGTGGCTGACAATCTCTTGGGGAAGCCTTCTGCC
AAATACTTCAACAGCCAGCCCGACTTCCTGGAGCAGACACGGGCTGAGGTGGACACGTAC
TGCCGGCACAACTACGGG
>RtHQ822412
AATGGTACCGAGCGGGTGAGGTTTCTGGAGAGGCAGGTCTACAACCGGGAGCAGTACGTG
CACTTTGACAGCGAGGTGGGGTACTACGTGGCTGACAATCTCCTGGGCGAGCCTAGTGCC
AAATACTTCAACAGCCAGCCGGACATCCTGGAGCAGAAACGGGCTGCTGTGGACACGTTC
TGCCGGCACAACTATGGG
>RtHQ822413
AATGGTACCGAGCGGGTGAGGTTTCTGGAGAGGCACATCTACAGCCGGCAGCCGCACGTG
CACTTTGACAGCGAGGTGGGGTACTACGTGGCTGACAATCTCCTGGGCGAGTCTACTGCC
AAATACTTGAACAGCCAGCCAGACATCCTGGAGCAGAAACGGGCTGCTGTGGACAGGTTC
TGCCGGCACAACTACGGG
>RtHQ822416
AATGGTACCGAGCGGGTGAGGTTTCTGGAGAGGTACATCTACAACCGGGAGCAGAACGTG
CACTTTGACAGCGAGGTGGGGTACTACGTGGCTGACAATCTTCTGGGCGAGTCTACTGCC
AAATACTTCAACAGCCAGCCCGACTTCCTGGAGCAGACACGGGCTGAGGTGGACACGGTC
TGCCGAAACAACTACGGG
>RtHQ822418
AATGGTACTGAGCGGGTGAGGCTTGCGACGAGGTACATCTACAACCGGGAGCAGTACGTG
CACTTTGACAGCGAGGTGGGGTACTACGTGGCTGACAATCTTCTGGGCGAGTCTACTGCC
AAATACTTCAACAGCCAGCCCGACTTCCTGGAGCAGACACGGGCTGAGGTGGACACGGTC
TGCCGAAACAACTACGGG
>RtHQ822419
AATGGTACCGAGCGGGTGAGGCTTGTGGTGAGGCACATCTACAACCAGGAGCAGTACGCG
CACTTTGACAGCGAGGTGGGGTACTACGTGGCTGACAATCTCCTGGGGAAGCCTTCTGCC
GAGTACTGGAACAGCCAGCCCGACTTACTGGAGCAGAGACGGGCTGAGGTGGACACGTAC
TGCCGGCACAACTACGGG
>RtHQ822420
AATGGCACCGAGCGGGTGAGGCTTGTGGTGAGGCACATCTACAACCAGGAGCAGTACGCG
CACTTTGACAGCGAGGTGGGGTACTACGTGGCTGACAATCTCCTGGGGAAGCCTTCTGCC
GAGTACTGGAACAGCCAGCCCGACTTACTGGAGCAGAGACGGGCTGAGGTGGACACGGTC
TGCCGAAACAACTACAGG
>RtHQ822421
AATGGTACCGAGCGGGTGAGGCTTGTGAAGAGGTACATCTACAACCAGGAGCAGTACGCG
CACTTTGACAGCGAGGTGGGGTACTACGTGGCTGACAGTCTCCTGGGGAAGCCTGATGCT
GACTACTGGAACAGCCAGCCCGACATCCTGGAGCAGGCACAGGCTGCTGTGGACACGTAC
TGCCGAAACAACTACAGG
>RtHQ822422
AATGGTACCGAGCGGGTGAGGCTTGTGGTGAGGCACATCTACAACCAGGAGCAGTACGCG
CACTTTGACAGCGAGGTGGGGTACTACGTGGCTGACAATCTCCTGGGGAAGCCTTCTGCC
GAGTACTGGAACAGCCAGCCCGACTTACTGGAGCAGAGACGGGCTGAGGTGGACACGGTC
TGCCGAAACAACTACAGG
>RtHQ822423
AATGGTACCGAGCGGGTGAGGCTTGTGGTGAGGCACATCTACAACCAGGAGCAGTACGCG
CACTTTGACAGCGAGGTGGGGTACTACGTGGCTGACAATCTCCTGGGGAAGCCTGATGCT
GATTACTGGAACAGCCAGCCCGACTTACTGGAGCAGAGACGGGCTGAGGTGGACACGTAC
TGCCGAAACAACTACAGG
>RtHQ822424
AATGGTACCGAGCGGGTGAGGCTTGTGACGAGGTACATCTACAACCGGGAGCAGTACGCG
CACTTTGACAGCGAGGTGGGGTACTACGTGGCTGACAATCTCCTGGGGAAGCCTGATGCT
GACTACTGGAACAGCCAGCCCGACATCCTGGAGCAGACACAGGCTGAGGTGGACACGGTC
TGCCGAAACAACTACAAC
>RtHQ822425
AATGGTACCGAGCGGGTGAGGTTTCTGGAGAGGTACATCTACAACCGGGAGCAGAACGTG
CACTTTGACAGCGAGGTGGGGTACTACGTGGCTGACAATCTCCTGGGGAAGCCTGATGCT
GATTACTGGAACAGCCAGCCCGACGTCCTGGAGGATGCACGGGCTGCTGTGGACACGTTC
TGCCGGCACAACTACGGG
>RtHQ822426
AATGGTACCGAGCGGGTGAGGCTTGTGACGAGGTACATCTACAACCGGGAGCAGTACGTG
CACTTTGACAGCGAGGTGGGGTACTACGTGGCCGACAATCTTCTGGGCGAGTCTACTGCC
AAATACTTCAACAGCCAGCCCGACTTCCTGGAGCAGACACGGGCTGAGGTGGACACGGTC
TGCCGAAACAACTACGGG
>RtHQ822429
AATGGTACCGAGCGGGTGAGGTTTCTGGAGAGGTACATCTACAACCGGGAGCAGTACGTG
CACTTTGACAGCGAGGTGGGGTACTACGTGGCTGACAATCTCCTGGGGAAGCCTGATGCT
GATTACTGGAACAGCCAGCCCGACTTACTGGAGCAGAAACGGGCTGCTGTGGACACGTTC
TGCCGGCACAACTACGGG
>RtHQ822430
AATGGTACCGAGCGGGTGAGGTTTCTGGAGAGGCACATCTACAGCCGGCAGCCGCACGTG
CACTTTGACAGCGAGGTGGGGTACTACGTGGCTGACAATCTCCTGGGCGAGTCTACTGCC
AAATACTTGAACAGCCAGCCAGACATCCTGGAGCGGAAACAGGCTGCTGTGGACACGTTC
TGCCGGCACAACTACGGG
>RtHQ822435
AATGGTACCGAGCGGGTGAGGCTTGTGACGAGGTACATCTACAACCGGGAGCAGTACGTG
CACTTTGACAGCGAGGTGGGGTACTACGCGGCTGACAATCTTCTGGGCGAGTCTACTGCC
AAATACTTCAACAGCCAGCCCGACTTCCTGGAGCAGACACGGGCTGAGGTGGACACGGTC
TGCCGAAACAACTACGGG
>RtHQ822436
AATGGTACCGAGCGGGTGAGGTTTCTGGAGAGGTACATCTACAACCGGGAGCAGAACGTG
CACTTTGACAGCGAGGTGGGGTACTACGTGGCTGACAATCTCCTGGGGAAGCCTGATGCT
GATTACTGGAACAGCCAGCCCGACGTCCTGGAGAATGCACGGGCTGCTGTGGACACGTTC
TGCCGGCACAACTACGGG
>RtHQ822438
AATGGTACCGAGCGGGTGAGGTTTCTGGAGAGGCAGGTCTACAACCGGGAGCAGTACGTG
CACTTTGACAGCGAGGTGGGGTACTACGTGGCTGACAATCTCCTGGGCGAGCCTAGTGCC
AAATACTTCAACAGCCAGCCAGACATCCTGGAGGATGCACGGGCTGCTGTGGACACGTTC
TGCCGGCACAACTACGGG
>RtHQ822439
AATGGTACCGAGCGGGTGAGGTTTCTGGAGAGGCACATCTACAGCCGGCAGCCGCACATG
CACTTTGACAGCGAGGTGGGGTACTACGTGGCTGACAATCTCCTGGGCGAGCCTAGTGCC
AAATACTTCAACAGCCAGCCAGACATCCTGGAGCAGAAACGGGCTGCTGTGGACAGGTTC
TGCCGGCACAACTACGGG
>RtHQ822444
AATGGTACCGAGCGGGTGAGGTTTCTGGAGAGGCAGGTCTACAACCGGGAGCAGTACGTG
CACTTTGACAGCGAGGTGGGGTACTACGTGGCTGACAATCTCCTGGGCGAGCCTAGTGCC
AAATACTTCAACAGCCAGCCAGACATCCTGGAGCAGAAACGGGCTGCTGTGGACACGTTC
TGCCGGCACAACTGTGGG
>RtHQ822446
AATGGTACCGAGCGGGTGAGGCTTGTGACGAGGTACATCTACAACTGGGAGCAGTTCATG
CACTTTGACAGCGAGGTGGGGTACTACGTGGCTGACAGTCTTCTGGGGAAGCCTGATGCT
GACTACTGGAACAGCCAGCCCGACATCCTGGAGCAGGCACAGGCTGAGGTGGACACGTAC
TGCCGGCACAACTACGGG
>RtHQ822447
AATGGTACCGAGCGGGTGAGACTTGTGAAGAGGTACATCTACAACCAGGAGCAGTACGCG
CACTTTGACAGCGAGGTGGGGTACTACGTGGCTGACAGTCTCCTGGGGAAGCCTGATGCT
GACTACTGGAACAGCCAGCCCGACATCCTGGAGCAGGCACAGGCTGCTGTGGACACGTAC
TGCCGAAACAACTACAGG
>RtHQ822448
AATGGTACCGAGCGGGTGAGGTTTCTGGAGAGGCACATCTACAGCCGGCAGCCGCACGTG
CACTTTGACAGCGAGGTGGGGTACTACGTGGCTGACAATCTCCTGGGCGAGTCTACTGCC
AAATACTTGGACAGCCAGCCAGACATCCTGGAGCGGAAACAGGCTGCTGCGGACACGTTC
TGCCGGCACAACTACGGG
>RtHQ822450
AATGGTACCGAGCGGGTGAGGTTTCTGGAGAGGCACATCTACAGCCGGCAGCCGCACATG
CACTTTGACAGCGAGGTGGGGTACTACGTGGCTGACAATCTCCTGGGCGAGTCTACTGCC
AAATACTTCAACAGCCAGCCCAACGTCCTGGAGGATGCACGGGCTGCTGTGGACACGTAC
TGCCGGCACAACTACGGG
>RtHQ822451
AATGGTACCGAGCGGGTGAGGTTTCTGGAGAGGTACATCTACAACCGGGAGCAGTACGTG
CACTTTGACAGCGAGGTGGGGTACTACGTGGCTGACAATCTCCTGGGGAAGCCTGATGCT
GATTACTGGAACAGCCAGCCCGACTTACTGGAGCAGAAACGGGCTGTTGTGGACACGTTC
TGCCGGCACAACTACGGG
>RtHQ822452
AATGGTACTGAGCGGGTGAGGCTTGTGACGAGGTACATCTACAACCGGGAGCAGTACGTG
CACTTTGACAGCGAGGTGGGGTACTACGTGGCTGACAATCTTCTGGGCGAGTCTACTGCC
AAATACTTCAACAGCCAGCCCGACTTCCTGGAGCAGACACGGGCTGAGGTGGACACAGTC
TGCCGAAACAACTACGGG
>RtHQ822456
AATGGTACCGAGCGGGTGAGGCTTGTGAAGAGGTACATCTACAACCAGGAGCAGTACGCG
CACTTTGACAGCGAGGTGGGGTACTACGTGGCTGACAGTCTCCTGGGGAAGCCTGATGCT
GACTACTGGAACAGCCAGCCCGGCATCCTGGAGCAGGCACAGGCTGCTGTGGACACGTAC
TGCCGAAACAACTACAGG
>RtHQ822457
AATGGTACCGAGCGGGTGAGGCTTGTGAAGAGGTACATCTACAGCCAGGAGCAGTACGCG
CACTTTGACAGCGAGGTGGGGTACTACGTGGCTGACAGTCTCCTGGGGAAGCCTGATGCT
GACTACTGGAACAGCCAGCCCGACATCCTGGAGCAGGCACAGGCTGCTGTGGACACGTAC
TGCCGAAACAACTACAGG
>RtHQ822458
AATGGGACCGAGCGGGTGAGGTTTCTGGAGAGGCAGGTCTACAACCGGGAGCAGTACGTG
CACTTTGACAGCGAGGTGGGGTACTACGTGGCTGACAATCTCCTGGGCGAGCCTAGTGCC
AAATACTTCAACAGCCAGCCAGACATCCTGGAGCAGAAACGGGCTGCTGTGGACACGTTC
TGCCGGCACAACTATGGG
>RtHQ822460
AATGGTACCGAGCGGGTGAGGCTTGTGAAGAGGTACATCTACAACCAGGAGCAGTTCGTG
CACTTTGACAGCGAGGTGGGGTACTACGTGGCTGACAGTCTTCTGGGGAAGCCTGATGCT
GACTACTGGAACAGCCAGCCCGACATCCTGGAGCAGGCACAGGCTGAGGTGGACACGTAC
TGCCGGCACAACTACGGG
>RtHQ822461
AATGGTACTGAGCGGGTGAGGCTTGTGACGAGGTACATCTACAACCGGGAGCAGTACGTG
CACTTTGACAGCGAGGTGGGGTACTACGTGGCTGACAATCTTCTGGGCGAGTCTACTGCC
AAATACTTCAACAGCCAGCCCGGCTTCCTGGAGCAGACACGGGCTGAGGTGGACACGGTC
TGCCGAAACAACTACGGG
>RtHQ822465
AATGGTACCGAGCGGGTGAGGTTTCTGGAGAGGTACATCTACAACCGGGAGCAGAACGTG
CACTTTGACAGCGAGGTGGGGTACTACGTGGCTGACAATCTCCTGGGGAAGCCTGACGCT
GATTACTGGAACAGCCAGCCCGACGTCCTGGAGGATGCACGGGCTGCTGTGGACACGTTC
TGCCGGCACAACTACGGG
>RtHQ822468
AATGGTACCGAGCGGGTGAGGTTTCTGGAGAGGTACATCTACAACCGGGAGCAGTACGTG
CACTTTGACAGCGAGGTGGGGTACTACGTGGCTGACAATCTCCTGGGGAAGCCTGATGCT
GATTACTGGAACAGCCAGCCCGACTTACTGGAGCAGAGACGGGCTGCTGTGGACACGTTC
TGCCGGCACAACTACGGG
>RtHQ822473
AATGGTACCGAGCGGGTGAGGTTTCTGGAGAGGTACATCTACAACCGGGAGCAGAACGTG
CACTTTGACAGCGAGGTGGGGTACTACGTGGCTGACAATCTCCTGGGGAAGCCTGATGCT
GATTACTGGAACAGCCAGCCCGACTTACTGGAGCAGAAACGGGCTGTTGTGGACACGTTC
TGCCGGCACAACTACGGG
>RtHQ822480
AATGGTACCGAGCGGGTGAGGTTTCTGGAGAGGCACATCTACAGCCGGCAGCCGCACGTG
CACTTTGACAGCGAGGTGGGGTACTACGTGGCTGACAATCTCCTGGGCGAGTCTACTGCC
AAATACTTCAACAGCCAGCCAGACATCCTGGAGCGGAAACAGGCTGCTGTGGACACGTTC
TGCCGGCACAACTACGGG
>RtHQ822481
AATGGTACCGAGCGGGTGAGGTTTCTGGAGAGGTACATCTACAACCGGGAGCAGAACGTG
CACTTTGACAGCGAGGTGGGGTACTACGTGGCTGACAATCTCCTGGGGAAGCCTGATGCT
GATTACTGGAACAGCCAGCCCGACATCCTGGAGGATGCACGGGCTGCTGTGGACACGTTC
TGCCGATACAACTACGGG
>RtHQ822482
AATGGTACCGAGCGGGTGAGGTTTCTGGAGAGGCACATCTACAGCCGGCAGCCGCACATG
CACTTTGACAGCGAGGTGGGGTACTACGTGGCTGACAATCTCCTGGGTGAGCCTAGTGCC
AAATACTTCAACAGCCAGCCAGACATCCTGGAGCATGCACGGGCTGCTGTGGACACGTTC
TGCCGGCACAACTACGGG
>RtHQ822483
AATGGTACCGAGCGGGTGAGGTTTCTGGAGAGGTACATCTACAACCGGGAGCAGAACGTG
CACTTTGACAGCGAGGTGGGGTACTATGTGGCTGACAATCTCTTGGGGAAGCCTTCTGCC
AAATACTTCAACAGCCAGCCCGACTTCCTGGAGCAGACACGGGCTGAGGTGGACACGTAC
TGCCGGCACAACTACGGG
>RtHQ822484
AATGGTACCGAGCGGGTGAGGTTTCTGGAGAGGCGGGTCTACAACCGGGAGCAGTACGTG
CACTTTGACAGCGAGGTGGGGTACTACGTGGCTGACAATCTCCTGGGGAAGCCTGATGCT
GACTACTTCAACAGCCAGCCCGACGTCCTGGAGCATGCACGGGCTGCTGTGGACACGTTC
TGCCGGCACAACTACAGG
>RtHQ822485
AATGGTACCGAGCGGGTGAGGTTTCTGGAGAGGCACATCTACAGCCGGCAGCCGCACATG
CACTTTGACAGCGAGGTGGGGTACTACGTGGCTGACAATCTCCTGGGCGAGTCTACTGCC
AAATACTTCAACAGCCAGCCCAACGTCCTGGAGGATGCACGGGCTGCTGTGGACACGTTC
TGCCGGCACAACTACGGG
>RtHQ822489
AATGGTACCGAGCGGGTGAGGTTTCTGGAGAGGTACATCTACAACCGGGAGCAGAACGTG
CACTTTGACAGCGAGGTGGGGTACTACGTGGCTGACAATCTCCTGGGGAAGCCTGATGCT
GATTACTGGAACAGCCAGCCCGACTTACTGGAGCAGAAACGGGCTGCTGTGGACACGTTC
TGCCGGCACAACTACGGG
>RtHQ822490
AATGGTACCGAGCGGGTGTGGTTTCTGGAGAGGTACATCTACAACCAGGAGCAGTACGCG
CACTTTGACAGCGAGGTGGGGTACTACGTGGCTGACAATCTCCTGGGGAAGCCTTCTGCC
GAGTACTGGAACAGCCAGCCCGACTTACTGGAGCAGAGACGGGCTGAGGTGGACACGGTC
TGCCGAAACAACTACGGG
>RtHQ822491
AATGGTACCGAGCGGGTGAGGCTTGTGACGAGGTACATCTACAACCGGGAGCAGTACGTG
CACTTTGACAGCGAGGTGGGGTACTACGTGGCTGACAATCTTCTGGGCGAGTCTACTGCC
AAATACTTCAACAGCCAGCCAGACATCCTGGAGCAGACACGGGCTGAGGTGGACACGGTC
TGCCGAAACAACTACGGG
>PeKJ162438
AATGGTACCGAGCGGGTGAGGTTTCTGGAGAGGCACATCTACAGCCGGCAGCCGCACATG
CACTTTGACAGCGAGGTGGGGTACTACGTGGCTGACAATCTTCTGGGCGAGTCTAGTGCC
AAATACTTCAACAGCCAGCCCGACATCCTGGAGCGGAAACGGGCTGCTGTGGACACGTTC
TGCCGGCACAACTACGGG
>PeKJ162439
AATGGTACCGAGCGGGTGAGGCTTGTGGTGAGGCACATCTACAACCGGGAGCAGTACGCG
CACTTTGACAGCGAGGTGGGGTACTACGTGGCTGACAATCTCCTGGGGAAGCCTGATGCT
GACTACTGGAACAGCCAGCCCGATGTCCTGGAGCAGAGACGGGCTGAGGTGGACACGGTC
TGCCGAAACAACTACAGG
>ShMZ243033
AACGGCACCGAGCGGGTCAGGTTTGTGGAGAGGTACATCCACAACCGGGAGCAGAACGTG
CACTTTGACAGCGAGGTGGGGCACTACGTGGCTGACACTCTCCTGGGGAAGCCTGATGCT
GACTACTGGAACAGCCAGCCAGACTTCCTGGAGCAGAAACGGGCTGCTGTGGACACGTTC
TGCCGGCACAACTACGAG
>ShMZ243034
AACGGCACCGAGCGGGTGAGGCTTGTGGAGAGGTACATCTACAACCGGGAGCAGTACGCG
CACTTTGACAGCGAGGTGGGGCACTACGTGGCTGACACTCTCCTGGGGAAGCCTTCTGCT
GACTACTGGAACAGCCAGCCAGACATCCTGGAGAACGCACGGGCTGCTGTGGACACGTTC
TGCCGGAACAACTACAAT
>ShMZ243035
AACGGCACCGAGCGGGTGAGGCTTGTGACGAGGTACATCCACAACCGGGAGCAGTTACTG
CACTTTGACAGCGAGGTGGGGCACTACGTGGCTGACACTCTCCTGGGGAAGCCTCAGGCT
GACTACTGGAACAGCCAGCCAGACCTCCTGGAGCAGAAACGGGCTGAGGTGGACACGTTC
TGCCGGAACAACTACAAT
>ShMZ243036
AATGGCACCGAGCGGGTCAGGTTTGTGGAGAGGTACATCTACAACCGGCAGCAGTACGTG
CACTTTGACAGTGAGGTGGGGCATTATGTGGCTGACACTCTCATGGGGAAGCCTTCTGCT
GACTACTGGAACAGCCAGCCAGACATCCTGGAGCAGAAACGGGCTGAGGTGGACACGTTC
TGCCGGCACAACTACGAG
>ShMZ243038
AACGGCACCGAGCGGGTGAGGTTTGTGACGAGGTTCATCTACAACCGGCAGCAGTTCCTG
CACTTTGACAGCGAGGTGGGGCACTACGTGGCTGACACTCTCCTGGGGAAGCCTTCTGCT
GACTACTGGAACAGCCAGCCAGACATCCTGGAGCAGACACGGGCTCAGGTGGACACGGTC
TGCCGGCACAACTACGAG
>ShMZ243039
AACGGCACCGAGCGGGTGAGGCTTGTGACGAGGTACATCTACAACCGGGAGCAGTACGTG
CACTTTGACAGCGAGGTGGGGCACTACGTGGCTGACACTCTCCTGGGGAAGCCTGATGCT
GACTACTGGAACAGCCAGCCAGACATCCTGGAGAGGGCACGGGCTGAGGTGGACACGTTC
TGCCGGCACAACTACGGG
>ShMZ243040
AACGGCACCGAGCGGGTGAGGCTTGTGCAGAGGTACATCTACAACCGGGAGCAGTTCGTG
CACTTTGACAGCGAGGTGGGGCACTACGTGGCTGACACTCTCATGGGGAAGCCTTCTGCT
GACTACTGGAACAGCCAGCCAGACATCCTGGAGAGGGCACGGGCTGAGGTGGACACGGTC
TGCCGGAACAACTACAAT
>ShMZ243041
AACGGCACCGAGCGGGTCAGGTTTGTGGAGAGGTACATCTACAACCGGCAGCAGAACGTG
CACTTTGACAGCGAGGTGGGGCACTACGTGGCTGACACTCTCCTGGGGAAGCCTGATGCT
GACTACTGGAACAGCCAGCCAGACATCCTGGAGGAGAAACGGGCTGCTGTGGACAGGTTC
TGCCGGCACAACTACAAT
>ShMZ243042
AACGGCACCGAGCGGGTCAGGTTTGTGGAGAGGCACATCTACAACCGGCAGCAGTACGTG
CACTTTGACAGCGAGGTGGGGCACTACGTGGCTGACACTCTCCTGGGGAAGCCTGATGCT
GACTACTGGAACAGCCAGCCAGACATCCTGGAGAACGCACGGGCTGCTGTGGACAGGTTC
TGCCGGTACAACTACGAG
>ShMZ243043
AATGGCACCGAGCGGGTGAGGTATCTGGAGAGGCACATCTACAATCGGCAGCAGTTACTG
CACTTTGACAGCGAGGTGGGGCACTACGTGGCTGACACTCTCCTGGGGAAGCCTGATGCT
GACTACTGGAACAGCCAGCCAGACATCCTGGAGGAGAAACGGGCTGCTGTGGACAGGTTC
TGCCGGCACAACTACAAT
>ShMZ243044
AACGGCACCGAGCGGGTGAGGCTTGTGACGAGGTACATCTACAACCGGCAGCAGTACGCG
CACTTTGACAGCGAGGTGGGGCACTACGTGGCTGACACTCTCCTGGGGAAGCCTGATGCT
GACTACTGGAACAGCCAGCCTGACGTCCTGGAGCAGACACGGGCTGAGGTGGACACGGTC
TGCCGGCACAACTACGAG
>ShMZ243045
AACGGCACCGAGCGGGTGAGGCTTGTGGAGAGGTACATCTACAACCGGGAGCAGTTCCTG
CACTTTGACAGCGAGGTGGGGCACTACGTGGCTGACACTCTCCTGGGGAAGCCTTCTGCT
GACTCCTGGAACAGCCAGCCAGACATCCTGGAGAGGGCACGGGCTGCTGTGGACACGTTC
TGCCGGAACAACTACAAT
>ShMZ243046
AACGGCACCGAGCGGGTGAGGCTTGTGACAAGGTACATCTACAACCGGCAGCAGTTCCTG
CACTTTGACAGCGAGGTGGGGCACTACGTGGCTGACACTCTCCTGGGGAAGCCTTCTGCT
GACTACTGGAACAGCCAGCCAGACTTCCTGGAGCAGACACGGGCTCAGGTGGACACGGTC
TGCCGGCACAACTACGAG
>ShMZ243047
AACGGCACCGAGCGGGTGAGGCTTGTGACGAGGTACATCTACAACCGGGAGCAGTTCCTG
CACTTTGACAGCGAGGTGGGGCACTACGTGGCTGACACTCTCCTGGGGAAGCCTGAGGCT
GACTACTGGAACAGCCAGCCTGACATCCTGGAGCAGACACGGGCTGAGGTGGACACGTTC
TGCCGGCACAACTACGAG
>ShMZ243048
AATGGCACCGAGCGGGTGAGGTATCTGGAGAGGTACATCTACAACCGGCAGCAGTTACTG
CACTTTGACAGCGAGGTGGGGCACTACGTGGCTGACACTCTCCTGGGGAAGCCTGATGCT
GACTACTGGAACAGCCAGCCAGACATCCTGGAGGAGAAACGGGCTGCTGTGGACAGGTTC
TGCCGGCACAACTACAAT
>ShMZ243049
AACGGCACCGAGCGGGTGAGGCTTGTGGAGAGGTACATCTACAACCGGGAGCAGTACGCG
CACTTTGACAGCGAGGTGGGGCACTACGTGGCTGACACTCTCCTGGGGAAGCCTGATGCT
GACTACTGGAACAGCCAGCCAGACCTCCTGGAGCAGAAACGGGCTGAGGTGGACACGTTC
TGCCGGAACAACTACAAT
>ShMZ243050
AACGGCACCGAGCGGGTGAGGTTTGTGGAGAGGCACATCTACAACCGGCAGCAGTTCGTG
CACTTTGACAGTGAGGTGGGGCACTACGTGGCTGACACTCTCCTGGGGAAGCCTATTGCT
GACGACTGGAACAGCCAGCCAGACATCCTGGAGGACGCACGGGCTGCTGTGGACACGTTC
TGCCAGAACAACTACAAT
>ShMZ243051
AATGGCACCGAGCGGGTCAGGTTTGTGGAGAGGTACATCTACAACCGGCAGCAGTACGTG
CACTTTGACAGCGAGGTGGGGCACTACGTGGCTGACACTCTCATGGGGAAGCCTTCTGCT
GACTACTGGAACAGCCAGCCAGACATCCTGGAGAGGGCACGGGCTGCTGTGGACACGTTC
TGCCGGCACAACTACAAT
>ShMZ243052
AACGGCACCGAGCGGGTGAGGTTTGTGGAGAGGTACATCTACAACCGGGAGCAGTTCCTG
CACTTTGACAGCGAGGTGGGGCACTACGTGGCTGACACTCTCCTGGGGAAGCCTTCTGCT
GACTACTGGAACAGCCAGCCAGACATCCTGGAGCAGAAACGGGCTGCTGTGGACAGGTTC
TGCCGGAACAACTACAAT
>ShMZ243053
AATGGCACCGAGCGGGTCAGGTTTGTGGAGAGGTACATCTACAACCGGCAGCAGTACGTG
CACTTTGACAGCGAGGTGGGGCACTACGTGGCTGACACTCTCCTGGGGAAGCCTTCTGCT
GACTACTGGAACAGCCAGCCAGACATCCTGGAGAACGCACGGGCTGCTGTGGACACGTTC
TGCCGGCACAACTACAGG
>ShMZ243055
AACGGCACCGAGCGGGTGAGGTTTGTGGACAGGTACATCTACAACCGGCAGCAGTACGTG
CACTTTGACAGCGAGGTGGGGCACTACGTGGCTGACACTCTCCTGGGGAAGCCTGATGCT
GACTACTGGAACAGCCAGCCAGACATCCTGGAGAATGCACGGGCTGCTGTGGACACGTTC
TGCCGGTACAACTACGAG
>ShMZ243056
AACGGCACTGAGCGGGTGAGGTTTCTGGAGAGGCGCATCTACAACCGGGAGCAGTTACTG
CACTTTGACAGCGAGGTGGGGCACTACGTGGCTGACACTCTCCTGGGGAAGCCTATTGCT
GACGACTGGAACAGCCAGCCAGACATCCTGGAGAACGCACGGGCTGCTGTGGACAGGTTC
TGCCGGAACAACTACAAT
>ShMZ243057
AACGGCACCGAGCGGGTCAGGTTTGTGGAGAGGTACATCCACAACCGGGAGCAGAACGTG
CACTTTGACAGCGAGGTGGGGCACTACGTGGCTGACACTCTCCTGGGGAAGCCTATTGCT
GACGACTGGAACAGCCAGCCAGACATCCTGGAGCAGAAACGGGCTGCTGTGGACACGTTC
TGCCGGCACAACTACGAG
>ShMZ243058
AACGGCACCGAGCGGGTGAGGTATCTGGAGAGGTACATCTACAACCGGGAGCAGAACCTG
CACTTTGACAGCGAGGTGGGGCACTACGTGGCTGACACTCTCCTGGGGAAGCCTGATGCT
GACTACTGGAACAGCCAGCCAGACTTCCTGGAGCAGAAACGGGCTGCTGTGGACACGTTC
TGCCGGCACAACTACGAG
>ShMZ243059
AACGGCACCGAGCGGGTGAGGTTTGTGACGAGGTACATCTACAACCGGCAGCAGTACGTG
CACTTTGACAGCGAGGTGGGGCACTACGTGGCTGACAATCTCCTGGGGAAGCCTATTGCT
GACGACTGGAACAGCCAGCCAGACATCCTGGAGCAGACACGGGCTGAGGTGGACACATAC
TGCCGGCACAACTACGGG
>ShMZ243060
AACGGCACCGAGCGGGTGAGGTTTGTGCAGAGGTACATCCACAACCGGCAGCAGATCGTG
CACTTTGACAGCGAGGTGGGGCACTACGTGGCTGACACTCTCCTGGGGAAGCCTCAGGCT
GACTACTGGAACAGCCAGCCAGACCTCCTGGAGCAGAAACGGGCTGCTGTGGACACGTTC
TGCCGGCACAACTACGGG
>ShMZ243061
AATGGCACCGAGCGGGTGAGGTATCTGGAGAGGCACATCTACAACCGGCAGCAGTTACTG
CACTTTGACAGCGAGGTGGGGCACTACGTGGCTGACACTCTCCTGGGGAAGCCTGATGCT
GACTACTGGAACAGCCAGCCAGACATCCTGGAGGAGAAACGGGCTGCTGTGGACAGGTTC
TGCCGGCACAACTACAAT
>ShMZ243062
AATGGTACCGAGCGGGTGAGGTTTCTGGAGAGGCGCATCTACAACCGGGAGCAGTACGTG
CACTTTGACAGCGAGGTGGGGTACTACGTGGCTGACAATCTTCTGGGCGAGTCTAGTGCC
AAATACTTCAACAGCCAGCCTGACATCCTGGAGAATGCACGGGCTGCTGTGGACACGTTC
TGCCGGCACAACTACGGG
>ShMZ243063
AACGGCACCGAGCGGGTGAGGCTTGTGCAGAGGTACATCTACAACCGGCAGCAGTACGTG
CACTTTGACAGCGAGGTGGGGCACTACGTGGCTGACACTCTCATGGGGAAGCCTTCTGCT
GACTACTGGAACAGCCAGCCAGACATCCTGGAGAGGGCACGGGCTGAGGTGGACACATAC
TGCCGGCACAACTATGGG
>ShMZ243064
AACGGCACCGAGCGGGTGAGGTTTGTGCAGAGGCTCATCTACAACCGGCAGCAGTACGCG
CACTTTGACAGCGAGGTGGGGCACTACGTGGCTGACACTCTCCTGGGGAAGCCTTCTGCT
GACTACTGGAACAGCCAGCCAGACCTCCTGGAGAGGGCACGGGCTGAGGTGGACAGGTTC
TGCCGACACAACTACGGG
>ShMZ243065
AACGGCACCGAGCGGGTCAGGTTTGTGGAGAGGTACATCCACAACCGGGAGCAGAACGTG
CACTTTGACAGCGAGGTGGGGCACTACGTGGCTGACAATCTCCTGGGGAAGCCTGATGCT
GACTACTGGAACAGCCAGCCAGACTTCCTGGAGCAGAAACGGGCTGCTGTGGACACGTTC
TGCCGGCACAACTACGAG
>ShMZ243066
AACGGCACCGAGCGGGTGAGGCTTGTGACAAGGTACATCTACAACCGGCAGCAGTTACTG
CACTTTGACAGCGAGGTGGGGCACTACGTGGCTGACACTCTCCTGGGGAAGCCTTCTGCT
GACTACTGGAACAGCCAGCCAGACTTCCTGGAGCAGACACGGGCTCAGGTGGACACGGTC
TGCCGGCACAACTACGAG
>ShMZ243067
AATGGCACCGAGCGGGTGAGGTATCTGGAGAGGCACATCTACAATCGGCAGCAGTTCCTG
CACTTTGACAGCGAGGTGGGGCACTACGTGGCTGACACTCTCCTGGGGAAGCCTGATGCT
GACTACTGGAACAGCCAGCCAGACATCCTGGAGGAGAAACGGGCTGCTGTGGACAGGTTC
TGCCGGCACAACTACAAT
>ShMZ243068
AACGGCACCGAGCGGGTGAGGTTTCTGGAGAGGTACATCTACAACCGGGAGCAGTTACTG
CACTTTGACAGCGAGGTGGGGCACTACGTGGCTGACACTCTCCTGGGGAAGCCTGAGGCT
GACTACTGGAACAGCCAGCCAGACATCCTGGAGCAGAAACGGGCTGCTGTGGACAGGTTC
TGCCGGCACAACTACGGG
>ShMZ243071
AACGGCACCGAGCGGGTGAGGCTTGTGACGAGGTTCATCTACAACCGGGAGCAGTACGCG
CACTTTGACAGCGAGGTGGGGCACTACGTGGCCGACACTCTCCTGGGGAAGCCTGATGCT
GACTACTGGAACAGCCAGCCAGACATCCTGGAGAGGGCACGGGCTGAGGTGGACACGTTC
TGCCGGCACAACTACGGG
>ShMZ243072
AACGGCACCGAGCGGGTGAGGTTTGTGGACAGGTACATCCACAACCGGCAGCAGATCGTG
CACTTTGACAGCGAGGTGGGGCACTACGTGGCTGACACTCTCCTGGGGAAGCCTCAGGCT
GACTACTGGAACAGCCAGCCAGACTTCCTGGAGCAGAAACGGGCTGCTGTGGACAGGTTC
TGCCGGCACAACTACGGG
>ShMZ243073
AACGGCACCGAGCGGGTCAGGTTTGTGGAGAGGTACATCCACAACCGGGAGCAGAACGTG
CACTTTGACAGCGAGGTGGGGCACTACGTGGCTGACACTCTCATGGGGAAGCCTGATGCT
GACTACTGGAACAGCCAGCCAGACTTCCTGGAGCAGAAACGGGCTGCTGTGGACACGTTC
TGCCGGCACAACTACGAG
>ShMZ243074
AACGGCACCGAGCGGGTGAGGCTTGTGACGAGGTTCATCTACAACCGGGAGCAGTACGTG
CACTTTGACAGCGAGGTGGGGCACTACGTGGCCGACACTCTCCTGGGGAAGCCTTCTGCT
GACTACTGGAACAGCCAGCCAGACATCCTGGAGAGGGCACGGGCTGAGGTGGACACGTTC
TGCCGGCACAACTACGGG
>ShMZ243075
AACGGCACCGAGCGGGTGAGGCTTGTGGAGAGGTACATCTACAACCGGGAGCAGTTCGTG
CACTTTGACAGCGAGGTGGGGCACTACGTGGCTGACACTCTCCTGGGGAAGCCTTCTGCT
GACTACTGGAACAGCCAGCCAGACATCCTGGAGCAGAAACGGGCTGAGGTGGACACGTTC
TGCCGGAACAACTACAAT
>ShMZ243076
AACGGCACCGAGCGGGTGAGGCTTGTGACGAGGTTCATCTACAACCGGGAGCAGTACGTG
CACTTTGACAGCGAGGTGGGGCACTACGTGGCCGACACTCTCCTGGGGAAGCCTGATGCT
GACTACTGGAACAGCCAGCCAGACATCCTGGAGAGGGCACGGGCTGAGGTGGACACGTTC
TGCCGGCACAACTACGGG
>ShMZ243077
AACGGCACCGAGCGGGTGAGGCTTGTGACGAGGTTCATCTACAACCGGCAGCAGTACGCG
CACTTTGACAGCGAGGTGGGGCACTACGTGGCTGACACTCTCCTGGGGAAGCCTTCTGCT
GACTACTGGAACAGCCAGCCTGACGTCCTGGAGCAGACACGGGCTGAGGTGGACACGGTC
TGCCGGCACAACTACGAG
>ShMZ243078
AATGGCACCGAGCGGGTGAGGCTTGTGCAGAGGTACATCTACAACCGGCAGCAGTACGTG
CACTTTGACAGCGAGGTGGGGCACTACGTGGCTGACACTCTCCTGGGGAAGCCTTCTGCT
GACTACTGGAACAGCCAGCCAGACATCCTGGAGAACGCACGGGCTGCTGTGGACACGTTC
TGCCGGCACAACTACAGG
>ShMZ243079
AACGGCACCGAGCGGGTGAGGCTTGTGACGAGGTACATCTACAACCGGGAGCAGTACGTG
CACTTTGACAGCGAGGTGGGGCACTACGTGGCTGACACTCTCCTGGGGAAGCCTGATGCT
GACTACTGGAACAGCCAGCCAGACCTCCTGGAGAGGGCACGGGCTGAGGTGGACACGTTC
TGCCGGCACAACTACGGG
>ShMZ243080
AACGGCACCGAGCGGGTGAGGCTTGTGACGAGGTACATCTACAACCGGCAGCAGTACGCG
CACTTTGACAGCGAGGTGGGGCACTACGTGGCTGACACTCTCCTGGGGAAGCCTTCTGCT
GACTACTGGAACAGCCAGCCAGACTTCCTGGAGCAGACACGGGCTCAGGTGGACACGGTC
TGCCGGCACAACTACGAG
>ShMZ243081
AACGGCACCGAGCGGGTCAGGTTTGTGGAGAGGTACATCCACAACCGGCAGCAGAACGTG
CACTTTGACAGCGAGGTGGGGCACTACGTGGCTGACACTCTCCTGGGGAAGCCTGATGCT
GACTACTGGAACAGCCAGCCAGACTTCCTGGAGCAGAAACGGGCTGCTGTGGACACGTTC
TGCCGGCACAACTACGAG
>ShMZ243082
AACGGCACCGAGCGGGTGAGGCTTGTGACGAGGTACATCTACAACCGGCAGCAGTACGTG
CACTTTGACAGCGAGGTGGGGCACTACGTGGCTGACAATCTCCTGGGGAAGACTACTGCT
GACTACTGGAACAGCCAGCCAGACATCCTGGAGCAGACACGGGCTGAGGTGGACACATAC
TGCCGGCACAACTACGGG
>ShMZ243084
AATGGTACCGAGCGGGTGAGGTTTCTGGAGAGGCACATCTACAACCGGCAGCCGCACATG
CACTTTGACAGCGAGGTGGGGTACTACGTGGCTGACAATCCTCTGGGCGAGTCTAGTGCC
AAACAGTTCAACAGCCAGCCAGACATCCTGGAGCAGAAACGGGCTAATGTGGACACATTC
TGCCGACACAACTACGGG
>ShMZ243085
AACGGCACCGAGCGGGTGAGGCTTGTGACGAGGTACATCTACAACCGGCAGCAGTACGCG
CACTTTGACAGCGAGGTGGGGCACTACGTGGCTGACACTCTCCTGGGGAAGCCTGATGCT
GACTACTGGAACAGCCAGCCAGACATCCTGGAGAGGGCACGGGCTGAGGTGGACACGTTC
TGCCGGCACAACTACGGG
>ShMZ243086
AACGGCACCGAGCGGGTGAGGTTTGTGGACAGGTACATCTACAACCGGCAGCAGATCGTG
CACTTTGACAGCGAGGTGGGGCACTACGTGGCTGACACTCTCCTGGGGAAGCCTGAGGCT
GACTACTGGAACAGCCAGCCTGACGTCCTGGAGGAGAAACGGGCTGCTGTGGACAGGTTC
TGCCGGCACAACTACAAT
>ShMZ243087
AACGGCACCGAGCGGGTGAGGCTTGTGACGAGGTTCATCTACAACCGGGAGCAGTTACTG
CACTTTGACAGCGAGGTGGGGCACTACGTGGCTGACACTCTCCTGGGGAAGCCTCAGGCT
GACTACTGGAACAGCCAGCCAGACTTCCTGGAGCAGACACGGGCTGAGGTGGACACATAC
TGCCGGCACAACTACGGG
>AepuAY327427
GTGGGGCACTACGTGGTTGACACCCCCCTGGANANGCCTGTTGCCGAGTACTTCAACAGC
CAGCCGGACATCCTGGAGCAGAAACGGGCCGAGGTGGACACCGTCTGCCGAAACAACTAC
GAG
>AepuAY327428
GTGGGGCACTTCGTGGCTGACACCCCCCTGGANANGCCTAGTGCCGAGTACTGGAACAGC
CAGCAGGACGTCGTGGAGCAGAAACGGGCCGAGGTGGACACCGTCTGCCGAAACAACTAC
AAT
>AecrAY327414
GTGGGGCACTTCGTGGCTGACACCCCCCTGGANANGCCTATTGCCGAGTACTTCAACAGC
CAGCCGGACATCCTGGAGCAGAAACGGGCTGTGGTGGACACCGCCTGCCGAAACAACTAC
GAG
>AecrAY327429
GTGGGGCACTACGTGGCTGACACCCCCCTGGANANGCCCGATGCCGAGTACTTCAACAGC
CAGCAGGACCTCCTGGAGCAGAAACGGGCTGTGGTGGACACCGCCTGCCGAAACAACTAC
GAG
>BmKC533147
AACGGCACCGAGCGGGTGAGGTTTGTGGAGACGTACATCTACAACCGGCAGGCGCTCCTG
CACTTTGACAGCGATGTGGGGCGCTACGTGGCTGACACCCCCCTGGGGAAGCCTTCTGCC
GAGTACTGGAACAGCCAGCCGGAGATTCTGGAGCAGAAACGGGCTGCTGTGGACACGTTC
TGCCGGCACAACTACAGG
>BmKC533148
AACGGCACCGAGCGGGTGAGGTTTGTGGAGACGTACATCTACAACCGGCAGGCGCTCCTG
CACTTTGACAGCGATGTGGGGCGCTATGTGGCTGACACCCCCCTGGGGAAGCCGCCTGCC
GAGTACTTCAACAGCCAGCCGGAGATTCTGGAGCAGAGACGGGCTGCTGTGGACACGTTC
TGCCGGCACAACTACAGG
>BmKC533149
AACGGCACCGAGCGGGTGAGGTTTGTGGAGACGTACATCTACAACCGGCAGCCGTACGTG
CACTTTGACAGCGATGTGGGGCGCTACGTGGCTGACACCCCCCTGGGGAAGCCTGATGCC
GAGTACTGGAACAGCCAGCCGGAGATCCTGGAGCAGAAACGGGCTGAGGTGGACACGTTC
TGCCGGCACAACTACAGG
>BmKC533150
AACGGCACCGAGCGGGTGAGGTTTGTGGTGACGTACATCTACAACCGGGAGCCGAACGTG
CACTTTGACAGCGATGTGGGGCACTACGTGGCTGACACCCCCCTGGGGAAGCCTGATGCC
GAGTACTGGAACAGCCAGCCGGAGATCCTGGAGCAGAAACGGGCTGAGGTGGACACGTTC
TGCCGGCACAACTACAGG
>BmKC533151
AACGGCACCGAGCGGGTGAGGTTTGTGGAGACGTACATCTACAACCGGGAGCCGAACGTG
CACTTTGACAGCGATGTGGGGCACTACGTGGCTGACACCCCCCTGGGGAAGCCTGATGCC
GAGTACTGGAACAGCCAGCCGGAGATTCTGGAGCAGAGACGGGCTGCTGTGGACACGTTC
TGCCGGCACAACTACAGG
>BmKC533152
AACGGCACCGAGCGGGTGAGGTTTGTGGAGACGTACATCTACAACCGGCAGCCGTTCGTG
CACTTTGACAGCGATGTGGGGCGCTACGTGGCTGACACCCCCCTGGGGACGCCTTCTGCC
GAGTACTGGAACAGCCAGCCGGAGATCCTGGAGCAGAAACGGGCTGAGGTGGACACGTTC
TGCCGACACAACTACAGG
>BmKC533153
AACGGCACCGAGCGGGTGAGGTTTGTGGAGACGTACATCTACAACCGGCAGCCGTACGTG
CACTTTGACAGCGATGTGGGGCGCTACGTGGCTGACACCCCCCTGGGGAAGCCTTCTGCC
GAGTACTGCAACAGCCAGCCAGAGATTCTGGAGCAGAAACGGGCTGAGGTGGACACGTTC
TGCCGGCACAACTACAGG
>BmKC533155
AACGGCACCGAGCGGGTGAGGTTTGTGGAGACGTACATCTACAACCGGCAGGCGCTCCTG
CACTTTGACAGCGATGTGGGGCGCTATGTGGCTGACACCCCCCTGGGGAAGCCGCCTGCC
GAGTACTTCAACAGCCAGCCGGAGATTCTGGAGCAGAGACGGGCTCCTGTGGACACGTTC
TGCCGGCACAACTACAGG
>BmKC533156
AACGGCACCGAGCGGGTGAGGTTTGTGGAGACGTACATCTACAACCGGGAGCCGAACGTG
CACTTTGACAGCGATGTGGGGCACTACGTGGCTGACACCCCCCTGGGGACGCCTGATGCC
GAGTACTGGAACAGCCAGCCGGAGATTCTGGAGCAGAGACGGGCTGCTGTGGACACGTTC
TGCCGGCACAACTACAGG
>BmKC533157
AACGGCACCGAGCGGGTGAGGTTTGTGGAGACGTACATCTACAACCGGCAGGCGCTCCTG
CACTTTGACAGCGATGTGGGGCGCTATGTGGCTGACACCCCCCTGGGGAAGCCGCCTGCC
GAGTACTTCAACAGCCAGCCGGAGATTCTGGAGCAGAAACGGGCTGCTGTGGACACGTTC
TGCCGGCACAACTACAGG
>BmKC533159
AACGGCACCGAGCGGGTGAGGCTCGTGACGAGGCACATCTACAACCGGGAGCAGTACGCG
CACTTCGACAGCGACGTGGGGCGCTACGTGGCTGACACCCCCCTGGGGACGCCTTCTGCC
GAGTACTTCAACAGCCAGCCGGAGATCCTGGAGCGGAAACGCGCTGAGGTGGACACCGTC
TGCCGCAACAACTACAAG
>BmKC533160
AACGGCACCGAGCGGGTGAGGCTCGTGACGAGGCACATCTACAACCGGGAGCAGTACGCG
CACTTCGACAGCGACGTGGGGCGCTACGTGGCTGACACCCCCCTGGGGACACCTTCTGCC
GAGTACTTCAACAGCCAGCCGGAGATCCTGGAGCGGAAACGCGCTGAGGTGGATACCGTC
TGCCGCAACAACTACAAG
>BmKC533163
AACGGCACCGAGCGGGTGAGGCTCGTGACGAGGCACATCTACAACCGGGAGCAGTACGCG
CACTTCGACAGCGACGTGGGGCGCTACGTGGCTGACACCCCCCTGGGGACGCCTTCTGCC
GAGTACTTCAACAGCCAGCCAGAGATCCTGGAGCGGAAACGCGCTGAGGTGGATACCGTC
TGCCGCAACAACTACAAG
>BmKC533164
AACGGCACCGAGCGGGTGAGGCTCGTGACGAGGCACATCTACAACCGGGAGCAGTACGCG
CACTTCGACAGCGACGTGGGGCACTACGTGGCTGACACCCCCCTGGGGACGCCTTCTGCC
GAGTACTTCAACAGCCAGCCGGAGATCCTGGAGCGGAAACGCGCTGAGGTGGACACCGTC
TGCCGCAACAACTACAAG
>BmKC533165
AACGGCACCGAGCGGGTGAGGCTCGTGACGAGGCACATCTACAACCGGGAGCAGTACGCG
CACTTCGACAGCGACGTGGGGCGCTACGTGGCTGACACCCCCCTGGGGACACCTTCTGCC
GAGTACTTCAACAGCCAGCCGGAGATCCTGGAGCGGAAACGCGCTGAGGTGGACACCGTC
TGCCGCAACAACTACAAG
>BmKC533168
AACGGCACCGAGCGGGTGAGGCTCGTGACGAGGCACATCTACAACCGGGAGCAGTACGCG
CACTTCGACAGCGACGTGGGGCGCTACGTGGCTGACACCCCCCTGGGGACGCCTTCTGCC
GAGTACTTCAACAGCCAGCCGGAGATCCTGGAGCGGAAACGCGCTGAGGTGGATACCGTC
TGCCGCAACAACTACAAG
>BmKC533169
AACGGCACCGAGCGGGTGAGGCTCGTGACGAGGCACATCTACAACCGGGAGCAGTACGCG
CACTTCGACAGCGACGTGGGGCGCTACGTGGCTGACACCCCCCTGGGGACACCTTCTGCC
GAGTACTTCAACAGCCAGCCAGAGATCCTGGAGCGGAAACGCGCTGAGGTGGATACCGTC
TGCCGCAACAACTACAAG
>BmKC533171
AACGGCACCGAGCGGGTGAGGCTCGTGACGAGGCACATCTACAACCGGGAGCAGTACGCG
CACTTCGACAGCGACGTGGGGCACTACGTGGCTGACACCCCCCTGGGGACGCCTTCTGCC
GAGTACTTCAACAGCCAGCCGGAGATCCTGGAGCGGAAACGCGCTGAGGTGGATACCGTC
TGCCGCAACAACTACAAG
>BmKC533172
AACGGCACCGAGCGGGTGAGGCTCGTGACGAGGCACATCTACAACCGGGAGCAGTACGCG
CACTTCGACAGCGACGTGGGGCGCTACGTGGCTGACATCCCCCTGGGGACGCCTTCTGCC
GAGTACTTCAACAGCCAGCCAGAGATCCTGGAGCGGAAACGCGCTGAGGTGGATACCGTC
TGCCGCAACAACTACATG
>BmKC533173
AACGGCACCGAGCGGGTGAGGCTCGTGACGAGGCACATCTACAACCGGGAGCAGTACGCG
CACTTCGACAGCGACGTGGGGCGCTACGTGGCTGACACCCCCCTGGGGACGCCTTCTGCC
GAGTACTTCAACAGCCAGCCAGAGATCCTGGAGCGGAAACGCGCTGAGGTGGACACCGTC
TGCCGCAACAACTACAAG
>AtHQ822510
AACGGCACCGAGCGGGTGAGGTATGTGAAGAGGTACATCTACAACCGGGAGCAGCGTGCG
CACTTTGACAGCGATGTGGGGCACTACGTGGCTGACACACTCCTGGGGAAGCCTGATGCC
GAGTACTGGAACAGCCAGCCGGACCTCCTGGAGCGGGATCGGGCTGAGGTGGACACGTTC
TGCCGAAACAACTACAGG
>AtHQ822511
AACGGCACCGAGCGGGTGAGGTATGTGAAGAGGTACATCTACAACCGGGAGCAGCGTGCG
CACTTTGACAGCGATGTGGAGCACTACGTGGCTGGCACACTCCTGGGGAAGCCTGATGCC
GAGTACTGGAACAGCCAGCCGGACCTCCTGGAGCGGGATCGGGCTGAGGTGGACACGTTC
TGCCGAAACAACTACAGG
>AtHQ822512
AACGGCACCGAGCGGGTGAGGTATGTGAAGAGGTACATCTACAACCGGGAGCAGCGTGCG
CACTTTGACAGCGATGTGGGGCACTACGTGGCTGACACACTCCTGGGGAAGCCTGATGCC
GAGTACTGGAACAGCCAGCCGGACGTCCTGGAGCGGGCACGGGCTGAGGTGGACACGTTC
TGCCGAAACAACTACAGG
>AtHQ822513
AACGGCACCGAGCGGGTGAGGTATGTGAAGAGGTACATCTACAACCGGGAGCAGTACGCG
CACTTTGACAGCGATGTGGGGCACTACGTGGCTGACACACTCCTGGGGAAGCCTGATGCC
GAGTACTGGAACAGCCAGCCGGACGTCCTGGAGCGGGATCGGGCTGAGGTGGACACGTTC
TGCCGAAACAACTACGGG
>AtHQ822514
AACGGCACCGAGCGGGTGAGGTATGTGAAGAGGTACATCTACAACCGGGAGCAGTACGCG
CACTTTGACAGCGATGTGGGGCACTACGTGGCTGACACACTCCTGGGGAAGCCTGATGCC
GAGTACTGGAACAGCCAGCCGGACGTCCTGGAGCGGGATCGGGCTGAGGTGGACACGTTC
TGCCGAAACAACTACAGG
>AtHQ822515
AACGGCACCGAGCGGGTGAGGTATGTGAAGAGGTACATCTACAACCGGGAGCAGTACGCG
CACTTTGACAGCGATGTGGGGCACTACGTGGCTGACACCCCCCTGGGGAAGCCTGATGCC
GAGTACTGGAACAGCCAGCCGGACGTCCTGGAGCGGGCACGGGCTGAGGTGGACACGTTC
TGCCGAAACAACTACAGG
>AtHQ822516
AACGGCACCGAGCGGGTGAGGTATGTGAAGAGGTACATCTACAACCGGGAGCAGCGTGCG
CACTTTGACAGCGATGTGGGGCACTACGTGGCTGACACCCCCCTGGGGAAGCCTGATGCC
GAGTACTGGAACAGCCAGCCGGACCTCCTGGAGCAGGAACGGGCTGAGGTGGACACGTTC
TGCCGAAACAACTACAGG
>AtHQ822517
AACGGCACCGAGCGGGTGAGGTATGTGAAGAGGTACATCTACAACCGGGAGCAGTACGCG
CACTTTGACAGCGATGTGGGGCACTACGTGGCTGACACCCCCCTGGGGAAGCCTGCTGCC
GAGTACTGGAACAGCCAGCCGGACGTCCTGGAGCGGGCACGGGCTGAGGTGGACACGTTC
TGCCGAAACAACTACAGG
>AtHQ822518
AACGGCACCGAGCGGGTGAGGCTTGTGAAGAGGTACATCTACAACCGGGAGCAGCGTGCG
CACTTTGACAGCGATGTGGGGCACTACGTGGCTGACACACTCCTGGGGAAGCCTGATGCC
GAGTACTGGAACAGCCAGCCGGACCTCCTGGAGCAGGAACAGGCTGAGGTGGACACGGTC
TGCCGAAACAACTACAGG
>AtHQ822519
AACGGCACCGAGCGGGTGAGGTATGTGAAGAGGTACATCTACAACCGGGAGCAGCGTGCG
CACTTTGACAGCGATGCGGGGCACTACGTGGCTGACACCCCCCTGGGGAAGCCTGATGCC
GAGTACTGGAACAGCCAGCCGGACCTCCTGGAGCAGGAACGGGCTGAGGTGGACACGTTC
TGCCGAAACAACTACAGG
>AtHQ822523
AATGGCACCGAGCAGGTGAGGCTTGTGAAGAGGTACATCTACAACCGGGAGCAGAATGCG
CACTTTGACAGCGATGTGGGGCACTACGTGGCTGACACACTCCTGGGGAAGCCTGATGCC
GAGTACTGGAACAGCCAGCCGGACGTCCTGGAGCGGGCACGGGCTGCTGTGGACACGTTC
TGCCGAAACAACTACAGG
>AtHQ822524
AACAGCACCGAGCGGGTGAGGTATGTGAAGAGGTACATCTACAACCGGGAGCAGCGTGCG
CACTTTGACAGCGATGTGGGGCACTACGTGGCTGACACACTCCTGGGGAAGCCTTCTGCC
GAGTACTGGAACAGCCAGCCGGACCTCCTGGAGCGGGATCGGGCTGAGGTGGACACGTTC
TGCCGAAACAACTACAGG
>AtHQ822525
AACGGCACCGAGCGGGTGAGGTATGTGGTGAGGTACATCTACAACCGGGAGCAGAATGTG
CACTTTGACAGCGAAGTGGGGCACTTCGTGGCTGACACCCCCCTGGGGAAGCCTGATGCC
GAGTACTGGAACAGCCAGCCGGACCTCCTGGAGCAGGAACGGGCTGCTGTGGACACGTTC
TGCCGAAAACACTACGAG
>AtHQ822526
AACGGCACCGGGCGGGTGAGGTATGTGGTGAGGTACATCTACAACCGGGAGCAGAATGTG
CACTTTGACAGCGAAGTGGGGCACTTCGTGGCTGACACCCCCCTGGGGAAGCCTGATGCC
GAGTACTGGAACAGCCAGCCGGACCTCCTGGAGCAGGAACGGGCTGCTGTGGACACGTTC
TGCCGAAAACACTACGAG
>AtHQ822528
AACGGCACCGAGCGGGTGAGGTATGTGAAGAGGTACATCTACAACCGGGAGCAGTATGTG
CACTTTGACAGCGATGTGGGGCACTACGTGGCTGACACCCCTCTGGGGAAGCCTGCTGCC
GAGTACTTGAACAGCCAGCCGGACGTCCTGGAGCGGGCACGGGCTGAGGTGGACACGTTC
TGCCGAAACAACTACAGG
>AtEU326271
AACGGCACCGAGCGGGTGAGGTATGTGAAGAGGTACATCTACAACCGGGAGCAGCGTGCG
CACTTTGACAGCGATGTGGGGCACTACGTGGCTGACACACTCCTGGGGAAGCCTTCTGCC
GAGTACTGGAACAGCCAGCCGGACCTCCTGGAGCGGGATCGGGCTGAGGTGGACACGTTC
TGCCGAAACAACTACAGG
>FaHQ822483
AACGGCACCGAGCGGGTGAGGCTTGTGGTGAGGCACATCTACAACCGGGAGCAGTATGCG
CACTTTGACAGCGACGTGGGGCACTACGTGGCTGACACCCCCCTGGGGAAGCCTGATGTC
GAGTCCTGGAACAGCCAGCTGGGCATCCTGGAGCGGAAACGGGCTGAGGTGGACACGGTC
TGCCGAAACAACTTCAAT
>FaHQ822484
AACGGCACCGAGCGGGTGAGGCTTGTGGTGAGGCACATCTACAACCGGGAGCAGTATGCG
CACTTTGACAGCGACGTGGGGCACTACGTGGCTGACACCCCCCTGGGGAAGCCTGATGCC
GAGTACTGGAACAGCCAGCTGGACATCCTGGAGCGGAAACGGGCTGAGGTGGACACGGTC
TGCCGAAACAACTTCAAT
>FaHQ822485
AACGGCACCGAGCGGGTGAGGCTTGTGGTGAGGTACATCTACAACCGGGAGCAGTTTGTG
CACTTTGACAGCGACGTGGGGCACTACGTGGCTGACACCCCCCTGGGGAAGCCTGATGCC
GAGTACTGGAACAGCCAGCCGGACTTACTGGACCGGAGACGGGCTGAGGTGGACACGGTC
TGCCGGCACAACTACGGG
>FaHQ822486
AACGGCACCGAGCGGGTGAGGCTTGTGGTGAGGCACATCTACAACCGGGAGCAGAACGCG
CACTTTGACAGCGACGTGGGGCACTACGTGGCTGACACCCCCCTGGGGAAGCCTGATGTC
GAGTACTGGAACAGCCAGCCGGACTTACTGGACCGGAGACGGGCTGAGGTGGACACGGTC
TGCCGAAACAACTACAGG
>FaHQ822487
AACGGCACCGAGCGGGTGAGGCTTGTGGTGAGGTACATCTACAACCGGGAGCAGTTTGTG
CACTTTGACAGCGACGTGGGGCACTACGTGGCTGACACCCCCCTGGGGAAGCCTGATGCC
GAGTACTGGAACAGCCAGCCGGACTTACTGGACCGGAGACGGGCTGAGGTGGACACGGTC
TGCCGAAACAACTTCAAT
>FaHQ822488
AATGGCACCGAGCGGGTGAGGCTTGTGGTGAGGCACATCTACAACCGGGAGCAGTATGCG
CACTTTGACAGCGATGTGGGGCACTACGTGGCTGACACCCCCCTGGGGAAGCCTGATGTC
GAGTCCTGGAACAGCCAGCTGGACATCCTGGAGCGGAAACGGGCTGAGGTGGACACGGTC
TGCCGAAACAACTTCAAT
>FaHQ822489
AACGGCACCGAGCGGGTGAGGTTTGTGGAGAGGCACATCTACAACCGGGAGCAGAATATG
CACTTTGACAGCGACGTGGGGCACTACGTGGCTGACACCCCCCTGGGGAAGCCTGATGTC
GAGTCCTGGAACAGCCAGCTGGACATCCTGGAGCGGAAACGGGCTGAGGTGGACACGGTC
TGCCGAAACAACTTCAAT
>FaHQ822490
AACGGCACCGAGCGGGTGAGGCTTGTGGTGAGGCACATCTACAACCGGGAGCAGTATGCG
CACTTTGACAGCGACGTGGGGCACTACGTGGCTGACACCCCCCTGGGGAAGCCTGATGTC
GAGTCCTGGAACAGCCAGCTGGACATCCTGGAGCGGAAACGGGCTGAGGTGGACACGGTC
TGCCGAAACAACTTCAAT
>FaHQ822491
AACGGCACCGAGCGGGTGAGGTTTGTGGAGAGGCACATCTACAACCGGGAGCAGAATATG
CACTTTGACAGCGACGTGGGGCACTACGTGGCTGACACCCCCCTGGGGAAGCCTGAGGTC
GAGTACTGGAACAGCCAGCCGGACTTACTGGAGCAGGCACGGGCTGAGGTGGACAGGTAC
TGCCGGCACAACTACGGG
>FaHQ822492
AACGGCACCGAGCGGGTGAGGTTTGTGGAGAGGCACATCTACAACCGGGAGCAGAATATG
CACTTTGACAGCGACGTGGGGCACTACGTGGCTGACACCCCCCTGGGGAAGCCTGAGGTC
GAGTACTGGAACAGCCAGCCGGACTTACTGGAGCAGAGACGGGCTGAGGTGGACAGGTAC
TGCCGGCACAACTTCAAT
>FaHQ822494
AACGGCACCGAGCGGGTGAGGCTTGTGGTGAGGCACATCTACAACCGGGAGCAGTATGCG
CACTTTGACAGCGATGTGGGGCACTACGTGGCTGACACCCCCCTGGGGAAGCCTGATGCC
GAGTCCTGGAACAGCCAGCTGGACATCCTGGAGCGGAAACGGGCTGAGGTGGACACGGTC
TGCCGAAACAACTTCAAT
>FaHQ822495
AACGGCACCGAGCGGGTGAGGCTTGTGGTGAGGCACATCTACAACCGGGAGCAGTATGCG
CACTTTGACAGCGATGTGGGGCACTACGTGGCTGACACCCCCCTGGGGAAGCCTGATGTC
GAGTCCTGGAACAGCCAGCTGGACATCCTGGAGCGGAAACGGGCTGAGGTGGACACGGTC
TGCCGAAACAACTTCAAT
>FaHQ822496
AACGGCACCGAGCGGGTGAGGTTTGTGGAGAGGCACATCTACAACCGGGAGCAGAATATG
CACTTTGACAGCGACGTGGGGCACTACGTGGCTGACACCCCCCTGGGGAAGCCTGAGGTC
GAGTACTGGAACAGCCAGCCGGACTTCCTGGAGCAGAGACGGGCTGAGGTGGACAGGTAC
TGCCGGCACAACTACGGG
>FaHQ822499
AACGGCACCGAGCGGGTGAGGCTTGTGGTGAGGCACATCTACAACCGGGAGCAGTATGCG
CACTTTGACAGCGACGTGGGGCACTACGTGGCTGACACCCCCCTGGGGAAGCCTGATGTC
GAGTCCTGGAACAGCCAGCTGGACATCCTGGAGCGGAAACGGGCCGAGGTGGACACGGTC
TGCCGAAACAACTTCAAT
>FaHQ822501
AACGGCACCGAGCGGGTGAGGCTTGTGGTGAGGTACATCTACAACCGGGAGCAGTTTGTG
CACTTTGACAGCGATGTGGGGCACTTCGTGGCTGACACCCCCCTGGGGAAGCCTATTGCC
GAGTCCTGGAACAGCCAGCCGGACTTACTGGAGCGGAAACGGGCTGAGGTGGACACGTAC
TGCCGGCACAACTTCAAT
>FaHQ822503
AACGGCACCGAGCGGGTGAGGTTTGTGGAGAGGTACATCTACAACCGGGAGCAGGACGTG
CACTTTGACAGCGACGTGGGGCACTACGTGGCTGACACCTCCCTGGGGAAGCCTGATGCT
GAGTACTGGAACAGCCAGCCGGACTTACTGGAGCAGGCACGGGCTGCGGTGGACACCTAC
TGCCGGCACAACTACGGG
>FaHQ822508
AATGGCACCGAGCGGGTGAGGCTTGTGGTGAGGCACATCTACAACCGGGAGCAGTATGCG
CACTTTGACAGCGATGTGGGGCACTACGTGGCTGACACCCCCCTGGGGAAGCCTGATGTC
GAGTACTGGAACAGCCAGCCGGACTTACTGGAGCAGAGACGGGCTGAGGTGGACAGGTAC
TGCCGGCACAACTTCAAT
>FaHQ822509
AACGGCACCGAGCGGGTGAGGTTTGTGGTGAGGCACATCTACAACCGGGAGCAGGACGTG
CACTTTGACAGCGACGTGGGGCACTACGTGGCTGACACCTCCCTGGGGAAGCCTGATGCT
GAGTACTGGAACAGCCAGCCGGACTTACTGGAGCAGGCACGGGCTGCGGTGGACACCTAC
TGCCGGCACAACTACAGG
>FaEU326267
AACGGCACCGAGCGGGTGAGGCTTGTGGTGAGGCACATCTACAACCGGGAGCAGAACGCG
CACTTTAACAGCGACGTGGGGCACTACGTGGCTGACACCCCCCTGGGGAAGCCTGATGTC
GAGTACTGGAACAGCCAGCCGGACTTACTGGACCGGAGACGGGCTGAGGTGGACACGGTC
TGCCGAAACAACTACAGG
>UaHQ822474
AACGGCACTGAGCGGGTGAGGCTTGTGTTGAGGTACATCTACAACCGGGAGCAGAATGTG
CACTTTGACAGCGACGTGGGGCACTACGTGGCTGACACCCCCCTGGGGAAGCCTGATGCC
GAGTACTGGAACAGCCAGCCGGACTTCCTGGAGCAGACACGGGCTGAGGTGGACACGTTC
TGCCGAAACAACTACGAG
>UaHQ822475
AACGGCACCGAGCGGGTGAGGGCTGTGGTGAGGCACGTCTACAACCGGGAGCAGTACGCG
CACTTTGACAGCGATGTGGGGCACTACGTGGCTGACACGCTCCTGGGGAAGCCTTCTGCC
GAGTACTGGAACAGCCAGCCGGACATCCTGGAGCAGAGACGGGCTGAGGTGGACACGGTC
TGCCGAAACAACTACAAG
>UaHQ822476
AACGGCACCGAGCGGGTGAGGCTTGTGACGAGGTACATCTACAACCGGCAGCAGAATGTG
CACTTTGACAGCGATGTGGGGCACTACGTGGCTGACACCCCCCTGGGGAAGCCTATTGCC
GAGTACTGGAACAGCCAGCCAGAAGTCCTGGAGCAGACACGGGCTGAGGTGGACACGTTC
TGCCGAAACAACTACAAG
>UaHQ822477
AACGGCACCGAGCGGGTGAGGCTTGTGACGAGGTACATCTACAACCGGCAGCAGAATGTG
CACTTTGACAGCGATGTGGGGCACTACGTGGCTGACACCCCCCTGGGGAAGCCTATTGCC
GAGTACTGGAACAGCCAGCCAGAAGTCCTGGAGCAGACACGGGCTGAAGTGGACACGTTC
TGCCGAAACAACTACAAG
>UaHQ822479
AACGGCACCGAGCGGGTGAGGGCTGTGGTGAGGCACGTCTACAACCGGGAGCAGTACGCA
CACTTTGACAGCGATGTGGGGCACTACGTGGCTGACACACTCCTGGGGAAGCCTTCTGCC
GAGTACTGGAACAGCCAGCCGGACATCCTGGAGCAGAGACGGGCTGAGGTGGACACGGTC
TGCCGAAACAACTACAAG
>UaHQ822480
AACGGCACGGAGCGGGTGAGGCTTGTGACGAGGTACATCTACAACCGGGAGCAGTACGTG
CACTTTGACAGCGATGTGGGGCACTACGTGGCTGACAGCCCCCTGGGGAAGCCTATTGCC
GAGTCCTGGAACAGCCAGCCGGACATCCTGGAGCAGACACGGGCTGATGTGGACAGGTAC
TGCCGAAACAACTACGAG
>UaHQ822481
AACGGCACCGAGCGGGTGAGGCTTGTGACGAGGTACATCTACAACCGGGAGCAGTTCGCG
CACTTTGACAGCGAGGTGGGGCACTTCGTGGCTGACACACTCCTGGGGAAGCCTATTGCC
GAGTCCTGGAACAGCCAGCCGGACATCCTGGAGCAGAAACGGGCTGAGGTGGACACGTTC
TGCCGAAACAACTACGAG
>UaHQ822482
AACGGCACCGAGCGGGTGAGGCTTGTGACGAGGTACATCTACAACCGGCAGCAGAATGTG
CACTTTGACAGTGATGTGGGGCACTATGTGGCTGACACCCCCCTGGGGAAGCCTGATGCC
GAGTACTGGAACAGCCAGCCGGACTTACTGGAGCAGACACGGGCTGAGGTGGACACGTTC
TGCCGAAACAACTACGAG
>UaEU326273
AACGGCACCGAGCGGGTGAGGCTTGTGGTGAGGCACGTCTACAACCGGGAGCAGTTCGTG
CACTTTGACAGCGATGTGGGGCACTACGTGGCTGACACACTCCTGGGGAAGCCTGATGCC
GAGTACTGGAACAGCCAGCCGGACTTACTGGAGCGGAGACGGGCTGAGGTGGACACGTTC
TGCCGGCACAACTACAAG
>UaEU326274
AACGGCACCGAGCGGGTGAGGCTTGTGTTGAGGTACATCTACAACCGGCAGCAGGATGTG
CACTTTGACAGCGATGTGGGGCACTTCGTGGCTGACACACTCCTGGGGAAGCCTATTGCC
GAGTACTGGGACAGCCAGCCGGACATCCTGGAGCAGACACGGGCTGATGTGGACAGGTAC
TGCCGAATCAACTACAAG
>UaEU326275
AACGGCACTGAGCGGGTAAGGCTTGTGACGAGGTACATCTACAACCGGCAGCAGTACGCA
CACTTTGACAGCGAGGTGGGGCAGTACGTGGCTGACACACTCCTGGGGAAGCCTGATGCC
GAGTACTGGAACAGCCAGCCGGACATCCTGGAGCGGACACGGGCTGAGGTGGACACGTAC
TGCCGAAACAACTACAAG
>UaEU326276
AACGGCACCGAGCGGGTGAGGCTTGTGACGAGGTACATCTACAACCGGCAGCAGAATGTG
CACTTTGACAGCGATGTGGGGCACTACGTGGCTGACACCCCCCTGGGGAAGCCTATTGCC
GAGTACTGGAACAGCCAGCCAGAATTCCTGGAGCAGACACGGGCTGAGGTGGACACGTTC
TGCCGAAACAACTACAAG
>UaEU326278
AACGGCACCGAGCAAGTGAGGTATGTGCAGACGTACATCTACAACCGGCAGCAGTATGTA
CACTTTGACAGCGAGGTGGGGCACTACGTGGCTGACACCCCCCTGGGGAAGCCTGATGCC
AAGTACTGGAACAGCCAGCCAGAAGTCCTGGAGCGGGCACGGGCTGCGGTGGACACGTTC
TGCCGGCACAACTACGAG
>GmAF485407
---------GAGCGGGTGAGGTTTGTGGCCAGGTACATCCACAACCGGGAGCAGCTCCTG
CACTTCGACAGCGACGTGGGGTACTACGTGGGTGACACCCCCCTGGGGAAGCCTTCTGCT
GACTACTGGAACAGCCAGCCAGAAATACTGGAGAATGCACGGGCTGCC------------
------------------
>GmAF485408
---------GAGCGGGTGAGGCTTGTGGAGAGGTACATCTACAACCGGGGGCAGTACGTG
CACTTCGACAGCGACCTGGGGCACTTCGTGGGTGACACCCCCCTGGGGAAGCCTGATGCC
GACTACTGGAACAGCCAGCCAGAAGTACTGGAGAGCAGACGGGCTGCC------------
------------------
>GmAF485409
---------GAGCGGGTGAGGTTTGTGGACAGGTACATCTACAACCGGGAGCAGTACGTG
CACTTCGACAGCGACCTGGGGCACTTCGTGGCTGACACCCCCCTGGGGAAGCCTTCTGCT
GACTACTGGAACAGCCAGCCAGAAGTACTGGAGAATGCACGGGCTGCC------------
------------------
>GmAF485410
---------GAGCGGGTGAGGTTTGTGGCCAGGTACATCCACAACCGGGGGCAGTACGTG
CACTTCGACAGCGACCTGGGGCACTACGTGGGTGACACCCCCCTGGGGAAGCCTTCTGCT
GACTACTGGAACAGCCAGCCAGAAATACTGGAGGATGCACGGGCTGCC------------
------------------
>GmAF485411
---------GAGCGGGTGAGGCTTGTGGAGAGGTACATCTACAACCGGGAGCAGTACGTG
CACTTCGACAGCGACCTGGGGCACTTCGTGGCTGACACCCCCCTGGGGAAGCCTGATGCC
GACTACTGGAACAGCCAGCCAGAAGTACTGGAGAATGCACGGGCTGCC------------
------------------
>GmAF485412
---------GAGCGGGTGAGGTATGTGGAGAGGTACATCTACAACCGGGGGCAGTACGTG
CACTTCGACAGCGACCTGGGGCACTACGTGGCTGACACCCCCCTGGGGAAGCCTACTGCT
GACTACTGGAACAGCCAGCCAGAAACACTGGAGGATGCACGGGCTGCC------------
------------------
>GmAF485413
AACGGCACCGAGCGCGTGAGGTATTTGGCCAGGCTCATCTACAACCGGGGGCAGTACGCA
CACTTCGACAGCGACCTGGGGCACTTCGTGGCTGACACCCCCCTGGGGAAACCTACTGCT
GACTACTTTAACAGCCAGCCAGAAGTACTGGAGAGGAAACGGGCTGAGGTGGACACGTTC
TGCCGGAACAACTACCAG
>GmAF485414
AACGGCACCGAGCGGGTGAGGCTTGTGGCCAGGTACATCTACAACCGGGAGCAGTACGCA
CACTTCGACAGCGACCTGGGGCACTACGTGGCTGACACCCCCCTGGGGAAACCTACTGCT
GACTACTTTAACAGCCAGCCAGAAATACTGGAGAGGAAACGGGCTGCCGTGGACACGTTC
TGCCGGAACAACTACCAG
>GmAF485415
AACGGCACCGAGCGGGTGAGGCTTGTGGCCAGGTACATCTACAACCGGGAGCAGTACGTG
CACTTCGACAGCGACCTGGGGCACTTCGTGGCTGACACCCCCCTGGGGAAACCTGATGCT
GACTACTGGAACAGCCAGCCAGAAGTACTGGAGAGGAAACGGGCTGAGGTGGACACGTTC
TGCCGGAACAACTACCAG
>GmAF485416
AACGGCACCGAGCGGGTGAGGTTTGTGGCCAGGTACATCTACAACCGGGAGCAGTACGCA
CACTTCGACAGCGACCTGGGGCACTTCGTGGCTGACACCCCCCTGGGGAAACCTGATGCT
GACTACTGGAACAGCCAGCCAGAAGTACTGGAGAGGAAACGGGCTGAGGTGGACACGTTC
TGCCGGAACAACTACCAG
>GmAF485417
AACGGCACCGAGCGCGTGAGGTATTTGGCCAGGCTCATCTACAACCGGGAGCAGAACGTG
CACTTCGACAGCGACCTGGGGCACTACGTGGCTGACACCCCCCTGGGGAAGCCTGATGCC
GACTACTGGAACAGCCAGCCAGAAGTACTGGAGAGGAAACGGGCTGAGGTGGACACGTTC
TGCCGGAACAACTACCAG
>GmAY694384
AACGGCACCGAGCGGGTGAGGCTTGTGGCCAGGTACATCTACAACCGGGAGCAGTACGCA
CACTTCGACAGCGACCTGGGGCACTTCGTGGCTGACACCCCCCTGGGGAAGCCTGATGCC
GACTACTGGAACAGCCAGCCAGAAGTACTGGAGAGGAAACGGGCTGAGGTGGACACGTTC
TGCCGGAACAACTACCAG
>GmAY694385
AATGGCACCGAGCGGGTGAGGCTTGTGGCCAGGTACATCTACAACCGGGAGCAGTACGCA
CACTTCGACAGCGACCTGGGGCACTACGTGGCTGACACCCCCCTGGGGAAGCCTGATGCC
GACTACTGGAACAGCCAGCCAGAAGTACTGGAGAGGAAACGGGCTGAGGTGGACACGTTC
TGCCGGAACAACTACCAG
>GmAY694386
AACGGCACCGAGCGCGTGAGGTATTTGGCCAGGCTCATCTACAACCGGGAGCAGAACGTG
CACTTCGACAGCGACCTGGGGCACTACGTGGCTGACACCCCCCTGGGGAAGCCTGATGCC
GACTACTGGAACAGCCAGCCAGAAATACTGGAGAGGAAACGGGCTGAGGTGGACACGTTC
TGCCGGAACAACTACCAG
>GmAY694387
AACGGCACCGAGCGGGTGAGGTTTGTGGCCAGGTACATCTACAACCGGGAGCAGTACGCA
CACTTCGACAGCGACCTGGGGCACTTCGTGGCTGACACCCCCCTGGGGAAGCCTGATGCC
GACTACTGGAACAGCCAGCCAGAAATACTGGAGAGGAAACGGGCTGAGGTGGACACGTTC
TGCCGGAACAACTACCAG
>GmAY694388
AACGGCACCGAGCGGGTGAGGCTTGTGGCCAGGTACATCTACAACCGGGAGCAGTACGCA
CACTTCGACAGCGACCTGGGGCACTACGTGGCTGACACCCCCCTGGGGAAACCTGATGCT
GACTACTGGAACAGCCAGCCAGAAGTACTGGAGAGGAAACGGGCTGCCGTGGACACGTTC
TGCCGGAACAACTACCAG
>GmAY694389
AACGGCACCGAGCGGGTGAGGCTTGTGGCCAGGCTCATCTACAACCGGGAGCAGTACGCA
CACTTCGACAGCGACCTGGGGTACTTCGTGGCTGACACCCCCCTGGGGAAACCTACTGCT
GACTACTTTAACAGCCAGCCAGAAGTACTGGAGAGGAAACGGGCTGCCGTGGACACGTTC
TGCCGGAACAACTACCAG
>GmAY694391
AACGGCACCGAGCGGGTGAGGTATTTGGCCAGGCTCATCTACAACCGGGAGCAGAACGTG
CACTTCGACAGCGACCTGGGGCACTACGTGGCTGACACCCCCCTGGGGAAGCCTGATGCC
GACTACTGGAACAGCCAGCCAGAAGTACTGGAGAGGAAACGGGCTGAGGTGGACACGTTC
TGCCGGAACAACTACCAG
>GmAY694392
AACGGCACCGAGCGCGTGAGGTATTTGGCCAGGTACATCTACAACCGGGGGCAGTACGCA
CACTTCGACAGCGACCTGGGGCACTTCGTGGCTGACACCCCCCTGGGGAAGCCTGATGCC
GACTACTGGAACAGCCAGCCAGAAGTACTGGAGAGGAAACGGGCTGAGGTGGACACGTTC
TGCCGGAACAACTACCAG
>GmAY694393
AACGGCACCGAGCGGGTGAGGCTTGTGGCCAGGCTCATCTACAACCGGGAGCAGTACGCA
CACTTCGACAGCGACCTGGGGCACTTCGTGGCTGACACCCCCCTGGGGAAACCTGATGCT
GACTACTGGAACAGCCAGCCAGAAATACTGGAGAGGAAACGGGCTGAGGTGGACACGTTC
TGCCGGAACAACTACCAG
>GmAY694394
AACGGCACCGAGCGCGTGAGGTATTTGGCCAGGCTCATCTACAACCGGGAGCAGTACGCA
CACTTCGACAGCGACCTGGGGCACTACGTGGCTGACACCCCCCTGGGGAAGCCTGATGCC
GACTACTGGAACAGCCAGCCAGAAGTACTGGAGAGGAAACGGGCTGAGGTGGACACGTTC
TGCCGGAACAACTACCAG
>GmAY694395
AACGGCACCGAGCGCGTGAGGTATTTGGCCAGGTACATCTACAACCGGGAGCAGAACGTG
CACTTCGACAGCGACCTGGGGCACTACGTGGCTGACACCCCCCTGGGGAAGCCTGATGCC
GACTACTGGAACAGCCAGCCAGAAGTACTGGAGAGGAAACGGGCTGAGGTGGACACGTTC
TGCCGGAACAACTACCAG
>GmAY694396
AACGGCACTGAGCGCGTGAGGTATTTGGCCAGGTACATCTACAACCGGGAGCAGTACGCA
CACTTCGACAGCGACCTGGGGCACTTCGTGGCTGACACCCCCCTGGGGAAACCTGATGCT
GACTACTGGAACAGCCAGCCAGAAGTACTGGAGAGGAAACGGGCTGAGGTGGACACGTTC
TGCCGGAACAACTACCAG
>GmAY694397
AACGGCACCGAGCGCGTGAGGTATTTGGCCAGGCTCATCTACAACCGGGAGCAGTACGCA
CACTTCGACAGCGACCTGGGGTACTTCGTGGCTGACACCCCCCTGGGGAAACCTACTGCT
GACTACTTTAACAGCCAGCCAGAAGTACTGGAGAGGAAACGGGCTGAGGTGGACACGTTC
TGCCGGAACAACTACCAG
>GmAY694398
AACGGCACCGAGCGGGTGAGGCTTGTGGCCAGGTACATCTACAACCGGGAGCAGTACGCA
CACTTCGACAGCGACCTGGGGCACTACGTGGCTGACACCCCCCTGGGGAAGCCTGATGCT
GACTACTGGAACAGCCAGCCAGAAGTACTGGAGAGGAAACGGGCTGAGGTGGACACGTTC
TGCCGGAACAACTACCAG
>GmAY694399
AACGGCACCGAGCGGGTGAGGCTTGTGGCCAGGCTCATCTACAACCGGGAGCAGTACGCA
CACTTCGACAGCGACCTGGGGCACTACGTGGCTGACACCCCCCTGGGGAAACCTGATGCC
GACTACTGGAACAGCCAGCCAGAAACACTGGAGGATGCACGGGCTGCCGTGGACACGTTC
TGCCGGAACAACTACCAG
>GmAY694401
AACGGCACTGAGCGCGTGAGGTATTTGGCCAGGTACATCTACAACCGGGAGCAGTACGCA
CACTTCGACAGTGACCTGGGGCACTTCGTGGCTGACACCCCCCTGGGGAAACCTACTGCT
GACTACTTTAACAGCCAGCCAGAAACACTGGAGAGGAAACGGGCTGAGGTGGACACGTTC
TGCCGGAACAACTACCAG
>GmAY694402
AACGGCACCGAGCGGGTGAGGCTTGTGGCCAGGTACATCTACAACCGGGGGCAGTACGCA
CACTTCGACAGCGACCTGGGGCACTACGTGGCTGACACCCCCCTGGGGAAACCTGATGCT
GACTACTGGAACAGCCAGCCAGAAATACTGGAGAGGAAACGGGCTGAGGTGGACACGTTC
TGCCGGAACAACTACCAG
>GmAY694403
AACGGCACCGAGCGGGTGAGGCTTGTGGCCAGGTACATCTACAACCGGGAGCAGTACGCA
CACTTCGACAGCGACCTGGGGTACTTCGTGGCTGACACCCCCCTGGGGAAACCTACTGCT
GACTACTTTAACAGCCAGCCAGAAGTACTGGAGAGGAAACGGGCTGCCGTGGACACGTTC
TGCCGGAACAACTACCAG
>GmAY694404
AACGGCACCGAGCGGGTGAGGTTTGTGGCCAGGTACATCTACAACCGGGAGCAGTACGCA
CACTTCGACAGCGACCTGGGGCACTTCGTGGCTGACACCCCCCTGGGGAAGCCTGATGCC
GACTACTGGAACAGCCAGCCAGAAGTACTGGAGAGGAAACGGGCTGAGGTGGACACGTTC
TGCCGGAACAACTACCAG
>GmAY694405
AACGGCACCGAGCGGGTGAGGCTTGTGGCCAGGTACATCTACAACCGGGAGCAGTACGTG
CACTTCGACAGCGACCTGGGGCACTACGTGGCTGACACCCCCCTGGGGAAGCCTGATGCC
GACTACTGGAACAGCCAGCCAGAAGTACTGGAGAGGAAACGGGCTGAGGTGGACACGTTC
TGCCGGAACAACTACCAG
>GmAY694406
AACGGCACCGAGCGGGTGAGGTTTGTGGCCAGGTACATCTACAACCGGGAGCAGTACGCA
CACTTCGACAGCGACCTGGGGCACTACGTGGCTGACACCCCCCTGGGGAAACCTGATGCT
GACTACTGGAACAGCCAGCCAGAAGTACTGGAGAGGAAACGGGCTGAGGTGGACACGTTC
TGCCGGAACAACTACCAG
>GmAY694407
AACGGCACCGAGCGGGTGAGGCTTGTGGCCAGGTACATCTACAACCGGGAGCAGTACGCA
CACTTCGACAGCGACCTGGGGCACTACGTGGCTGACACCCCCCTGGGGAAACCTGATGCT
GACTACTTTAACAGCCAGCCAGAAGTACTGGAGAGGAAACGGGCTGCCGTGGACACGTTC
TGCCGGAACAACTACCAG
>GmAY694408
AACGGCACCGAGCGCGTGAGGTATTTGGCCAGGTACATCTACAACCGGGGGCAGTACGCG
CACTTCGACAGCGACCTGGGGCACTTCGTGGCTGACACCCCCCTGGGGAAGCCTGATGCC
GACTACTGGAACAGCCAGCCAGAAGTACTGGAGAGGAAACGGGCTGAGGTGGACACGTTC
TGCCGGAACAACTACCAG
>GmAY694409
AACGGCACCGAGCGGGTGAGGCTTGTGGCCAGGTACATCTACAACCGGGAGCAGTACGCA
CACTTCGACAGCGACCTGGGGCACTACGTGGCTGACACCCCCCTGGGGAAACCTACTGCT
GACTACTTTAACAGCCAGCCAGAAGTACTGGAGAGGAAACGGGCTGCCGTGGACACGTTC
TGCCGGAACAACTACCAG
>LiliKJ162434
AACGGCACCGAGCAGGTGAGGTTTGTGTCAAGGAACATCTACAACCGGGAGCAGTACGTG
CACTTCGACAGCGATGTGGGGCACTTTGTGGCTGACACCCCCATGGGCAAGTCTACTGCC
GAGTACTGGAACAGCCTCCAGGACTTCCTGGAGCAGAAAAGGGCTGAGGTGGACACGTTC
TGCCGGCACAACTACCAG
>LiliKJ162435
AATGGCACCGAGCGGGTGAGGCTTGTGGCCAGGTACATCTACAACCGGGAGCAGTTCGTG
CACTACGACAGCGATGTGGGGCGCTTTGTGGCTGACACCCCCCTGGGCGAGGCCCAAGCC
CAGCACTGGAACAGCCAGCCGGACCTCCTGGAGCAGATGCAGGCTGAGGTGGACAGGTTC
TGCCGGCACAACTACCAG
>LiliKJ162436
AACGGCACCGAGCGGGTGAGGTATGGGCAGAGGTACATCTACAACCGGGAGCAGTACGTG
CACTATGACAGCGAAGTGGGGCACTTTGTGGCTGACAATCTCCTGGGGAAGCCTGATGCC
GAGTACTGGAACAGCCAGCCGGACATCATGGAGGAGAGACGGGCTGCCGTGGACAGGTTC
TGCCGGCACAACTACCAG
>LiliKJ162437
AACGGCACCGAGCGGGTGAGGTATGGGCAGAGGTACATCTACAACCGGGAGCAGTACGTG
CACTACGACAGCGAAGTGGGACACTATGTGGCTGACAATCTCCTGGTGAAGCCTGCTGCC
GAGTACTGGAACAGCCAGCCGGACATCATGGAGGAGAGACGGGCTGCCGTGGACAGATTC
TGCCGGAACAACTACCAG
>PpKJ162443
AACGGCACCGAGCGGGTGAGGCTTGTGACGAGAGTCATCTACAACCGGGAGCAGTACGTG
CACTTTGACAGCGATGTGGGGCACTTTGTGGCTGACACCCCCCTGGGCGATAGCAGTGCC
AAGGACTGGAACAGCCAGCCGGACGTCCTGGAGAGGGCACGGACCGAGGTGGACACAGTC
TGTCGGCACAACTACCGG
>PpKJ162444
AACGGCACCGAGCGGGTGAGGCTTGTGACGAGAGTCATCTACAACCGGGAGCAGTACGTG
CACTTTGACAGCGATGTGGGGCACTTTGTGGCTGACACCCCCCTGGGCGATAGCAGTGCC
AAGGACTGGAACAGCCAGCCGGACGTCCTGGAGAGGGCACGGACCGAGGTGGACACAGTC
TGCCGGCACAACTACCGG
>PpKJ162446
AACGGCACCGAGCGGGTGAAGCTTGTGATCAGGTACATCTACAACCGGGAGCAGTACGTG
CACTACGACAATGATGTGGGGCACTTTGTGGCTGACAATCTCCTGGGGAAGCCTGATGCC
GACTACTGGAACAGCCAGCCGGACATCCTGGAGCAAACACGGGCTGAGGTGGACAGGTTC
TGCCGGCACAACTACCAG
>PpKJ162447
AACGGCACCGAGCGGGTGAGGCTTGTGGTGAGGTACATCCACAACCGGGAGCAGTGGGTG
CACTTTGACAGCGATGTGGGGCTCTATGTGGCTGACAATCTCCTGGGGAAGCCTGATGCC
GACTACTGGAACAGCCAGCCGGACATCCTGGAGCAAACACGGGCTGAGGTGGACAGAGTC
TGTCGGCACAGCTACCAG
>CnMT888175
AACGGCACCGAGAAGGTGAGGTATGTGGACAGGTACATCTACAACCGGGAGCAGTACGTG
CACTACGACAGCGATGTGGGGCGCTACGTGGCCGACACCCCCCTGGGCACATCTACTGCC
GAGTACTGGAACAGCCAGCCGGAAATACTGGAGCAGAGACGGGCTGCGGTGGACACGTAC
TGCCGGCACAACTACGGG
>CnMT888177
AACGGCACCGAGAAGGTGAGGTATGTGGACAGGTACATCTACAACCGGGAGCAGTACGTG
CACTACGACAGCGATGTGGGGCGCTACGTGGCCGACACCCCCCTGGGCACATCTACTGCC
GAGTACTGGAACAGCCAGCCGGAAATACTGGAGCAGAGACGGGCTGCGGTGGACACAGTT
TGCCGGCACAACTACGGG
>CnMT888178
AATGGCACGGAGCGGGTGAGATATGTGGTGAGGAACATCTACAACCGGGAGCAGTACGTG
CACTACGACAGCGATGTGGGGCGCTACATGGCCGACACCCCCCTGGGCACATCTACTGCC
GAGTACTGGAACAGCCAGCCGGAAATACTGGAGCGGAGACGGGCTGAGGTGGACACAGTT
TGCCGGCACAACTACGGG
>CnMT888180
AATGGCACGGAGCGGGTGAGATATGTGGTGAGGAACATCTACAACCGGGAGCAGTACGTG
CACTACGACAGCGATGTGGGGCGCTACATGGCCGACACCCCCCTGGGCACATCTACTGCC
GAGTACTGGAACAGCCAGCCGGAAATACTGGAGCAGAGACGGGCTGCGGTGGACACGTAC
TGCCGGCACAACTACGGG
>PBSs_Mancilla_et_al.2022
---------------------*********---***---------******---******
---------------***------------------------------------***---
---******------------******------******------***---------***
------***------***
