# Supplementary material for: Characterization, Selection, and Trans-Species Polymorphism in the MHC Class II of Heermann’s Gull (Charadriiformes)
Source: Genes (Basel). 2022 May 20;13(5):917. doi: 10.3390/genes13050917 (PMC9140796; doi:10.3390/genes13050917)
Supplement: Supplementary file 1 [file genes-13-00917-s001.zip › Supplementary_5_Cytochrome b and MHCIIB sequences of 68 Heermanní»s Gull individuals.txt]

cyt-b sequences per individual
>LH056
ACTAAGCATTTGCCTACTAACACAAATCCTAACAGGACTCCTGCTAGCTATACATTACAC
CGCAGACACAACCCTAGCCTTCTCATCCGTCGCCCACACATGTCGAAACGTGCAATACGG
TTGACTAATCCGAAACCTCCACGCAAACGGAGCATCATTCTTCTTTATTTGTATTTACCT
ACACATCGGACGAGGATTCTACTATGGCTCATACCTCTATAAAGAAACCTGAAACACAGG
AGTTATTCTCCTCTTAACCCTAATAGCAACTGCCTTCGTAGGATATGTCTTGCCATGAGG
ACAAATATCCTTCTGAGGTGCTACAGTCATCACTAACCTATTCTCAGCAATCCCATACAT
CGGCCAAACCCTCGTAGAATGAGCCTGAGGTGGCTTCTCAGTGGACAACCCAACACTAAC
CCGATTCTTCGCCCTTCACTTCCTACTTCCATTCATAATCGCAGGTCTTACCTTCATCCA
CCTAACCTTCCTTCACGAATCAGGGTCAAACAATCCACTGGGTATTCAATCAAACTGTGA
CAAAATCCCATTCCACCCCTACTTCTCGCTCAAAGACATCCTAGGATTCATTATCATATT
CTTACCACTAACAACATTAGCTCTATTCTCACCCAACCTGTTAGGTGACCCAGAAAACTT
TACTCCAGCAAACCCACTCGTTACACCCCCACACATCAAACCCGAATGATACTTCCTATT
CGCATACGCTATCTTACGCTCAATCCCCAACAAACTAGGAGGCGTATTAGCCCTTGCAGC
ATCCGTACTAGTACTATTCTTAAGCCCCCTACTCCACAAATCTAAGCAACGTACAATAAC
CTTCCGTCCCCTCTCACAACTCCTATTCTGAATCCTAGTTACTAACCTCTTCATCCTAAC
ATGAGTAGGCAGTCAACCCGTAGAACATCCCTTTATCATTATCGGACAACTGGCCTCCTT
AACCTATTTCATCATCCTACTACTCCTATTCCCCGCCATCGGAGCCCTAGAAAACAAAAT
ACTTAACTACTAA
>LH057
ACTAAGCATTTGCCTACTAACACAAATCCTAACAGGACTCCTGCTAGCTATACATTACAC
CGCAGACACAACCCTAGCCTTCTCATCCGTCGCCCACACATGTCGAAACGTGCAATACGG
TTGACTAATCCGAAACCTCCACGCAAACGGAGCATCATTCTTCTTTATTTGTATTTACCT
ACACATCGGACGAGGATTCTACTATGGCTCATACCTCTATAAAGAAACCTGAAACACAGG
AGTTATTCTCCTCTTAACCCTAATAGCAACTGCCTTCGTAGGATATGTCTTGCCATGAGG
ACAAATATCCTTCTGAGGTGCTACAGTCATCACTAACCTATTCTCAGCAATCCCATACAT
CGGCCAAACCCTCGTAGAATGAGCCTGAGGTGGCTTCTCAGTGGACAACCCAACACTAAC
CCGATTCTTCGCCCTTCACTTCCTACTTCCATTCATAATCGCAGGTCTTACCTTCATCCA
CCTAACCTTCCTTCACGAATCAGGGTCAAACAATCCACTGGGTATTCAATCAAACTGTGA
CAAAATCCCATTCCACCCCTACTTCTCGCTCAAAGACATCCTAGGATTCATTATCATATT
CTTACCACTAACAACATTAGCTCTATTCTCACCCAACCTGTTAGGTGACCCAGAAAACTT
TACTCCAGCAAACCCACTCGTTACACCCCCACACATCAAACCCGAATGATACTTCCTATT
CGCATACGCTATCTTACGCTCAATCCCCAACAAACTAGGAGGCGTATTAGCCCTTGCAGC
ATCCGTACTAGTACTATTCTTAAGCCCCCTACTCCACAAATCTAAGCAACGTACAATAAC
CTTCCGTCCCCTCTCACAACTCCTATTCTGAATCCTAGTTACTAACCTCTTCATCCTAAC
ATGAGTAGGCAGTCAACCCGTAGAACATCCCTTTATCATTATCGGACAACTGGCCTCCTT
AACCTATTTCACCATCCTACTACTCCTATTCCCCGCCATCGGAGCCCTAGAAAACAAAAT
ACTTAACTACTAA
>LH001
ACTAAGCATTTGCCTACTAACACAAATCCTAACAGGACTCCTGCTAGCTATACATTACAC
CGCAGACACAACCCTAGCCTTCTCATCCGTCGCCCACACATGTCGAAACGTGCAATACGG
TTGACTAATCCGAAACCTCCACGCAAACGGAGCATCATTCTTCTTTATTTGTATCTACCT
ACACATCGGACGAGGATTCTACTATGGCTCATACCTCTATAAAGAAACCTGAAACACAGG
AGTTATTCTCCTCTTAACCCTAATAGCAACTGCCTTCGTAGGATATGTCTTGCCATGAGG
ACAAATATCCTTCTGAGGTGCTACAGTCATCACTAACCTATTCTCAGCAATCCCATACAT
CGGCCAAACCCTCGTAGAATGAACCTGAGGTGGCTTCTCAGTGGACAACCCAACACTAAC
CCGATTCTTCGCCCTTCACTTCCTACTTCCATTCATAATCGCAGGTCTTACCTTCATCCA
CCTAACCTTCCTTCACGAATCAGGGTCAAACAATCCACTGGGTATTCAATCAAACTGTGA
CAAAATCCCATTCCACCCCTACTTCTCGCTCAAAGACATCCTAGGATTCATTATCATATT
CTTACCACTAACAACATTAGCTCTATTCTCACCCAACCTGTTAGGTGACCCAGAAAACTT
TACTCCAGCAAACCCACTCGTTACACCCCCACACATCAAACCCGAATGATACTTCCTATT
CGCATACGCTATCTTACGCTCAATCCCCAACAAACTAGGAGGCGTATTAGCCCTTGCAGC
ATCCGTACTAGTACTATTCTTAAGCCCCCTACTCCACAAATCTAAGCAACGTACAATAAC
CTTCCGTCCCCTCTCACAACTCCTATTCTGAATCCTAGTTACTAACCTCTTCATCCTAAC
ATGAGTAGGCAGTCAACCCGTAGAACATCCCTTTATCATTATCGGACAACTGGCCTCCTT
AACCTATTTCATCATCCTACTACTCCTATTCCCCGCCATCGGAGCCCTAGAAAACAAAAT
ACTTTACTACTAA
>LH002
ACTAAGCATTTGCCTACTAACACAAATCCTAACAGGACTCCTGCTAGCTATACATTACAC
CGCAGACACAACCCTAGCCTTCTCATCCGTCGCCCACACATGTCGAAACGTGCAATACGG
TTGACTAATCCGAAACCTCCACGCAAACGGAGCATCATTCTTCTTTATTTGTATTTACCT
ACACATCGGACGAGGATTCTACTATGGCTCATACCTCTATAAAGAAACCTGAAACACAGG
AGTTATTCTCCTCTTAACCCTAATAGCAACTGCCTTCGTAGGATATGTCTTGCCATGAGG
ACAAATATCCTTCTGAGGTGCTACAGTCATCACTAACCTATTCTCAGCAATCCCATACAT
CGGCCAAACCCTCGTAGAATGAGCCTGAGGTGGCTTCTCAGTGGACAACCCAACACTAAC
CCGATTCTTCGCCCTTCACTTCCTACTTCCATTCATAATCGCAGGTCTTACCTTCATCCA
CCTAACCTTCCTTCACGAATCAGGGTCAAACAATCCACTGGGTATTCAATCAAACTGTGA
CAAAATCCCATTCCACCCCTACTTCTCGCTCAAAGACATCCTAGGATTCATTATCATATT
CTTACCACTAACAACATTAGCTCTATTCTCACCCAACCTGTTAGGTGACCCAGAAAACTT
TACTCCAGCAAACCCACTCGTTACACCCCCACACATCAAACCCGAATGATACTTCCTATT
CGCATACGCTATCTTACGCTCAATCCCCAACAAACTAGGAGGCGTATTAGCCCTTGCAGC
ATCCGTACTAGTACTATTCTTAAGCCCCCTACTCCACAAATCTAAGCAACGTACAATAAC
CTTCCGTCCCCTCTCACAACTCCTATTCTGAATCCTAGTTACTAACCTCTTCATCCTAAC
ATGAGTAGGCAGTCAACCCGTAGAGCATCCCTTTATCATTATCGGACAACTGGCCTCCTT
AACCTATTTCATCATCCTACTACTCCTATTCCCCGCCATCGGAGCCCTAGAAAACAAAAT
ACTTAACTACTAA
>LH003
ACTAAGCATTTGCCTACTAACACAAATCCTAACAGGACTCCTGCTAGCTATACATTACAC
CGCAGACACAACCCTAGCCTTCTCATCCGTCGCCCACACATGTCGAAACGTGCAATACGG
TTGACTAATCCGAAACCTCCACGCAAACGGAGCATCATTCTTCTTTATTTGTATTTACCT
ACACATCGGACGAGGATTCTACTATGGCTCATACCTCTATAAAGAAACCTGAAACACAGG
AGTTATTCTCCTCTTAACCCTAATAGCAACTGCCTTCGTAGGATATGTCTTGCCATGAGG
ACAAATATCCTTCTGAGGTGCTACAGTCATCACTAACCTATTCTCAGCAATCCCATACAT
CGGCCAAACCCTCGTAGAATGAGCCTGAGGTGGCTTCTCAGTGGACAACCCAACACTAAC
CCGATTCTTCGCCCTTCACTTCCTACTTCCATTCATAATCGCAGGTCTTACCTTCATCCA
CCTAACCTTCCTTCACGAATCAGGGTCAAACAATCCACTGGGTATTCAATCAAACTGTGA
CAAAATCCCATTCCACCCCTACTTCTCGCTCAAAGACATCCTAGGATTCATTATCATATT
CTTACCACTAACAACATTAGCTCTATTCTCACCCAACCTGTTAGGTGACCCAGAAAACTT
TACTCCAGCAAACCCACTCGTTACACCCCCACACATCAAACCCGAATGATACTTCCTATT
CGCATACGCTATCTTACGCTCAATCCCCAACAAACTAGGAGGCGTATTAGCCCTTGCAGC
ATCCGTACTAGTACTATTCTTAAGCCCCCTACTCCACAAATCTAAGCAACGTACAATAAC
CTTCCGTCCCCTCTCACAACTCCTATTCTGAATCCTAGTTACTAACCTCTTCATCCTAAC
ATGAGTAGGCAGTCAACCCGTAGAACATCCCTTTATCATTATCGGACAACTGGCCTCCTT
AACCTATTTCATCATCCTACTACTCCTATTCCCCGCCATCGGAGCCCTAGAAAACAAAAT
ACTTAACTACTAA
>LH006
ACTAAGCATTTGCCTACTAACACAAATCCTAACAGGACTCCTGCTAGCTATACATTACAC
CGCAGACACAACCCTAGCCTTCTCATCCGTCGCCCACACATGTCGAAACGTGCAATACGG
TTGACTAATCCGAAACCTCCACGCAAACGGAGCATCATTCTTCTTTATTTGTATTTACCT
ACACATCGGACGAGGATTCTACTATGGCTCATACCTCTATAAAGAAACCTGAAACACAGG
AGTTATTCTCCTCTTAACCCTAATAGCAACTGCCTTCGTAGGATATGTCTTGCCATGAGG
ACAAATATCCTTCTGAGGTGCTACAGTCATCACTAACCTATTCTCAGCAATCCCATACAT
CGGCCAAACCCTCGTAGAATGAGCCTGAGGTGGCTTCTCAGTGGACAACCCAACACTAAC
CCGATTCTTCGCCCTTCACTTCCTACTTCCATTCATAATCGCAGGTCTTACCTTCATCCA
CCTAACCTTCCTTCACGAATCAGGGTCAAACAATCCACTGGGTATTCAATCAAACTGTGA
CAAAATCCCATTCCACCCCTACTTCTCGCTCAAAGACATCCTAGGATTCATTATCATATT
CTTACCACTAACAACATTAGCTCTATTCTCACCCAACCTGTTAGGTGACCCAGAAAACTT
TACTCCAGCAAACCCACTCGTTACACCCCCACACATCAAACCCGAATGATACTTCCTATT
CGCATACGCTATCTTACGCTCAATCCCCAACAAACTAGGAGGCGTATTAGCCCTTGCAGC
ATCCGTACTAGTACTATTCTTAAGCCCCCTACTCCACAAATCTAAGCAACGTACAATAAC
CTTCCGTCCCCTCTCACAACTCCTATTCTGAATCCTAGTTACTAACCTCTTCATCCTAAC
ATGAGTAGGCAGTCAACCCGTAGAACATCCCTTTATCATTATCGGACAACTGGCCTCCTT
AACCTATTTCATCATCCTACTACTCCTATTCCCCGCCATCGGAGCCCTAGAAAACAAAAT
ACTTAACTACTAA
>LH007
ACTAAGCATTTGCCTACTAACACAAATCCTAACAGGACTCCTGCTAGCTATACATTACAC
CGCAGACACAACCCTAGCCTTCTCATCCGTCGCCCACACATGTCGAAACGTGCAATACGG
TTGACTAATCCGAAACCTCCACGCAAACGGAGCATCATTCTTCTTTATTTGTATTTACCT
ACACATCGGACGAGGATTCTACTATGGCTCATACCTCTATAAAGAAACCTGAAACACAGG
AGTTATTCTCCTCTTAACCCTAATAGCAACTGCCTTCGTAGGATATGTCTTGCCATGAGG
ACAAATATCCTTCTGAGGTGCTACAGTCATCACTAACCTATTCTCAGCAATCCCATACAT
CGGCCAAACCCTCGTAGAATGAGCCTGAGGTGGCTTCTCAGTGGACAACCCAACACTAAC
CCGATTCTTCGCCCTTCACTTCCTACTTCCATTCATAATCGCAGGTCTTACCTTCATCCA
CCTAACCTTCCTTCACGAATCAGGGTCAAACAATCCACTGGGTATTCAATCAAACTGTGA
CAAAATCCCATTCCACCCCTACTTCTCGCTCAAAGACATCCTAGGATTCATTATCATATT
CTTACCACTAACAACATTAGCTCTATTCTCACCCAACCTGTTAGGTGACCCAGAAAACTT
TACTCCAGCAAACCCACTCGTTACACCCCCACACATCAAACCCGAATGATACTTCCTATT
CGCATACGCTATCTTACGCTCAATCCCCAACAAACTAGGAGGCGTATTAGCCCTTGCAGC
ATCCGTACTAGTACTATTCTTAAGCCCCCTACTCCACAAATCTAAGCAACGTACAATAAC
CTTCCGTCCCCTCTCACAACTCCTATTCTGAATCCTAGTTACTAACCTCTTCATCCTAAC
ATGAGTAGGCAGTCAACCCGTAGAACATCCCTTTATCATTATCGGACAACTGGCCTCCTT
AACCTATTTCATCATCCTACTACTCCTATTCCCCGCCATCGGAGCCCTAGAAAACAAAAT
ACTTAACTACTAA
>LH008
ACTAAGCATTTGCCTACTAACACAAATCCTAACAGGACTCCTGCTAGCTATACATTACAC
CGCAGACACAACCCTAGCCTTCTCATCCGTCGCCCACACATGTCGAAACGTGCAATACGG
TTGACTAATCCGAAACCTCCACGCAAACGGAGCATCATTCTTCTTTATTTGTATTTACCT
ACACATCGGACGAGGATTCTACTATGGCTCATACCTCTATAAAGAAACCTGAAACACAGG
AGTTATTCTCCTCTTAACCCTAATAGCAACTGCCTTCGTAGGATATGTCTTGCCATGAGG
ACAAATATCCTTCTGAGGTGCTACAGTCATCACTAACCTATTCTCAGCAATCCCATACAT
CGGCCAAACCCTCGTAGAATGAGCCTGAGGTGGCTTCTCAGTGGACAACCCAACACTAAC
CCGATTCTTCGCCCTTCACTTCCTACTTCCATTCATAATCGCAGGTCTTACCTTCATCCA
CCTAACCTTCCTTCACGAATCAGGGTCAAACAATCCACTGGGTATTCAATCAAACTGTGA
CAAAATCCCATTCCACCCCTACTTCTCGCTCAAAGACATCCTAGGATTCATTATCATATT
CTTACCACTAACAACATTAGCTCTATTCTCACCCAACCTGTTAGGTGACCCAGAAAACTT
TACTCCAGCAAACCCACTCGTTACACCCCCACACATCAAACCCGAATGATACTTCCTATT
CGCATACGCTATCTTACGCTCAATCCCCAACAAACTAGGAGGCGTATTAGCCCTTGCAGC
ATCCGTACTAGTACTATTCTTAAGCCCCCTACTCCACAAATCTAAGCAACGTACAATAAC
CTTCCGTCCCCTCTCACAACTCCTATTCTGAATCCTAGTTACTAACCTCTTCATCCTAAC
ATGAGTAGGCAGTCAACCCGTAGAACATCCCTTTATCATTATCGGACAACTGGCCTCCTT
AACCTATTTCACCATCCTACTACTCCTATTCCCCGCCATCGGAGCCCTAGAAAACAAAAT
ACTTAACTACTAA
>LH014
ACTAAGCATTTGCCTACTAACACAAATCCTAACAGGACTCCTGCTAGCTATACATTACAC
CGCAGACACAACCCTAGCCTTCTCATCCGTCGCCCACACATGTCGAAACGTGCAATACGG
TTGACTAATCCGAAACCTCCACGCAAACGGAGCATCATTCTTCTTTATTTGTATTTACCT
ACACATCGGACGAGGATTCTACTATGGCTCATACCTCTATAAAGAAACCTGAAACACAGG
AGTTATTCTCCTCTTAACCCTAATAGCAACTGCCTTCGTAGGATATGTCTTGCCATGAGG
ACAAATATCCTTCTGAGGTGCTACAGTCATCACTAACCTATTCTCAGCAATCCCATACAT
CGGCCAAACCCTCGTAGAATGAGCCTGAGGTGGCTTCTCAGTGGACAACCCAACACTAAC
CCGATTCTTCGCCCTTCACTTCCTACTTCCATTCATAATCGCAGGTCTTACCTTCATCCA
CCTAACCTTCCTTCACGAATCAGGGTCAAACAATCCACTGGGTATTCAATCAAACTGTGA
CAAAATCCCATTCCACCCCTACTTCTCGCTCAAAGACATCCTAGGATTCATTATCATATT
CTTACCACTAACAACATTAGCTCTATTCTCACCCAACCTGTTAGGTGACCCAGAAAACTT
TACTCCAGCAAACCCACTCGTTACACCCCCACACATCAAACCCGAATGATACTTCCTATT
CGCATACGCTATCTTACGCTCAATCCCCAACAAACTAGGAGGCGTATTAGCCCTTGCAGC
ATCCGTACTAGTACTATTCTTAAGCCCCCTACTCCACAAATCTAAGCAACGTACAATAAC
CTTCCGTCCCCTCTCACAACTCCTATTCTGAATCCTAGTTACTAACCTCTTCATCCTAAC
ATGAGTAGGCAGTCAACCCGTAGAACATCCCTTTATCATTATCGGACAACTGGCCTCCTT
AACCTATTTCACCATCCTACTACTCCTATTCCCCGCCATCGGAGCCCTAGAAAACAAAAT
ACTTAACTACTAA
>LH015
ACTAAGCATTTGCCTACTAACACAAATCCTAACAGGACTCCTGCTAGCTATACATTACAC
CGCAGACACAACCCTAGCCTTCTCATCCGTCGCCCACACATGTCGAAACGTGCAATACGG
TTGACTAATCCGAAACCTCCACGCAAACGGAGCATCATTCTTCTTTATTTGTATTTACCT
ACACATCGGACGAGGATTCTACTATGGCTCATACCTCTATAAAGAAACCTGAAACACAGG
AGTTATTCTCCTCTTAACCCTAATAGCAACTGCCTTCGTAGGATATGTCTTGCCATGAGG
ACAAATATCCTTCTGAGGTGCTACAGTCATCACTAACCTATTCTCAGCAATCCCATACAT
CGGCCAAACCCTCGTAGAATGAGCCTGAGGTGGCTTCTCAGTGGACAACCCAACACTAAC
CCGATTCTTCGCCCTTCACTTCCTACTTCCATTCATAATCGCAGGTCTTACCTTCATCCA
CCTAACCTTCCTTCACGAATCAGGGTCAAACAATCCACTGGGTATTCAATCAAACTGTGA
CAAAATCCCATTCCACCCCTACTTCTCGCTCAAAGACATCCTAGGATTCATTATCATATT
CTTACCACTAACAACATTAGCTCTATTCTCACCCAACCTGTTAGGTGACCCAGAAAACTT
TACTCCAGCAAACCCACTCGTTACACCCCCACACATCAAACCCGAATGATACTTCCTATT
CGCATACGCTATCTTACGCTCAATCCCCAACAAACTAGGAGGCGTATTAGCCCTTGCAGC
ATCCGTACTAGTACTATTCTTAAGCCCCCTACTCCACAAATCTAAGCAACGTACAATAAC
CTTCCGTCCCCTCTCACAACTCCTATTCTGAATCCTAGTTACTAACCTCTTCATCCTAAC
ATGAGTAGGCAGTCAACCCGTAGAACATCCCTTTATCATTATCGGACAACTGGCCTCCTT
AACCTATTTCATCATCCTACTACTCCTATTCCCCGCCATCGGAGCCCTAGAAAACAAAAT
ACTTAACTACTAA
>LH017
ACTAAGCATTTGCCTACTAACACAAATCCTAACAGGACTCCTGCTAGCTATACATTACAC
CGCAGACACAACCCTAGCCTTCTCATCCGTCGCCCACACATGTCGAAACGTGCAATACGG
TTGACTAATCCGAAACCTCCACGCAAACGGAGCATCATTCTTCTTTATTTGTATTTACCT
ACACATCGGACGAGGATTCTACTATGGCTCATACCTCTATAAAGAAACCTGAAACACAGG
AGTTATTCTCCTCTTAACCCTAATAGCAACTGCCTTCGTAGGATATGTCTTGCCATGAGG
ACAAATATCCTTCTGAGGTGCTACAGTCATCACTAACCTATTCTCAGCAATCCCATACAT
CGGCCAAACCCTCGTAGAATGAGCCTGAGGTGGCTTCTCAGTGGACAACCCAACACTAAC
CCGATTCTTCGCCCTTCACTTCCTACTTCCATTCATAATCGCAGGTCTTACCTTCATCCA
CCTAACCTTCCTTCACGAATCAGGGTCAAACAATCCACTGGGTATTCAATCAAACTGTGA
CAAAATCCCATTCCACCCCTACTTCTCGCTCAAAGACATCCTAGGATTCATTATCATATT
CTTACCACTAACAACATTAGCTCTATTCTCACCCAACCTGTTAGGTGACCCAGAAAACTT
TACTCCAGCAAACCCACTCGTTACACCCCCACACATCAAACCCGAATGATACTTCCTATT
CGCATACGCTATCTTACGCTCAATCCCCAACAAACTAGGAGGCGTATTAGCCCTTGCAGC
ATCCGTACTAGTACTATTCTTAAGCCCCCTACTCCACAAATCTAAGCAACGTACAATAAC
CTTCCGTCCCCTCTCACAACTCCTATTCTGAATCCTAGTTACTAACCTCTTCATCCTAAC
ATGAGTAGGCAGTCAACCCGTAGAACATCCCTTTATCATTATCGGACAACTGGCCTCCTT
AACCTATTTCATCATCCTACTACTCCTATTCCCCGCCATCGGAGCCCTAGAAAACAAAAT
ACTTAACTACTAA
>LH018
ACTAAGCATTTGCCTACTAACACAAATCCTAACAGGACTCCTGCTAGCTATACATTACAC
CGCAGACACAACCCTAGCCTTCTCATCCGTCGCCCACACATGTCGAAACGTGCAATACGG
TTGACTAATCCGAAACCTCCACGCAAACGGAGCATCATTCTTCTTTATTTGTATTTACCT
ACACATCGGACGAGGATTCTACTATGGCTCATACCTCTATAAAGAAACCTGAAACACAGG
AGTTATTCTCCTCTTAACCCTAATAGCAACTGCCTTCGTAGGATATGTCTTGCCATGAGG
ACAAATATCCTTCTGAGGTGCTACAGTCATCACTAACCTATTCTCAGCAATCCCATACAT
CGGCCAAACCCTCGTAGAATGAGCCTGAGGTGGCTTCTCAGTGGACAACCCAACACTAAC
CCGATTCTTCGCCCTTCACTTCCTACTTCCATTCATAATCGCAGGTCTTACCTTCATCCA
CCTAACCTTCCTTCACGAATCAGGGTCAAACAATCCACTGGGTATTCAATCAAACTGTGA
CAAAATCCCATTCCACCCCTACTTCTCGCTCAAAGACATCCTAGGATTCATTATCATATT
CTTACCACTAACAACATTAGCTCTATTCTCACCCAACCTGTTAGGTGACCCAGAAAACTT
TACTCCAGCAAACCCACTCGTTACACCCCCACACATCAAACCCGAATGATACTTCCTATT
CGCATACGCTATCTTACGCTCAATCCCCAACAAACTAGGAGGCGTATTAGCCCTTGCAGC
ATCCGTACTAGTACTATTCTTAAGCCCCCTACTCCACAAATCTAAGCAACGTACAATAAC
CTTCCGTCCCCTCTCACAACTCCTATTCTGAATCCTAGTTACTAACCTCTTCATCCTAAC
ATGAGTAGGCAGTCAACCCGTAGAACATCCCTTTATCATTATCGGACAACTGGCCTCCTT
AACCTATTTCATCATCCTACTACTCCTATTCCCCGCCATCGGAGCCCTAGAAAACAAAAT
ACTTAACTACTAA
>LH066
ACTAAGCATTTGCCTACTAACACAAATCCTAACAGGACTCCTGCTAGCTATACATTACAC
CGCAGACACAACCCTAGCCTTCTCATCCGTCGCCCACACATGTCGAAACGTGCAATACGG
TTGACTAATCCGAAACCTCCACGCAAACGGAGCATCATTCTTCTTTATTTGTATTTACCT
ACACATCGGACGAGGATTCTACTATGGCTCATACCTCTATAAAGAAACCTGAAACACAGG
AGTTATTCTCCTCTTAACCCTAATAGCAACTGCCTTCGTAGGATATGTCTTGCCATGAGG
ACAAATATCCTTCTGAGGTGCTACAGTCATCACTAACCTATTCTCAGCAATCCCATACAT
CGGCCAAACCCTCGTAGAATGAGCCTGAGGTGGCTTCTCAGTGGACAACCCAACACTAAC
CCGATTCTTCGCCCTTCACTTCCTACTTCCATTCATAATCGCAGGTCTTACCTTCATCCA
CCTAACCTTCCTTCACGAATCAGGGTCAAACAATCCACTGGGTATTCAATCAAACTGTGA
CAAAATCCCATTCCACCCCTACTTCTCGCTCAAAGACATCCTAGGATTCATTATCATATT
CTTACCACTAACAACATTAGCTCTATTCTCACCCAACCTGTTAGGTGACCCAGAAAACTT
TACTCCAGCAAACCCACTCGTTACACCCCCACACATCAAACCCGAATGATACTTCCTATT
CGCATACGCTATCTTACGCTCAATCCCCAACAAACTAGGAGGCGTATTAGCCCTTGCAGC
ATCCGTACTAGTACTATTCTTAAGCCCCCTACTCCACAAATCTAAGCAACGTACAATAAC
CTTCCGTCCCCTCTCACAACTCCTATTCTGAATCCTAGTTACTAACCTCTTCATCCTAAC
ATGAGTAGGCAGTCAACCCGTAGAACATCCCTTTATCATTATCGGACAACTGGCCTCCTT
AACCTATTTCATCATCCTACTACTCCTATTCCCCGCCATCGGAGCCCTAGAAAACAAAAT
ACTTAACTACTAA
>LH089
ACTAAGCATTTGCCTACTAACACAAATCCTAACAGGACTCCTGCTAGCTATACATTACAC
CGCAGACACAACCCTAGCCTTCTCATCCGTCGCCCACACATGTCGAAACGTGCAATACGG
TTGACTAATCCGAAACCTCCACGCAAACGGAGCATCATTCTTCTTTATTTGTATTTACCT
ACACATCGGACGAGGATTCTACTATGGCTCATACCTCTATAAAGAAACCTGAAACACAGG
AGTTATTCTCCTCTTAACCCTAATAGCAACTGCCTTCGTAGGATATGTCTTGCCATGAGG
ACAAATATCCTTCTGAGGTGCTACAGTCATCACTAACCTATTCTCAGCAATCCCATACAT
CGGCCAAACCCTCGTAGAATGAGCCTGAGGTGGCTTCTCAGTGGACAACCCAACACTAAC
CCGATTCTTCGCCCTTCACTTCCTACTTCCATTCATAATCGCAGGTCTTACCTTCATCCA
CCTAACCTTCCTTCACGAATCAGGGTCAAACAATCCACTGGGTATTCAATCAAACTGTGA
CAAAATCCCATTCCACCCCTACTTCTCGCTCAAAGACATCCTAGGATTCATTATCATATT
CTTACCACTAACAACATTAGCTCTATTCTCACCCAACCTGTTAGGTGACCCAGAAAACTT
TACTCCAGCAAACCCACTCGTTACACCCCCACACATCAAACCCGAATGATACTTCCTATT
CGCATACGCTATCTTACGCTCAATCCCCAACAAACTAGGAGGCGTATTAGCCCTTGCAGC
ATCCGTACTAGTACTATTCTTAAGCCCCCTACTCCACAAATCTAAGCAACGTACAATAAC
CTTCCGTCCCCTCTCACAACTCCTATTCTGAATCCTAGTTACTAACCTCTTCATCCTAAC
ATGAGTAGGCAGTCAACCCGTAGAACATCCCTTTATCATTATCGGACAACTGGCCTCCTT
AACCTATTTCACCATCCTACTACTCCTATTCCCCGCCATCGGAGCCCTAGAAAACAAAAT
ACTTAACTACTAA
>LH090
ACTAAGCATTTGCCTACTAACACAAATCCTAACAGGACTCCTGCTAGCTATACATTACAC
CGCAGACACAACCCTAGCCTTCTCATCCGTCGCCCACACATGTCGAAACGTGCAATACGG
TTGACTAATCCGAAACCTCCACGCAAACGGAGCATCATTCTTCTTTATTTGTATTTACCT
ACACATCGGACGAGGATTCTACTATGGCTCATACCTCTATAAAGAAACCTGAAACACAGG
AGTTATTCTCCTCTTAACCCTAATAGCAACTGCCTTCGTAGGATATGTCTTGCCATGAGG
ACAAATATCCTTCTGAGGTGCTACAGTCATCACTAACCTATTCTCAGCAATCCCATACAT
CGGCCAAACCCTCGTAGAATGAGCCTGAGGTGGCTTCTCAGTGGACAACCCAACACTAAC
CCGATTCTTCGCCCTTCACTTCCTACTTCCATTCATAATCGCAGGTCTTACCTTCATCCA
CCTAACCTTCCTTCACGAATCAGGGTCAAACAATCCACTGGGTATTCAATCAAACTGTGA
CAAAATCCCATTCCACCCCTACTTCTCGCTCAAAGACATCCTAGGATTCATTATCATATT
CTTACCACTAACAACATTAGCTCTATTCTCACCCAACCTGTTAGGTGACCCAGAAAACTT
TACTCCAGCAAACCCACTCGTTACACCCCCACACATCAAACCCGAATGATACTTCCTATT
CGCATACGCTATCTTACGCTCAATCCCCAACAAACTAGGAGGCGTATTAGCCCTTGCAGC
ATCCGTACTAGTACTATTCTTAAGCCCCCTACTCCATAAATCTAAGCAACGTACAATAAC
CTTCCGTCCCCTCTCACAACTCCTATTCTGAATCCTAGTTACTAACCTCTTCATCCTAAC
ATGAGTAGGCAGTCAACCCGTAGAACATCCCTTTATCATTATCGGACAACTGGCCTCCTT
AACCTATTTCACCATCCTACTACTCCTATTCCCCGCCATCGGAGCCCTAGAAAACAAAAT
ACTTAACTACTAA
>LH092
ACTAAGCATTTGCCTACTAACACAAATCCTAACAGGACTCCTGCTAGCTATACATTACAC
CGCAGACACAACCCTAGCCTTCTCATCCGTCGCCCACACATGTCGAAACGTGCAATACGG
TTGACTAATCCGAAACCTCCACGCAAACGGAGCATCATTCTTCTTTATTTGTATTTACCT
ACACATCGGACGAGGATTCTACTATGGCTCATACCTCTATAAAGAAACCTGAAACACAGG
AGTTATTCTCCTCTTAACCCTAATAGCAACTGCCTTCGTAGGATATGTCTTGCCATGAGG
ACAAATATCCTTCTGAGGTGCTACAGTCATCACTAACCTATTCTCAGCAATCCCATACAT
CGGCCAAACCCTCGTAGAATGAGCCTGAGGTGGCTTCTCAGTGGACAACCCAACACTAAC
CCGATTCTTCGCCCTTCACTTCCTACTTCCATTCATAATCGCAGGTCTTACCTTCATCCA
CCTAACCTTCCTTCACGAATCAGGGTCAAACAATCCACTGGGTATTCAATCAAACTGTGA
CAAAATCCCATTCCACCCCTACTTCTCGCTCAAAGACATCCTAGGATTCATTATCATATT
CTTACCACTAACAACATTAGCTCTATTCTCACCCAACCTGTTAGGTGACCCAGAAAACTT
TACTCCAGCAAACCCACTCGTTACACCCCCACACATCAAACCCGAATGATACTTCCTATT
CGCATACGCTATCTTACGCTCAATCCCCAACAAACTAGGAGGCGTATTAGCCCTTGCAGC
ATCCGTACTAGTACTATTCTTAAGCCCCCTACTCCACAAATCTAAGCAACGTACAATAAC
CTTCCGTCCCCTCTCACAACTCCTATTCTGAATCCTAGTTACTAACCTCTTCATCCTAAC
ATGAGTAGGCAGTCAACCCGTAGAACATCCCTTTATCATTATCGGACAACTGGCCTCCTT
AACCTATTTCATCATCCTACTACTCCTATTCCCCGCCATCGGAGCCCTAGAAAACAAAAT
ACTTAACTACTAA
>LH010
ACTAAGCATTTGCCTACTAACACAAATCCTAACAGGACTCCTGCTAGCTATACATTACAC
CGCAGACACAACCCTAGCCTTCTCATCCGTCGCCCACACATGTCGAAACGTGCAATACGG
TTGACTAATCCGAAACCTCCACGCAAACGGAGCATCATTCTTCTTTATTTGTATTTACCT
ACACATCGGACGAGGATTCTACTATGGCTCATACCTCTATAAAGAAACCTGAAACACAGG
AGTTATTCTCCTCTTAACCCTAATAGCAACTGCCTTCGTAGGATATGTCTTGCCATGAGG
ACAAATATCCTTCTGAGGTGCTACAGTCATCACTAACCTATTCTCAGCAATCCCATACAT
CGGCCAAACCCTCGTAGAATGAGCCTGAGGTGGCTTCTCAGTGGACAACCCAACACTAAC
CCGATTCTTCGCCCTTCACTTCCTACTTCCATTCATAATCGCAGGTCTTACCTTCATCCA
CCTAACCTTCCTTCACGAATCAGGGTCAAACAATCCACTGGGTATTCAATCAAACTGTGA
CAAAATCCCATTCCACCCCTACTTCTCGCTCAAAGACATCCTAGGATTCATTATCATATT
CTTACCACTAACAACATTAGCTCTATTCTCACCCAACCTGTTAGGTGACCCAGAAAACTT
TACTCCAGCAAACCCACTCGTTACACCCCCACACATCAAACCCGAATGATACTTCCTATT
CGCATACGCTATCTTACGCTCAATCCCCAACAAACTAGGAGGCGTATTAGCCCTTGCAGC
ATCCGTACTAGTACTATTCTTAAGCCCCCTACTCCACAAATCTAAGCAACGTACAATAAC
CTTCCGTCCCCTCTCACAACTCCTATTCTGAATCCTAGTTACTAACCTCTTCATCCTAAC
ATGAGTAGGTAGTCAACCCGTAGAACATCCCTTTATCATTATCGGACAACTGGCCTCCTT
AACCTATTTCATCATCCTACTACTCCTATTCCCCGCCATCGGAGCCCTAGAAAACAAAAT
ACTTAACTACTAA
>LH012
ACTAAGCATTTGCCTACTAACACAAATCCTAACAGGACTCCTGCTAGCTATACATTACAC
CGCAGACACAACCCTAGCCTTCTCATCCGTCGCCCACACATGTCGAAACGTGCAATACGG
TTGACTAATCCGAAACCTCCACGCAAACGGAGCATCATTCTTCTTTATTTGTATTTACCT
ACACATCGGACGAGGATTCTACTATGGCTCATACCTCTATAAAGAAACCTGAAACACAGG
AGTTATTCTCCTCTTAACCCTAATAGCAACTGCCTTCGTAGGATATGTCTTGCCATGAGG
ACAAATATCCTTCTGAGGTGCTACAGTCATCACTAACCTATTCTCAGCAATCCCATACAT
CGGCCAAACCCTCGTAGAATGAGCCTGAGGTGGCTTCTCAGTGGACAACCCAACACTAAC
CCGATTCTTCGCCCTTCACTTCCTACTTCCATTCATAATCGCAGGTCTTACCTTCATCCA
CCTAACCTTCCTTCACGAATCAGGGTCAAACAATCCACTGGGTATTCAATCAAACTGTGA
CAAAATCCCATTCCACCCCTACTTCTCGCTCAAAGACATCCTAGGATTCATTATCATATT
CTTACCACTAACAACATTAGCTCTATTCTCACCCAACCTGTTAGGTGACCCAGAAAACTT
TACTCCAGCAAACCCACTCGTTACACCCCCACACATCAAACCCGAATGATACTTCCTATT
CGCATACGCTATCTTACGCTCAATCCCCAACAAACTAGGAGGCGTATTAGCCCTTGCAGC
ATCCGTACTAGTACTATTCTTAAGCCCCCTACTCCACAAATCTAAGCAACGTACAATAAC
CTTCCGTCCCCTCTCACAACTCCTATTCTGAATCCTAGTTACTAACCTCTTCATCCTAAC
ATGAGTAGGCAGTCAACCCGTAGAACATCCCTTTATCATTATCGGACAACTGGCCTCCTT
AACCTATTTCACCATCCTACTACTCCTATTCCCCGCCATCGGAGCCCTAGAAAACAAAAT
ACTTAACTACTAA
>LH019
ACTAAGCATTTGCCTACTAACACAAATCCTAACAGGACTCCTGCTAGCTATACATTACAC
CGCAGACACAACCCTAGCCTTCTCATCCGTCGCCCACACATGTCGAAACGTGCAATACGG
TTGACTAATCCGAAACCTCCACGCAAACGGAGCATCATTCTTCTTTATTTGTATTTACCT
ACACATCGGACGAGGATTCTACTATGGCTCATACCTCTATAAAGAAACCTGAAACACAGG
AGTTATTCTCCTCTTAACCCTAATAGCAACTGCCTTCGTAGGATATGTCTTGCCATGAGG
ACAAATATCCTTCTGAGGTGCTACAGTCATCACTAACCTATTCTCAGCAATCCCATACAT
CGGCCAAACCCTCGTAGAATGAGCCTGAGGTGGCTTCTCAGTGGACAACCCAACACTAAC
CCGATTCTTCGCCCTTCACTTCCTACTTCCATTCATAATCGCAGGTCTTACCTTCATCCA
CCTAACCTTCCTTCACGAATCAGGGTCAAACAATCCACTGGGTATTCAATCAAACTGTGA
CAAAATCCCATTCCACCCCTACTTCTCGCTCAAAGACATCCTAGGATTCATTATCATATT
CTTACCACTAACAACATTAGCTCTATTCTCACCCAACCTGTTAGGTGACCCAGAAAACTT
TACTCCAGCAAACCCACTCGTTACACCCCCACACATCAAACCCGAATGATACTTCCTATT
CGCATACGCTATCTTACGCTCAATCCCCAACAAACTAGGAGGCGTATTAGCCCTTGCAGC
ATCCGTACTAGTACTATTCTTAAGCCCCCTACTCCACAAATCTAAGCAACGTACAATAAC
CTTCCGTCCCCTCTCACAACTCCTATTCTGAATCCTAGTTACTAACCTCTTCATCCTAAC
ATGAGTAGGCAGTCAACCCGTAGAACATCCCTTTATCATTATCGGACAACTGGCCTCCTT
AACCTATTTCATCATCCTACTACTCCTATTCCCCGCCATCGGAGCCCTAGAAAACAAAAT
ACTTAACTACTAA
>LH020
ACTAAGCATTTGCCTACTAACACAAATCCTAACAGGACTCCTGCTAGCTATACATTACAC
CGCAGACACAACCCTAGCCTTCTCATCCGTCGCCCACACATGTCGAAACGTGCAATACGG
TTGACTAATCCGAAACCTCCACGCAAACGGAGCATCATTCTTCTTTATTTGTATTTACCT
ACACATCGGACGAGGATTCTACTATGGCTCATACCTCTATAAAGAAACCTGAAACACAGG
AGTTATTCTCCTCTTAACCCTAATAGCAACTGCCTTCGTAGGATATGTCTTGCCATGAGG
ACAAATATCCTTCTGAGGTGCTACAGTCATCACTAACCTATTCTCAGCAATCCCATACAT
CGGCCAAACCCTCGTAGAATGAGCCTGAGGTGGCTTCTCAGTGGACAACCCAACACTAAC
CCGATTCTTCGCCCTTCACTTCCTACTTCCATTCATAATCGCAGGTCTTACCTTCATCCA
CCTAACCTTCCTTCACGAATCAGGGTCAAACAATCCACTGGGTATTCAATCAAACTGTGA
CAAAATCCCATTCCACCCCTACTTCTCGCTCAAAGACATCCTAGGATTCATTATCATATT
CTTACCACTAACAACATTAGCTCTATTCTCACCCAACCTGTTAGGTGACCCAGAAAACTT
TACTCCAGCAAACCCACTCGTTACACCCCCACACATCAAACCCGAATGATACTTCCTATT
CGCATACGCTATCTTACGCTCAATCCCCAACAAACTAGGAGGCGTATTAGCCCTTGCAGC
ATCCGTACTAGTACTATTCTTAAGCCCCCTACTCCACAAATCTAAGCAACGTACAATAAC
CTTCCGTCCCCTCTCACAACTCCTATTCTGAATCCTAGTTACTAACCTCTTCATCCTAAC
ATGAGTAGGCAGTCAACCCGTAGAACATCCCTTTATCATTATCGGACAACTGGCCTCCTT
AACCTATTTCATCATCCTACTACTCCTATTCCCCGCCATCGGAGCCCTAGAAAACAAAAT
ACTTAACTACTAA
>LH021
ACTAAGCATTTGCCTACTAACACAAATCCTAACAGGACTCCTGCTAGCTATACATTACAC
CGCAGACACAACCCTAGCCTTCTCATCCGTCGCCCACACATGTCGAAACGTGCAATACGG
TTGACTAATCCGAAACCTCCACGCAAACGGAGCATCATTCTTCTTTATTTGTATTTACCT
ACACATCGGACGAGGATTCTACTATGGCTCATACCTCTATAAAGAAACCTGAAACACAGG
AGTTATTCTCCTCTTAACCCTAATAGCAACTGCCTTCGTAGGATATGTCTTGCCATGAGG
ACAAATATCCTTCTGAGGTGCTACAGTCATCACTAACCTATTCTCAGCAATCCCATACAT
CGGCCAAACCCTCGTAGAATGAGCCTGAGGTGGCTTCTCAGTGGACAACCCAACACTAAC
CCGATTCTTCGCCCTTCACTTCCTACTTCCATTCATAATCGCAGGTCTTACCTTCATCCA
CCTAACCTTCCTTCACGAATCAGGGTCAAACAATCCACTGGGTATTCAATCAAACTGTGA
CAAAATCCCATTCCACCCCTACTTCTCGCTCAAAGACATCCTAGGATTCATTATCATATT
CTTACCACTAACAACATTAGCTCTATTCTCACCCAACCTGTTAGGTGACCCAGAAAACTT
TACTCCAGCAAACCCACTCGTTACACCCCCACACATCAAACCCGAATGATACTTCCTATT
CGCATACGCTATCTTACGCTCAATCCCCAACAAACTAGGAGGCGTATTAGCCCTTGCAGC
ATCCGTACTAGTACTATTCTTAAGCCCCCTACTCCACAAATCTAAGCAACGTACAATAAC
CTTCCGTCCCCTCTCACAACTCCTATTCTGAATCCTAGTTACTAACCTCTTCATCCTAAC
ATGAGTAGGCAGTCAACCCGTAGAACATCCCTTTATCATTATCGGACAACTGGCCTCCTT
AACCTATTTCATCATCCTACTACTCCTATTCCCCGCCATCGGAGCCCTAGAAAACAAAAT
ACTTAACTACTAA
>LH037
ACTAAGCATTTGCCTACTAACACAAATCCTAACAGGACTCCTGCTAGCTATACATTACAC
CGCAGACACAACCCTAGCCTTCTCATCCGTCGCCCACACATGTCGAAACGTGCAATACGG
TTGACTAATCCGAAACCTCCACGCAAACGGAGCATCATTCTTCTTTATTTGTATTTACCT
ACACATCGGACGAGGATTCTACTATGGCTCATACCTCTATAAAGAAACCTGAAACACAGG
AGTTATTCTCCTCTTAACCCTAATAGCAACTGCCTTCGTAGGATATGTCTTGCCATGAGG
ACAAATATCCTTCTGAGGTGCTACAGTCATCACTAACCTATTCTCAGCAATCCCATACAT
CGGCCAAACCCTCGTAGAATGAGCCTGAGGTGGCTTCTCAGTGGACAACCCAACACTAAC
CCGATTCTTCGCCCTTCACTTCCTACTTCCATTCATAATCGCAGGTCTTACCTTCATCCA
CCTAACCTTCCTTCACGAATCAGGGTCAAACAATCCACTGGGTATTCAATCAAACTGTGA
CAAAATCCCATTCCACCCCTACTTCTCGCTCAAAGACATCCTAGGATTCATTATCATATT
CTTACCACTAACAACATTAGCTCTATTCTCACCCAACCTGTTAGGTGACCCAGAAAACTT
TACTCCAGCAAACCCACTCGTTACACCCCCACACATCAAACCCGAATGATACTTCCTATT
CGCATACGCTATCTTACGCTCAATCCCCAACAAACTAGGAGGCGTATTAGCCCTTGCAGC
ATCCGTACTAGTACTATTCTTAAGCCCCCTACTCCACAAATCTAAGCAACGTACAATAAC
CTTCCGTCCCCTCTCACAACTCCTATTCTGAATCCTAGTTACTAACCTCTTCATCCTAAC
ATGAGTAGGCAGTCAACCCGTAGAACATCCCTTTATCATTATCGGACAACTGGCCTCCTT
AACCTATTTCATCATCCTACTACTCCTATTCCCCGCCATCGGAGCCCTAGAAAACAAAAT
ACTTAACTACTAA
>LH063
ACTAAGCATTTGCCTACTAACACAAATCCTAACAGGACTCCTGCTAGCTATACATTACAC
CGCAGACACAACCCTAGCCTTCTCATCCGTCGCCCACACATGTCGAAACGTGCAATACGG
TTGACTAATCCGAAACCTCCACGCAAACGGAGCATCATTCTTCTTTATTTGTATTTACCT
ACACATCGGACGAGGATTCTACTATGGCTCATACCTCTATAAAGAAACCTGAAACACAGG
AGTTATTCTCCTCTTAACCCTAATAGCAACTGCCTTCGTAGGATATGTCTTGCCATGAGG
ACAAATATCCTTCTGAGGTGCTACAGTCATCACTAACCTATTCTCAGCAATCCCATACAT
CGGCCAAACCCTCGTAGAATGAGCCTGAGGTGGCTTCTCAGTGGACAACCCAACACTAAC
CCGATTCTTCGCCCTTCACTTCCTACTTCCATTCATAATCGCAGGTCTTACCTTCATCCA
CCTAACCTTCCTTCACGAATCAGGGTCAAACAATCCACTGGGTATTCAATCAAACTGTGA
CAAAATCCCATTCCACCCCTACTTCTCGCTCAAAGACATCCTAGGATTCATTATCATATT
CTTACCACTAACAACATTAGCTCTATTCTCACCCAACCTGTTAGGTGACCCAGAAAACTT
TACTCCAGCAAACCCACTCGTTACACCCCCACACATCAAACCCGAATGATACTTCCTATT
CGCATACGCTATCTTACGCTCAATCCCCAACAAACTAGGAGGCGTATTAGCCCTTGCAGC
ATCCGTACTAGTACTATTCTTAAGCCCCCTACTCCACAAATCTAAGCAACGTACAATAAC
CTTCCGTCCCCTCTCACAACTCCTATTCTGAATCCTAGTTACTAACCTCTTCATCCTAAC
ATGAGTAGGCAGTCAACCCGTAGAACATCCCTTTATCATTATCGGACAACTGGCCTCCTT
AACCTATTTCATCATCCTACTACTCCTATTCCCCGCCATCGGAGCCCTAGAAAACAAAAT
ACTTAACTACTAA
>LH064
ACTAAGCATTTGCCTACTAACACAAATCCTAACAGGACTCCTGCTAGCTATACATTACAC
CGCAGACACAACCCTAGCCTTCTCATCCGTCGCCCACACATGTCGAAACGTGCAATACGG
TTGACTAATCCGAAACCTCCACGCAAACGGAGCATCATTCTTCTTTATTTGTATTTACCT
ACACATCGGACGAGGATTCTACTATGGCTCATACCTCTATAAAGAAACCTGAAACACAGG
AGTTATTCTCCTCTTAACCCTAATAGCAACTGCCTTCGTAGGATATGTCTTGCCATGAGG
ACAAATATCCTTCTGAGGTGCTACAGTCATCACTAACCTATTCTCAGCAATCCCATACAT
CGGCCAAACCCTCGTAGAATGAGCCTGAGGTGGCTTCTCAGTGGACAACCCAACACTAAC
CCGATTCTTCGCCCTTCACTTCCTACTTCCATTCATAATCGCAGGTCTTACCTTCATCCA
CCTAACCTTCCTTCACGAATCAGGGTCAAACAATCCACTGGGTATTCAATCAAACTGTGA
CAAAATCCCATTCCACCCCTACTTCTCGCTCAAAGACATCCTAGGATTCATTATCATATT
CTTACCACTAACAACATTAGCCCTATTCTCACCCAACCTGTTAGGTGACCCAGAAAACTT
TACTCCAGCAAACCCACTCGTTACACCCCCACACATCAAACCCGAATGATACTTCCTATT
CGCATACGCTATCTTACGCTCAATCCCCAACAAACTAGGAGGCGTATTAGCCCTTGCAGC
ATCCGTACTAGTACTATTCTTAAGCCCCCTACTCCACAAATCTAAGCAACGTACAATAAC
CTTCCGTCCCCTCTCACAACTCCTATTCTGAATCCTAGTTACTAACCTCTTCATCCTAAC
ATGAGTAGGCAGTCAACCCGTAGAACATCCCTTTATCATTATCGGACAACTGGCCTCCTT
AACCTATTTCATCATCCTACTACTCCTATTCCCCGCCATCGGAGCCCTAGAAAACAAAAT
ACTTAACTACTAA
>LH065
ACTAAGCATTTGCCTACTAACACAAATCCTAACAGGACTCCTGCTAGCTATACATTACAC
CGCAGACACAACCCTAGCCTTCTCATCCGTCGCCCACACATGTCGAAACGTGCAATACGG
TTGACTAATCCGAAACCTCCACGCAAACGGAGCATCATTCTTCTTTATTTGTATTTACCT
ACACATCGGACGAGGATTCTACTATGGCTCATACCTCTATAAAGAAACCTGAAACACAGG
AGTTATTCTCCTCTTAACCCTAATAGCAACTGCCTTCGTAGGATATGTCTTGCCATGAGG
ACAAATATCCTTCTGAGGTGCTACAGTCATCACTAACCTATTCTCAGCAATCCCATACAT
CGGCCAAACCCTCGTAGAATGAGCCTGAGGTGGCTTCTCAGTGGACAACCCAACACTAAC
CCGATTCTTCGCCCTTCACTTCCTACTTCCATTCATAATCGCAGGTCTTACCTTCATCCA
CCTAACCTTCCTTCACGAATCAGGGTCAAACAATCCACTGGGTATTCAATCAAACTGTGA
CAAAATCCCATTCCACCCCTACTTCTCGCTCAAAGACATCCTAGGATTCATTATCATATT
CTTACCACTAACAACATTAGCTCTATTCTCACCCAACCTGTTAGGTGACCCAGAAAACTT
TACTCCAGCAAACCCACTCGTTACACCCCCACACATCAAACCCGAATGATACTTCCTATT
CGCATACGCTATCTTACGCTCAATCCCCAACAAACTAGGAGGCGTATTAGCCCTTGCAGC
ATCCGTACTAGTACTATTCTTAAGCCCCCTACTCCACAAATCTAAGCAACGTACAATAAC
CTTCCGTCCCCTCTCACAACTCCTATTCTGAATCCTAGTAACTAACCTCTTCATCCTAAC
ATGAGTAGGCAGTCAACCCGTAGAACATCCCTTTATCATTATCGGACAACTGGCCTCCTT
AACCTATTTCACCATCCTACTACTCCTATTCCCCGCCATCGGAGCCCTAGAAAACAAAAT
ACTTAACTACTAA
>LH068
ACTAAGCATTTGCCTACTAACACAAATCCTAACAGGACTCCTGCTAGCTATACATTACAC
CGCAGACACAACCCTAGCCTTCTCATCCGTCGCCCACACATGTCGAAACGTGCAATACGG
TTGACTAATCCGAAACCTCCACGCAAACGGAGCATCATTCTTCTTTATTTGTATTTACCT
ACACATCGGACGAGGATTCTACTATGGCTCATACCTCTATAAAGAAACCTGAAACACAGG
AGTTATTCTCCTCTTAACCCTAATAGCAACTGCCTTCGTAGGATATGTCTTGCCATGAGG
ACAAATATCCTTCTGAGGTGCTACAGTCATCACTAACCTATTCTCAGCAATCCCATACAT
CGGCCAAACCCTCGTAGAATGAGCCTGAGGTGGCTTCTCAGTGGACAACCCAACACTAAC
CCGATTCTTCGCCCTTCACTTCCTACTTCCATTCATAATCGCAGGTCTTACCTTCATCCA
CCTAACCTTCCTTCACGAATCAGGGTCAAACAATCCACTGGGTATTCAATCAAACTGTGA
CAAAATCCCATTCCACCCCTACTTCTCGCTCAAAGACATCCTAGGATTCATTATCATATT
CTTACCACTAACAACATTAGCTCTATTCTCACCCAACCTGTTAGGTGACCCAGAAAACTT
TACTCCAGCAAACCCACTCGTTACACCCCCACACATCAAACCCGAATGATACTTCCTATT
CGCATACGCTATCTTACGCTCAATCCCCAACAAACTAGGAGGCGTATTAGCCCTTGCAGC
ATCCGTACTAGTACTATTCTTAAGCCCCCTACTCCACAAATCTAAGCAACGTACAATAAC
CTTCCGTCCCCTCTCACAACTCCTATTCTGAATCCTAGTTACTAACCTCTTCATCCTAAC
ATGAGTAGGCAGTCAACCCGTAGAACATCCCTTTATCATTATCGGACAACTGGCCTCCTT
AACCTATTTCATCATCCTACTACTCCTATTCCCCGCCATCGGAGCCCTAGAAAACAAAAT
ACTTAACTACTAA
>LH069
ACTAAGCATTTGCCTACTAACACAAATCCTAACAGGACTCCTGCTAGCTATACATTACAC
CGCAGACACAACCCTAGCCTTCTCATCCGTCGCCCACACATGTCGAAACGTGCAATACGG
TTGACTAATCCGAAACCTCCACGCAAACGGAGCATCATTCTTCTTTATTTGTGTTTACCT
ACACATCGGACGAGGATTCTACTATGGCTCATACCTCTATAAAGAAACCTGAAACACAGG
AGTTATTCTCCTCTTAACCCTAATAGCAACTGCCTTCGTAGGATATGTCTTGCCATGAGG
ACAAATATCCTTCTGAGGTGCTACAGTCATCACTAACCTATTCTCAGCAATCCCATACAT
CGGCCAAACCCTCGTAGAATGAGCCTGAGGTGGCTTCTCAGTGGACAACCCAACACTAAC
CCGATTCTTCGCCCTTCACTTCCTACTTCCATTCATAATCGCAGGTCTTACCTTCATCCA
CCTAACCTTCCTTCACGAATCAGGGTCAAACAATCCACTGGGTATTCAATCAAACTGTGA
CAAAATCCCATTCCACCCCTACTTCTCGCTCAAAGACATCCTAGGATTCATTATCATATT
CTTACCACTAACAACATTAGCTCTATTCTCACCCAACCTGTTAGGTGACCCAGAAAACTT
TACTCCAGCAAACCCACTCGTTACACCCCCACACATCAAACCCGAATGATACTTCCTATT
CGCATACGCTATCTTACGCTCAATCCCCAACAAACTAGGAGGCGTATTAGCCCTTGCAGC
ATCCGTACTAGTACTATTCTTAAGCCCCCTACTCCACAAATCTAAGCAACGTACAATAAC
CTTCCGTCCCCTCTCACAACTCCTATTCTGAATCCTAGTTACTAACCTCTTCATCCTAAC
ATGAGTAGGCAGTCAACCCGTAGAACATCCCTTTATCATTATCGGACAACTGGCCTCCTT
AACCTATTTCACCATCCTACTACTCCTATTCCCCGCCATCGGAGCCCTAGAAAACAAAAT
ACTTAACTACTAA
>LH070
ACTAAGCATTTGCCTACTAACACAAATCCTAACAGGACTCCTGCTAGCTATACATTACAC
CGCAGACACAACCCTAGCCTTCTCATCCGTCGCCCACACATGTCGAAACGTGCAATACGG
TTGACTAATCCGAAACCTCCACGCAAACGGAGCATCATTCTTCTTTATTTGTATTTACCT
ACACATCGGACGAGGATTCTACTATGGCTCATACCTCTATAAAGAAACCTGAAACACAGG
AGTTATTCTCCTCTTAACCCTAATAGCAACTGCCTTCGTAGGATATGTCTTGCCATGAGG
ACAAATATCCTTCTGAGGTGCTACAGTCATCACTAACCTATTCTCAGCAATCCCATACAT
CGGCCAAACCCTCGTAGAATGAGCCTGAGGTGGCTTCTCAGTGGACAACCCAACACTAAC
CCGATTCTTCGCCCTTCACTTCCTACTTCCATTCATAATCGCAGGTCTTACCTTCATCCA
CCTAACCTTCCTTCACGAATCAGGGTCAAACAATCCACTGGGTATTCAATCAAACTGTGA
CAAAATCCCATTCCACCCCTACTTCTCGCTCAAAGACATCCTAGGATTCATTATCATATT
CTTACCACTAACAACATTAGCTCTATTCTCACCCAACCTGTTAGGTGACCCAGAAAACTT
TACTCCAGCAAACCCACTCGTTACACCCCCACACATCAAACCCGAATGATACTTCCTATT
CGCATACGCTATCTTACGCTCAATCCCCAACAAACTAGGAGGCGTATTAGCCCTTGCAGC
ATCCGTACTAGTACTATTCTTAAGCCCCCTACTCCACAAATCTAAGCAACGTACAATAAC
CTTCCGTCCCCTCTCACAACTCCTATTCTGAATCCTAGTTACTAACCTCTTCATCCTAAC
ATGAGTAGGCAGTCAACCCGTAGAACATCCCTTTATCATTATCGGACAACTGGCCTCCTT
AACCTATTTCATCATCCTACTACTCCTATTCCCCGCCATCGGAGCCCTAGAAAACAAAAT
ACTTAACTACTAA
>LH093
ACTAAGCATTTGCCTACTAACACAAATCCTAACAGGACTCCTGCTAGCTATACATTACAC
CGCAGACACAACCCTAGCCTTCTCATCCGTCGCCCACACATGTCGAAACGTGCAATACGG
TTGACTAATCCGAAACCTCCACGCAAACGGAGCATCATTCTTCTTTATTTGTATTTACCT
ACACATCGGACGAGGATTCTACTATGGCTCATACCTCTATAAAGAAACCTGAAACACAGG
AGTTATTCTCCTCTTAACCCTAATAGCAACTGCCTTCGTAGGATATGTCTTGCCATGAGG
ACAAATATCCTTCTGAGGTGCTACAGTCATCACTAACCTATTCTCAGCAATCCCATACAT
CGGCCAAACCCTCGTAGAATGAGCCTGAGGTGGCTTCTCAGTGGACAACCCAACACTAAC
CCGATTCTTCGCCCTTCACTTCCTACTTCCATTCATAATCGCAGGTCTTACCTTCATCCA
CCTAACCTTCCTTCACGAATCAGGGTCAAACAATCCACTGGGTATTCAATCAAACTGTGA
CAAAATCCCATTCCACCCCTACTTCTCGCTCAAAGACATCCTAGGATTCATTATCATATT
CTTACCACTAACAACATTAGCTCTATTCTCACCCAACCTGTTAGGTGACCCAGAAAACTT
TACTCCAGCAAACCCACTCGTTACACCCCCACACATCAAACCCGAATGATACTTCCTATT
CGCATACGCTATCTTACGCTCAATCCCCAACAAACTAGGAGGCGTATTAGCCCTTGCAGC
ATCCGTACTAGTACTATTCTTAAGCCCCCTACTCCACAAATCTAAGCAACGTACAATAAC
CTTCCGTCCCCTCTCACAACTCCTATTCTGAATCCTAGTTACTAACCTCTTCATCCTAAC
ATGAGTAGGCAGTCAACCCGTAGAACATCCCTTTATCATTATCGGACAACTGGCCTCCTT
AACCTATTTCATCATCCTACTACTCCTATTCCCCGCCATCGGAGCCCTAGAAAACAAAAT
ACTTAACTACTAA
>LH077
ACTAAGCATTTGCCTACTAACACAAATCCTAACAGGACTCCTGCTAGCTATACATTACAC
CGCAGACACAACCCTAGCCTTCTCATCCGTCGCCCACACATGTCGAAACGTGCAATACGG
TTGACTAATCCGAAACCTCCACGCAAACGGAGCATCATTCTTCTTTATTTGTATTTACCT
ACACATCGGACGAGGATTCTACTATGGCTCATACCTCTATAAAGAAACCTGAAACACAGG
AGTTATTCTCCTCTTAACCCTAATAGCAACTGCCTTCGTAGGATATGTCTTGCCATGAGG
ACAAATATCCTTCTGAGGTGCTACAGTCATCACTAACCTATTCTCAGCAATCCCATACAT
CGGCCAAACCCTCGTAGAATGAGCCTGAGGTGGCTTCTCAGTGGACAACCCAACACTAAC
CCGATTCTTCGCCCTTCACTTCCTACTTCCATTCATAATCGCAGGTCTTACCTTCATCCA
CCTAACCTTCCTTCACGAATCAGGGTCAAACAATCCACTGGGTATTCAATCAAACTGTGA
CAAAATCCCATTCCACCCCTACTTCTCGCTCAAAGACATCCTAGGATTCATTATCATATT
CTTACCACTAACAACATTAGCTCTATTCTCACCCAACCTGTTAGGTGACCCAGAAAACTT
TACTCCAGCAAACCCACTCGTTACACCCCCACACATCAAACCCGAATGATACTTCCTATT
CGCATACGCTATCTTACGCTCAATCCCCAACAAACTAGGAGGCGTATTAGCCCTTGCAGC
ATCCGTACTAGTACTATTCTTAAGCCCCCTACTCCACAAATCTAAGCAACGTACAATAAC
CTTCCGTCCCCTCTCACAACTCCTATTCTGAATCCTAGTTACTAACCTCTTCATCCTAAC
ATGAGTAGGCAGTCAACCCGTAGAACATCCCTTTATCATTATCGGACAACTGGCCTCCTT
AACCTATTTCATCATCCTACTACTCCTATTCCCCGCCATCGGAGCCCTAGAAAACAAAAT
ACTTAACTACTAA
>LH078
ACTAAGCATTTGCCTACTAACACAAATCCTAACAGGACTCCTGCTAGCTATACATTACAC
CGCAGACACAACCCTAGCCTTCTCATCCGTCGCCCACACATGTCGAAACGTGCAATACGG
TTGACTAATCCGAAACCTCCACGCAAACGGAGCATCATTCTTCTTTATTTGTATTTACCT
ACACATCGGACGAGGATTCTACTATGGCTCATACCTCTATAAAGAAACCTGAAACACAGG
AGTTATTCTCCTCTTAACCCTAATAGCAACTGCCTTCGTAGGATATGTCTTGCCATGAGG
ACAAATATCCTTCTGAGGTGCTACAGTCATCACTAACCTATTCTCAGCAATCCCATACAT
CGGCCAAACCCTCGTAGAATGAGCCTGAGGTGGCTTCTCAGTGGACAACCCAACACTAAC
CCGATTCTTCGCCCTTCACTTCCTACTTCCATTCATAATCGCAGGTCTTACCTTCATCCA
CCTAACCTTCCTTCACGAATCAGGGTCAAACAATCCACTGGGTATTCAATCAAACTGTGA
CAAAATCCCATTCCACCCCTACTTCTCGCTCAAAGACATCCTAGGATTCATTATCATATT
CTTACCACTAACAACATTAGCTCTATTCTCACCCAACCTGTTAGGTGACCCAGAAAACTT
TACTCCAGCAAACCCACTCGTTACACCCCCACACATCAAACCCGAATGATACTTCCTATT
CGCATACGCTATCTTACGCTCAATCCCCAACAAACTAGGAGGCGTATTAGCCCTTGCAGC
ATCCGTACTAGTACTATTCTTAAGCCCCCTACTCCACAAATCTAAGCAACGTACAATAAC
CTTCCGTCCCCTCTCACAACTCCTATTCTGAATCCTAGTTACTAACCTCTTCATCCTAAC
ATGAGTAGGCAGTCAACCCGTAGAACATCCCTTTATCATTATCGGACAACTGGCCTCCTT
AACCTATTTCATCATCCTACTACTCCTATTCCCCGCCATCGGAGCCCTAGAAAACAAAAT
ACTTAACTACTAA
>LH079
ACTAAGCATTTGCCTACTAACACAAATCCTAACAGGACTCCTGCTAGCTATACATTACAC
CGCAGACACAACCCTAGCCTTCTCATCCGTCGCCCACACATGTCGAAACGTGCAATACGG
TTGACTAATCCGAAACCTCCACGCAAACGGAGCATCATTCTTCTTTATTTGTATTTACCT
ACACATCGGACGAGGATTCTACTATGGCTCATACCTCTATAAAGAAACCTGAAACACAGG
AGTTATTCTCCTCTTAACCCTAATAGCAACTGCCTTCGTAGGATATGTCTTGCCATGAGG
ACAAATATCCTTCTGAGGTGCTACAGTCATCACTAACCTATTCTCAGCAATCCCATACAT
CGGCCAAACCCTCGTAGAATGAGCCTGAGGTGGCTTCTCAGTGGACAACCCAACACTAAC
CCGATTCTTCGCCCTTCACTTCCTACTTCCATTCATAATCGCAGGTCTTACCTTCATCCA
CCTAACCTTCCTTCACGAATCAGGGTCAAACAATCCACTGGGTATTCAATCAAACTGTGA
CAAAATCCCATTCCACCCCTACTTCTCGCTCAAAGACATCCTAGGATTCATTATCATATT
CTTACCACTAACAACATTAGCTCTATTCTCACCCAACCTGTTAGGTGACCCAGAAAACTT
TACTCCAGCAAACCCACTCGTTACACCCCCACACATCAAACCCGAATGATACTTCCTATT
CGCATACGCTATCTTACGCTCAATCCCCAACAAACTAGGAGGCGTATTAGCCCTTGCAGC
ATCCGTACTAGTACTATTCTTAAGCCCCCTACTCCACAAATCTAAGCAACGTACAATAAC
CTTCCGTCCCCTCTCACAACTCCTATTCTGAATCCTAGTTACTAACCTCTTCATCCTAAC
ATGAGTAGGCAGTCAACCCGTAGAACATCCCTTTATCATTATCGGACAACTGGCCTCCTT
AACCTATTTCACCATCCTACTACTCCTATTCCCCGCCATCGGAGCCCTAGAAAACAAAAT
ACTTAACTACTAA
>LH082
ACTAAGCATTTGCCTACTAACACAAATCCTAACAGGACTCCTGCTAGCTATACATTACAC
CGCAGACACAACCCTAGCCTTCTCATCCGTCGCCCACACATGTCGAAACGTGCAATACGG
TTGACTAATCCGAAACCTCCACGCAAACGGAGCATCATTCTTCTTTATTTGTATTTACCT
ACACATCGGACGAGGATTCTACTATGGCTCATACCTCTATAAAGAAACCTGAAACACAGG
AGTTATTCTCCTCTTAACCCTAATAGCAACTGCCTTCGTAGGATATGTCTTGCCATGAGG
ACAAATATCCTTCTGAGGTGCTACAGTCATCACTAACCTATTCTCAGCAATCCCATACAT
CGGCCAAACCCTCGTAGAATGAGCCTGAGGTGGCTTCTCAGTGGACAACCCAACACTAAC
CCGATTCTTCGCCCTTCACTTCCTACTTCCATTCATAATCGCAGGTCTTACCTTCATCCA
CCTAACCTTCCTTCACGAATCAGGGTCAAACAATCCACTGGGTATTCAATCAAACTGTGA
CAAAATCCCATTCCACCCCTACTTCTCGCTCAAAGACATCCTAGGATTCATTATCATATT
CTTACCACTAACAACATTAGCTCTATTCTCACCCAACCTGTTAGGTGACCCAGAAAACTT
TACTCCAGCAAACCCACTCGTTACACCCCCACACATCAAACCCGAATGATACTTCCTATT
CGCATACGCTATCTTACGCTCAATCCCCAACAAACTAGGAGGCGTATTAGCCCTTGCAGC
ATCCGTACTAGTACTATTCTTAAGCCCCCTACTCCACAAATCTAAGCAACGTACAATAAC
CTTCCGTCCCCTCTCACAACTCCTATTCTGAATCCTAGTTACTAACCTCTTCATCCTAAC
ATGAGTAGGCAGTCAACCCGTAGAACATCCCTTTATCATTATCGGACAACTGGCCTCCTT
AACCTATTTCATCATCCTACTACTCCTATTCCCCGCCATCGGAGCCCTAGAAAACAAAAT
ACTTAACTACTAA
>LH084
ACTAAGCATTTGCCTACTAACACAAATCCTAACAGGACTCCTGCTAGCTATACATTACAC
CGCAGACACAACCCTAGCCTTCTCATCCGTCGCCCACACATGTCGAAACGTGCAATACGG
TTGACTAATCCGAAACCTCCACGCAAACGGAGCATCATTCTTCTTTATTTGTATTTACCT
ACACATCGGACGAGGATTCTACTATGGCTCATACCTCTATAAAGAAACCTGAAACACAGG
AGTTATTCTCCTCTTAACCCTAATAGCAACTGCCTTCGTAGGATATGTCTTGCCATGAGG
ACAAATATCCTTCTGAGGTGCTACAGTCATCACTAACCTATTCTCAGCAATCCCATACAT
CGGCCAAACCCTCGTAGAATGAGCCTGAGGTGGCTTCTCAGTGGACAACCCAACACTAAC
CCGATTCTTCGCCCTTCACTTCCTACTTCCATTCATAATCGCAGGTCTTACCTTCATCCA
CCTAACCTTCCTTCACGAATCAGGGTCAAACAATCCACTGGGTATTCAATCAAACTGTGA
CAAAATCCCATTCCACCCCTACTTCTCGCTCAAAGACATCCTAGGATTCATTATCATATT
CTTACCACTAACAACATTAGCTCTATTCTCACCCAACCTGTTAGGTGACCCAGAAAACTT
TACTCCAGCAAACCCACTCGTTACACCCCCACACATCAAACCCGAATGATACTTCCTATT
CGCATACGCTATCTTACGCTCAATCCCCAACAAACTAGGAGGCGTATTAGCCCTTGCAGC
ATCCGTACTAGTACTATTCTTAAGCCCCCTACTCCACAAATCTAAGCAACGTACAATAAC
CTTCCGTCCCCTCTCACAACTCCTATTCTGAATCCTAGTTACTAACCTCTTCATCCTAAC
ATGAGTAGGCAGTCAACCCGTAGAACATCCCTTTATCATTATCGGACAACTGGCCTCCTT
AACCTATTTCACCATCCTACTACTCCTATTCCCCGCCATCGGAGCCCTAGAAAACAAAAT
ACTTAACTACTAA
>LH096
ACTAAGCATTTGCCTACTAACACAAATCCTAACAGGACTCCTGCTAGCTATACATTACAC
CGCAGACACAACCCTAGCCTTCTCATCCGTCGCCCACACATGTCGAAACGTGCAATACGG
TTGACTAATCCGAAACCTCCACGCAAACGGAGCATCATTCTTCTTTATTTGTATTTACCT
ACACATCGGACGAGGATTCTACTATGGCTCATACCTCTATAAAGAAACCTGAAACACAGG
AGTTATTCTCCTCTTAACCCTAATAGCAACTGCCTTCGTAGGATATGTCTTGCCATGAGG
ACAAATATCCTTCTGAGGTGCTACAGTCATCACTAACCTATTCTCAGCAATCCCATACAT
CGGCCAAACCCTCGTAGAATGAGCCTGAGGTGGCTTCTCAGTGGACAACCCAACACTAAC
CCGATTCTTCGCCCTTCACTTCCTACTTCCATTCATAATCGCAGGTCTTACCTTCATCCA
CCTAACCTTCCTTCACGAATCAGGGTCAAACAATCCACTGGGTATTCAATCAAACTGTGA
CAAAATCCCATTCCACCCCTACTTCTCGCTCAAAGACATCCTAGGATTCATTATCATATT
CTTACCACTAACAACATTAGCTCTATTCTCACCCAACCTGTTAGGTGACCCAGAAAACTT
TACTCCAGCAAACCCACTCGTTACACCCCCACACATCAAACCCGAATGATACTTCCTATT
CGCATACGCTATCTTACGCTCAATCCCCAACAAACTAGGAGGCGTATTAGCCCTTGCAGC
ATCCGTACTAGTACTATTCTTAAGCCCCCTACTCCACAAATCTAAGCAACGTACAATAAC
CTTCCGTCCCCTCTCACAACTCCTATTCTGAATCCTAGTTACTAACCTCTTCATCCTAAC
ATGAGTAGGCAGTCAACCCGTAGAACATCCCTTTATCATTATCGGACAACTGGCCTCCTT
AACCTATTTCATCATCCTACTACTCCTATTCCCCGCCATCGGAGCCCTAGAAAACAAAAT
ACTTAACTACTAA
>LH097
ACTAAGCATTTGCCTACTAACACAAATCCTAACAGGACTCCTGCTAGCTATACATTACAC
CGCAGACACAACCCTAGCCTTCTCATCCGTCGCCCACACATGTCGAAACGTGCAATACGG
TTGACTAATCCGAAACCTCCACGCAAACGGAGCATCATTCTTCTTTATTTGTATTTACCT
ACACATCGGACGAGGATTCTACTATGGCTCATACCTCTATAAAGAAACCTGAAACACAGG
AGTTATTCTCCTCTTAACCCTAATAGCAACTGCCTTCGTAGGATATGTCTTGCCATGAGG
ACAAATATCCTTCTGAGGTGCTACAGTCATCACTAACCTATTCTCAGCAATCCCATACAT
CGGCCAAACCCTCGTAGAATGAGCCTGAGGTGGCTTCTCAGTGGACAACCCAACACTAAC
CCGATTCTTCGCCCTTCACTTCCTACTTCCATTCATAATCGCAGGTCTTACCTTCATCCA
CCTAACCTTCCTTCACGAATCAGGGTCAAACAATCCACTGGGTATTCAATCAAACTGTGA
CAAAATCCCATTCCACCCCTACTTCTCGCTCAAAGACATCCTAGGATTCATTATCATATT
CTTACCACTAACAACATTAGCTCTATTCTCACCCAACCTGTTAGGTGACCCAGAAAACTT
TACTCCAGCAAACCCACTCGTTACACCCCCACACATCAAACCCGAATGATACTTCCTATT
CGCATACGCTATCTTACGCTCAATCCCCAACAAACTAGGAGGCGTATTAGCCCTTGCAGC
ATCCGTACTAGTACTATTCTTAAGCCCCCTACTCCACAAATCTAAGCAACGTACAATAAC
CTTCCGTCCCCTCTCACAACTCCTATTCTGAATCCTAGTTACTAACCTCTTCATCCTAAC
ATGAGTAGGCAGTCAACCCGTAGAACATCCCTTTATCATTATCGGACAACTGGCCTCCTT
AACCTATTTCATCATCCTACTACTCCTATTCCCCGCCATCGGAGCCCTAGAAAACAAAAT
ACTTAACTACTAA
>LH109
ACTAAGCATTTGCCTACTAACACAAATCCTAACAGGACTCCTGCTAGCTATACATTACAC
CGCAGACACAACCCTAGCCTTCTCATCCGTCGCCCACACATGTCGAAACGTGCAATACGG
TTGACTAATCCGAAACCTCCACGCAAACGGAGCATCATTCTTCTTTATTTGTATTTACCT
ACACATCGGACGAGGATTCTACTATGGCTCATACCTCTATAAAGAAACCTGAAACACAGG
AGTTATTCTCCTCTTAACCCTAATAGCAACTGCCTTCGTAGGATATGTCTTGCCATGAGG
ACAAATATCCTTCTGAGGTGCTACAGTCATCACTAACCTATTCTCAGCAATCCCATACAT
CGGCCAAACCCTCGTAGAATGAGCCTGAGGTGGCTTCTCAGTGGACAACCCAACACTAAC
CCGATTCTTCGCCCTTCACTTCCTACTTCCATTCATAATCGCAGGTCTTACCTTCATCCA
CCTAACCTTCCTTCACGAATCAGGGTCAAACAATCCACTGGGTATTCAATCAAACTGTGA
CAAAATCCCATTCCACCCCTACTTCTCGCTCAAAGACATCCTAGGATTCATTATCATATT
CTTACCACTAACAACATTAGCTCTATTCTCACCCAACCTGTTAGGTGACCCAGAAAACTT
TACTCCAGCAAACCCACTCGTTACACCCCCACACATCAAACCCGAATGATACTTCCTATT
CGCATACGCTATCTTACGCTCAATCCCCAACAAACTAGGAGGCGTATTAGCCCTTGCAGC
ATCCGTACTAGTACTATTCTTAAGCCCCCTACTCCACAAATCTAAGCAACGTACAATAAC
CTTCCGTCCCCTCTCACAACTCCTATTCTGAATCCTAGTTACTAACCTCTTCATCCTAAC
ATGAGTAGGCAGTCAACCCGTAGAACATCCCTTTATCATTATCGGACAACTGGCCTCCTT
AACCTATTTCATCATCCTACTACTCCTATTCCCCGCCATCGGAGCCCTAGAAAACAAAAT
ACTTAACTACTAA
>LH115
ACTAAGCATTTGCCTACTAACACAAATCCTAACAGGACTCCTGCTAGCTATACATTACAC
CGCAGACACAACCCTAGCCTTCTCATCCGTCGCCCACACATGTCGAAACGTGCAATACGG
TTGACTAATCCGAAACCTCCACGCAAACGGAGCATCATTCTTCTTTATTTGTATTTACCT
ACACATCGGACGAGGATTCTACTATGGCTCATACCTCTATAAAGAAACCTGAAACACAGG
AGTTATTCTCCTCTTAACCCTAATAGCAACTGCCTTCGTAGGATATGTCTTGCCATGAGG
ACAAATATCCTTCTGAGGTGCTACAGTCATCACTAACCTATTCTCAGCAATCCCATACAT
CGGCCAAACCCTCGTAGAATGAGCCTGAGGTGGCTTCTCAGTGGACAACCCAACACTAAC
CCGATTCTTCGCCCTTCACTTCCTACTTCCATTCATAATCGCAGGTCTTACCTTCATCCA
CCTAACCTTCCTTCACGAATCAGGGTCAAACAATCCACTGGGTATTCAATCAAACTGTGA
CAAAATCCCATTCCACCCCTACTTCTCGCTCAAAGACATCCTAGGATTCATTATCATATT
CTTACCACTAACAACATTAGCTCTATTCTCACCCAACCTGTTAGGTGACCCAGAAAACTT
TACTCCAGCAAACCCACTCGTTACACCCCCACACATCAAACCCGAATGATACTTCCTATT
CGCATACGCTATCTTACGCTCAATCCCCAACAAACTAGGAGGCGTATTAGCCCTTGCAGC
ATCCGTACTAGTACTATTCTTAAGCCCCCTACTCCACAAATCTAAGCAACGTACAATAAC
CTTCCGTCCCCTCTCACAACTCCTATTCTGAATCCTAGTTACTAACCTCTTCATCCTAAC
ATGAGTAGGCAGTCAACCCGTAGAACATCCCTTTATCATTATCGGACAACTGGCCTCCTT
AACCTATTTCATCATCCTACTACTCCTATTCCCCGCCATCGGAGCCCTAGAAAACAAAAT
ACTTAACTACTAA
>LH117
ACTAAGCATTTGCCTACTAACACAAATCCTAACAGGACTCCTGCTAGCTATACATTACAC
CGCAGACACAACCCTAGCCTTCTCATCCGTCGCCCACACATGTCGAAACGTGCAATACGG
TTGACTAATCCGAAACCTCCACGCAAACGGAGCATCATTCTTCTTTATTTGTATTTACCT
ACACATCGGACGAGGATTCTACTATGGCTCATACCTCTATAAAGAAACCTGAAACACAGG
AGTTATTCTCCTCTTAACCCTAATAGCAACTGCCTTCGTAGGATATGTCTTGCCATGAGG
ACAAATATCCTTCTGAGGTGCTACAGTCATCACTAACCTATTCTCAGCAATCCCATACAT
CGGCCAAACCCTCGTAGAATGAGCCTGAGGTGGCTTCTCAGTGGACAACCCAACACTAAC
CCGATTCTTCGCCCTTCACTTCCTACTTCCATTCATAATCGCAGGTCTTACCTTCATCCA
CCTAACCTTCCTTCACGAATCAGGGTCAAACAATCCACTGGGTATTCAATCAAACTGTGA
CAAAATCCCATTCCACCCCTACTTCTCGCTCAAAGACATCCTAGGATTCATTATCATATT
CTTACCACTAACAACATTAGCTCTATTCTCACCCAACCTGTTAGGTGACCCAGAAAACTT
TACTCCAGCAAACCCACTCGTTACACCCCCACACATCAAACCCGAATGATACTTCCTATT
CGCATACGCTATCTTACGCTCAATCCCCAACAAACTAGGAGGCGTATTAGCCCTTGCAGC
ATCCGTACTAGTACTATTCTTAAGCCCCCTACTCCACAAATCTAAGCAACGTACAATAAC
CTTCCGTCCCCTCTCACAACTCCTATTCTGAATCCTAGTTACTAACCTCTTCATCCTAAC
ATGAGTAGGCAGTCAACCCGTAGAACATCCCTTTATCATTATCGGACAACTGGCCTCCTT
AACCTATTTCACCATCCTACTACTCCTATTCCCCGCCATCGGAGCCCTAGAAAACAAAAT
ACTTAACTACTAA
>LH120
ACTAAGCATTTGCCTACTAACACAAATCCTAACAGGACTCCTGCTAGCTATACATTACAC
CGCAGACACAACCCTAGCCTTCTCATCCGTCGCCCACACATGTCGAAACGTGCAATACGG
TTGACTAATCCGAAACCTCCACGCAAACGGAGCATCATTCTTCTTTATTTGTATTTACCT
ACACATCGGACGAGGATTCTACTATGGCTCATACCTCTATAAAGAAACCTGAAACACAGG
AGTTATTCTCCTCTTAACCCTAATAGCAACTGCCTTCGTAGGATATGTCTTGCCATGAGG
ACAAATATCCTTCTGAGGTGCTACAGTCATCACTAACCTATTCTCAGCAATCCCATACAT
CGGCCAAACCCTCGTAGAATGAGCCTGAGGTGGCTTCTCAGTGGACAACCCAACACTAAC
CCGATTCTTCGCCCTTCACTTCCTACTTCCATTCATAATCGCAGGTCTTACCTTCATCCA
CCTAACCTTCCTTCACGAATCAGGGTCAAACAATCCACTGGGTATTCAATCAAACTGTGA
CAAAATCCCATTCCACCCCTACTTCTCGCTCAAAGACATCCTAGGATTCATTATCATATT
CTTACCACTAACAACATTAGCTCTATTCTCACCCAACCTGTTAGGTGACCCAGAAAACTT
TACTCCAGCAAACCCACTCGTTACACCCCCACACATCAAACCCGAATGATACTTCCTATT
CGCATACGCTATCTTACGCTCAATCCCCAACAAACTAGGAGGCGTATTAGCCCTTGCAGC
ATCCGTACTAGTACTATTCTTAAGCCCCCTACTCCACAAATCTAAGCAACGTACAATAAC
CTTCCGTCCCCTCTCACAACTCCTATTCTGAATCCTAGTTACTAACCTCTTCATCCTAAC
ATGAGTAGGCAGTCAACCCGTAGAACATCCCTTTATCATTATCGGACAACTGGCCTCCTT
AACCTATTTCATCATCCTACTACTCCTATTCCCCGCCATCGGAGCCCTAGAAAACAAAAT
ACTTAACTACTAA
>LH121
ACTAAGCATTTGCCTACTAACACAAATCCTAACAGGACTCCTGCTAGCTATACATTACAC
CGCAGACACAACCCTAGCCTTCTCATCCGTCGCCCACACATGTCGAAACGTGCAATACGG
TTGACTAATCCGAAACCTCCACGCAAACGGAGCATCATTCTTCTTTATTTGTATTTACCT
ACACATCGGACGAGGATTCTACTATGGCTCATACCTCTATAAAGAAACCTGAAACACAGG
AGTTATTCTCCTCTTAACCCTAATAGCAACTGCCTTCGTAGGATATGTCTTGCCATGAGG
ACAAATATCCTTCTGAGGTGCTACAGTCATCACTAACCTATTCTCAGCAATCCCATACAT
CGGCCAAACCCTCGTAGAATGAGCCTGAGGTGGCTTCTCAGTGGACAACCCAACACTAAC
CCGATTCTTCGCCCTTCACTTCCTACTTCCATTCATAATCGCAGGTCTTACCTTCATCCA
CCTAACCTTCCTTCACGAATCAGGGTCAAACAATCCACTGGGTATTCAATCAAACTGTGA
CAAAATCCCATTCCACCCCTACTTCTCGCTCAAAGACATCCTAGGATTCATTATCATATT
CTTACCACTAACAACATTAGCTCTATTCTCACCCAACCTGTTAGGTGACCCAGAAAACTT
TACTCCAGCAAACCCACTCGTTACACCCCCACACATCAAACCCGAATGATACTTCCTATT
CGCATACGCTATCTTACGCTCAATCCCCAACAAACTAGGAGGCGTATTAGCCCTTGCAGC
ATCCGTACTAGTACTATTCTTAAGCCCCCTACTCCACAAATCTAAGCAACGTACAATAAC
CTTCCGTCCCCTCTCACAACTCCTATTCTGAATCCTAGTTACTAACCTCTTCATCCTAAC
ATGAGTAGGCAGTCAACCCGTAGAACATCCCTTTATCATTATCGGACAACTGGCCTCCTT
AACCTATTTCACCATCCTACTACTCCTATTCCCCGCCATCGGAGCCCTAGAAAACAAAAT
ACTTAACTACTAA
>LH122
ACTAAGCATTTGCCTACTAACACAAATCCTAACAGGACTCCTGCTAGCTATACATTACAC
CGCAGACACAACCCTAGCCTTCTCATCCGTCGCCCACACATGTCGAAACGTGCAATACGG
TTGACTAATCCGAAACCTCCACGCAAACGGAGCATCATTCTTCTTTATTTGTATTTACCT
ACACATCGGACGAGGATTCTACTATGGCTCATACCTCTATAAAGAAACCTGAAACACAGG
AGTTATTCTCCTCTTAACCCTAATAGCAACTGCCTTCGTAGGATATGTCTTGCCATGAGG
ACAAATATCCTTCTGAGGTGCTACAGTCATCACTAACCTATTCTCAGCAATCCCATACAT
CGGCCAAACCCTCGTAGAATGAGCCTGAGGTGGCTTCTCAGTGGACAACCCAACACTAAC
CCGATTCTTCGCCCTTCACTTCCTACTTCCATTCATAATCGCAGGTCTTACCTTCATCCA
CCTAACCTTCCTTCACGAATCAGGGTCAAACAATCCACTGGGTATTCAATCAAACTGTGA
CAAAATCCCATTCCACCCCTACTTCTCGCTCAAAGACATCCTAGGATTCATTATCATATT
CTTACCACTAACAACATTAGCTCTATTCTCACCCAACCTGTTAGGTGACCCAGAAAACTT
TACTCCAGCAAACCCACTCGTTACACCCCCACACATCAAACCCGAATGATACTTCCTATT
CGCATACGCTATCTTACGCTCAATCCCCAACAAACTAGGAGGCGTATTAGCCCTTGCAGC
ATCCGTACTAGTACTATTCTTAAGCCCCCTACTCCACAAATCTAAGCAACGTACAATAAC
CTTCCGTCCCCTCTCACAACTCCTATTCTGAATCCTAGTTACTAACCTCTTCATCCTAAC
ATGAGTAGGCAGTCAACCCGTAGAACATCCCTTTATCATTATCGGACAACTGGCCTCCTT
AACCTATTTCATCATCCTACTACTCCTATTCCCCGCCATCGGAGCCCTAGAAAACAAAAT
ACTTAACTACTAA
>LH123
ACTAAGCATTTGCCTACTAACACAAATCCTAACAGGACTCCTGCTAGCTATACATTACAC
CGCAGACACAACCCTAGCCTTCTCATCCGTCGCCCACACATGTCGAAACGTGCAATACGG
TTGACTAATCCGAAACCTCCACGCAAACGGAGCATCATTCTTCTTTATTTGTATTTACCT
ACACATCGGACGAGGATTCTACTATGGCTCATACCTCTATAAAGAAACCTGAAACACAGG
AGTTATTCTCCTCTTAACCCTAATAGCAACTGCCTTCGTAGGATATGTCTTGCCATGAGG
ACAAATATCCTTCTGAGGTGCTACAGTCATCACTAACCTATTCTCAGCAATCCCATACAT
CGGCCAAACCCTCGTAGAATGAGCCTGAGGTGGCTTCTCAGTGGACAACCCAACACTAAC
CCGATTCTTCGCCCTTCACTTCCTACTTCCATTCATAATCGCAGGTCTTACCTTCATCCA
CCTAACCTTCCTTCACGAATCAGGGTCAAACAATCCACTGGGTATTCAATCAAACTGTGA
CAAAATCCCATTCCACCCCTACTTCTCGCTCAAAGACATCCTAGGATTCATTATCATATT
CTTACCACTAACAACATTAGCTCTATTCTCACCCAACCTGTTAGGTGACCCAGAAAACTT
TACTCCAGCAAACCCACTCGTTACACCCCCACACATCAAACCCGAATGATACTTCCTATT
CGCATACGCTATCTTACGCTCAATCCCCAACAAACTAGGAGGCGTATTAGCCCTTGCAGC
ATCCGTACTAGTACTATTCTTAAGCCCCCTACTCCACAAATCTAAGCAACGTACAATAAC
CTTCCGTCCCCTCTCACAACTCCTATTCTGAATCCTAGTTACTAACCTCTTCATCCTAAC
ATGAGTAGGCAGTCAACCCGTAGAACATCCCTTTATCATTATCGGACAACTGGCCTCCTT
AACCTATTTCATCATCCTACTACTCCTATTCCCCGCCATCGGAGCCCTAGAAAACAAAAT
ACTTAACTACTAA
>LH127
ACTAAGCATTTGCCTACTAACACAAATCCTAACAGGACTCCTGCTAGCTATACATTACAC
CGCAGACACAACCCTAGCCTTCTCATCCGTCGCCCACACATGTCGAAACGTGCAATACGG
TTGACTAATCCGAAACCTCCACGCAAACGGAGCATCATTCTTCTTTATTTGTATTTACCT
ACACATCGGACGAGGATTCTACTATGGCTCATACCTCTATAAAGAAACCTGAAACACAGG
AGTTATTCTCCTCTTAACCCTAATAGCAACTGCCTTCGTAGGATATGTCTTGCCATGAGG
ACAAATATCCTTCTGAGGTGCTACAGTCATCACTAACCTATTCTCAGCAATCCCATACAT
CGGCCAAACCCTCGTAGAATGAGCCTGAGGTGGCTTCTCAGTGGACAACCCAACACTAAC
CCGATTCTTCGCCCTTCACTTCCTACTTCCATTCATAATCGCAGGTCTTACCTTCATCCA
CCTAACCTTCCTTCACGAATCAGGGTCAAACAATCCACTGGGTATTCAATCAAACTGTGA
CAAAATCCCATTCCACCCCTACTTCTCGCTCAAAGACATCCTAGGATTCATTATCATATT
CTTACCACTAACAACATTAGCTCTATTCTCACCCAACCTGTTAGGTGACCCAGAAAACTT
TACTCCAGCAAACCCACTCGTTACACCCCCACACATCAAACCCGAATGATACTTCCTATT
CGCATACGCTATCTTACGCTCAATCCCCAACAAACTAGGAGGCGTATTAGCCCTTGCAGC
ATCCGTACTAGTACTATTCTTAAGCCCCCTACTCCACAAATCTAAGCAACGTACAATAAC
CTTCCGTCCCCTCTCACAACTCCTATTCTGAATCCTAGTTACTAACCTCTTCATCCTAAC
ATGAGTAGGTAGTCAACCCGTAGAACATCCCTTTATCATTATCGGACAACTGGCCTCCTT
AACCTATTTCATCATCCTACTACTCCTATTCCCCGCCATCGGAGCCCTAGAAAACAAAAT
ACTTAACTACTAA
>LH071
ACTAAGCATTTGCCTACTAACACAAATCCTAACAGGACTCCTGCTAGCTATACATTACAC
CGCAGACACAACCCTAGCCTTCTCATCCGTCGCCCACACATGTCGAAACGTGCAATACGG
TTGACTAATCCGAAACCTCCACGCAAACGGAGCATCATTCTTCTTTATTTGTATTTACCT
ACACATCGGACGAGGATTCTACTATGGCTCATACCTCTATAAAGAAACCTGAAACACAGG
AGTTATTCTCCTCTTAACCCTAATAGCAACTGCCTTCGTAGGATATGTCTTGCCATGAGG
ACAAATATCCTTCTGAGGTGCTACAGTCATCACTAACCTATTCTCAGCAATCCCATACAT
CGGCCAAACCCTCGTAGAATGAGCCTGAGGTGGCTTCTCAGTGGACAACCCAACACTAAC
CCGATTCTTCGCCCTTCACTTCCTACTTCCATTCATAATCGCAGGTCTTACCTTCATCCA
CCTAACCTTCCTTCACGAATCAGGGTCAAACAATCCACTGGGTATTCAATCAAACTGTGA
CAAAATCCCATTCCACCCCTACTTCTCGCTCAAAGACATCCTAGGATTCATTATCATATT
CTTACCACTAACAACATTAGCTCTATTCTCACCCAACCTGTTAGGTGACCCAGAAAACTT
TACTCCAGCAAACCCACTCGTTACACCCCCACACATCAAACCCGAATGATACTTCCTATT
CGCATACGCTATCTTACGCTCAATCCCCAACAAACTAGGAGGCGTATTAGCCCTTGCAGC
ATCCGTACTAGTACTATTCTTAAGCCCCCTACTCCACAAATCTAAGCAACGTACAATAAC
CTTCCGTCCCCTCTCACAACTCCTATTCTGAATCCTAGTTACTAACCTCTTCATCCTAAC
ATGAGTAGGCAGTCAACCCGTAGAACATCCCTTTATCATTATCGGACAACTGGCCTCCTT
AACCTATTTCATCATCCTACTACTCCTATTCCCCGCCATCGGAGCCCTAGAAAACAAAAT
ACTTAACTACTAA
>LH086
ACTAAGCATTTGCCTACTAACACAAATCCTAACAGGACTCCTGCTAGCTATACATTACAC
CGCAGACACAACCCTAGCCTTCTCATCCGTCGCCCACACATGTCGAAACGTGCAATACGG
TTGACTAATCCGAAACCTCCACGCAAACGGAGCATCATTCTTCTTTATTTGTATTTACCT
ACACATCGGACGAGGATTCTACTATGGCTCATACCTCTATAAAGAAACCTGAAACACAGG
AGTTATTCTCCTCTTAACCCTAATAGCAACTGCCTTCGTAGGATATGTCTTGCCATGAGG
ACAAATATCCTTCTGAGGTGCTACAGTCATCACTAACCTATTCTCAGCAATCCCATACAT
CGGCCAAACCCTCGTAGAATGAGCCTGAGGTGGCTTCTCAGTGGACAACCCAACACTAAC
CCGATTCTTCGCCCTTCACTTCCTACTTCCATTCATAATCGCAGGTCTTACCTTCATCCA
CCTAACCTTCCTTCACGAATCAGGGTCAAACAATCCACTGGGTATTCAATCAAACTGTGA
CAAAATCCCATTCCACCCCTACTTCTCGCTCAAAGACATCCTAGGATTCATTATCATATT
CTTACCACTAACAACATTAGCTCTATTCTCACCCAACCTGTTAGGTGACCCAGAAAACTT
TACTCCAGCAAACCCACTCGTTACACCCCCACACATCAAACCCGAATGATACTTCCTATT
CGCATACGCTATCTTACGCTCAATCCCCAACAAACTAGGAGGCGTATTAGCCCTTGCAGC
ATCCGTACTAGTACTATTCTTAAGCCCCCTACTCCACAAATCTAAGCAACGTACAATAAC
CTTCCGTCCCCTCTCACAACTCCTATTCTGAATCCTAGTTACTAACCTCTTCATCCTAAC
ATGAGTAGGCAGTCAACCCGTAGAACATCCCTTTATCATTATCGGACAACTGGCCTCCTT
AACCTATTTCATCATCCTACTACTCCTATTCCCCGCCATCGGAGCCCTAGAAAACAAAAT
ACTTAACTACTAA
>LH023
ACTAAGCATTTGCCTACTAACACAAATCCTAACAGGACTCCTGCTAGCTATACATTACAC
CGCAGACACAACCCTAGCCTTCTCATCCGTCGCCCACACATGTCGAAACGTGCAATACGG
TTGACTAATCCGAAACCTCCACGCAAACGGAGCATCATTCTTCTTTATTTGTATTTACCT
ACACATCGGACGAGGATTCTACTATGGCTCATACCTCTATAAAGAAACCTGAAACACAGG
AGTTATTCTCCTCTTAACCCTAATAGCAACTGCCTTCGTAGGATATGTCTTGCCATGAGG
ACAAATATCCTTCTGAGGTGCTACAGTCATCACTAACCTATTCTCAGCAATCCCATACAT
CGGCCAAACCCTCGTAGAATGAGCCTGAGGTGGCTTCTCAGTGGACAACCCAACACTAAC
CCGATTCTTCGCCCTTCACTTCCTACTTCCATTCATAATCGCAGGTCTTACCTTCATCCA
CCTAACCTTCCTTCACGAATCAGGGTCAAACAATCCACTGGGTATTCAATCAAACTGTGA
CAAAATCCCATTCCACCCCTACTTCTCGCTCAAAGACATCCTAGGATTCATTATCATATT
CTTACCACTAACAACATTAGCTCTATTCTCACCCAACCTGTTAGGTGACCCAGAAAACTT
TACTCCAGCAAACCCACTCGTTACACCCCCACACATCAAACCCGAATGATACTTCCTATT
CGCATACGCTATCTTACGCTCAATCCCCAACAAACTAGGAGGCGTATTAGCCCTTGCAGC
ATCCGTACTAGTACTATTCTTAAGCCCCCTACTCCACAAATCTAAGCAACGTACAATAAC
CTTCCGTCCCCTCTCACAACTCCTATTCTGAATCCTAGTTACTAACCTCTTCATCCTAAC
ATGAGTAGGCAGTCAACCCGTAGAACATCCCTTTATCATTATCGGACAACTGGCCTCCTT
AACCTATTTCACCATCCTACTACTCCTATTCCCCGCCATCGGAGCCCTAGAAAACAAAAT
ACTTAACTACTAA
>LH024
ACTAAGCATTTGCCTACTAACACAAATCCTAACAGGACTCCTGCTAGCTATACATTACAC
CGCAGACACAACCCTAGCCTTCTCATCCGTCGCCCACACATGTCGAAACGTGCAATACGG
TTGACTAATCCGAAACCTCCACGCAAACGGAGCATCATTCTTCTTTATTTGTATTTACCT
ACACATCGGACGAGGATTCTACTATGGCTCATACCTCTATAAAGAAACCTGAAACACAGG
AGTTATTCTCCTCTTAACCCTAATAGCAACTGCCTTCGTAGGATATGTCTTGCCATGAGG
ACAAATATCCTTCTGAGGTGCTACAGTCATCACTAACCTATTCTCAGCAATCCCATACAT
CGGCCAAACCCTCGTAGAATGAGCCTGAGGTGGCTTCTCAGTGGACAACCCAACACTAAC
CCGATTCTTCGCCCTTCACTTCCTACTTCCATTCATAATCGCAGGTCTTACCTTCATCCA
CCTAACCTTCCTTCACGAATCAGGGTCAAACAATCCACTGGGTATTCAATCAAACTGTGA
CAAAATCCCATTCCACCCCTACTTCTCGCTCAAAGACATCCTAGGATTCATTATCATATT
CTTACCACTAACAACATTAGCTCTATTCTCACCCAACCTGTTAGGTGACCCAGAAAACTT
TACTCCAGCAAACCCACTCGTTACACCCCCACACATCAAACCCGAATGATACTTCCTATT
CGCATACGCTATCTTACGCTCAATCCCCAACAAACTAGGAGGCGTATTAGCCCTTGCAGC
ATCCGTACTAGTACTATTCTTAAGCCCCCTACTCCACAAATCTAAGCAACGTACAATAAC
CTTCCGTCCCCTCTCACAACTCCTATTCTGAATCCTAGTTACTAACCTCTTCATCCTAAC
ATGAGTAGGCAGTCAACCCGTAGAACATCCCTTTATCATTATCGGACAACTGGCCTCCTT
AACCTATTTCATCATCCTACTACTCCTATTCCCCGCCATCGGAGCCCTAGAAAACAAAAT
ACTTAACTACTAA
>LH027
ACTAAGCATTTGCCTACTAACACAAATCCTAACAGGACTCCTGCTAGCTATACATTACAC
CGCAGACACAACCCTAGCCTTCTCATCCGTCGCCCACACATGTCGAAACGTGCAATACGG
TTGACTAATCCGAAACCTCCACGCAAACGGAGCATCATTCTTCTTTATTTGTATTTACCT
ACACATCGGACGAGGATTCTACTATGGCTCATACCTCTATAAAGAAACCTGAAACACAGG
AGTTATTCTCCTCTTAACCCTAATAGCAACTGCCTTCGTAGGATATGTCTTGCCATGAGG
ACAAATATCCTTCTGAGGTGCTACAGTCATCACTAACCTATTCTCAGCAATCCCATACAT
CGGCCAAACCCTCGTAGAATGAGCCTGAGGTGGCTTCTCAGTGGACAACCCAACACTAAC
CCGATTCTTCGCCCTTCACTTCCTACTTCCATTCATAATCGCAGGTCTTACCTTCATCCA
CCTAACCTTCCTTCACGAATCAGGGTCAAACAATCCACTGGGTATTCAATCAAACTGTGA
CAAAATCCCATTCCACCCCTACTTCTCGCTCAAAGACATCCTAGGATTCATTATCATATT
CTTACCACTAACAACATTAGCTCTATTCTCACCCAACCTGTTAGGTGACCCAGAAAACTT
TACTCCAGCAAACCCACTCGTTACACCCCCACACATCAAACCCGAATGATACTTCCTATT
CGCATACGCTATCTTACGCTCAATCCCCAACAAACTAGGAGGCGTATTAGCCCTTGCAGC
ATCCGTACTAGTACTATTCTTAAGCCCCCTACTCCACAAATCTAAGCAACGTACAATAAC
CTTCCGTCCCCTCTCACAACTCCTATTCTGAATCCTAGTTACTAACCTCTTCATCCTAAC
ATGAGTAGGCAGTCAACCCGTAGAACATCCCTTTATCATTATCGGACAACTGGCCTCCTT
AACCTATTTCATCATCCTACTACTCCTATTCCCCGCCATCGGAGCCCTAGAAAACAAAAT
ACTTAACTACTAA
>LH028
ACTAAGCATTTGCCTACTAACACAAATCCTAACAGGACTCCTGCTAGCTATACATTACAC
CGCAGACACAACCCTAGCCTTCTCATCCGTCGCCCACACATGTCGAAACGTGCAATACGG
TTGACTAATCCGAAACCTCCACGCAAACGGAGCATCATTCTTCTTTATTTGTATTTACCT
ACACATCGGACGAGGATTCTACTATGGCTCATACCTCTATAAAGAAACCTGAAACACAGG
AGTTATTCTCCTCTTAACCCTAATAGCAACTGCCTTCGTAGGATATGGCTTGCCATGAGG
ACAAATATCCTTCTGAGGTGCTACAGTCATCACTAACCTATTCTCAGCAATCCCATACAT
CGGCCAAACCCTCGTAGAATGAGCCTGAGGTGGCTTCTCAGTGGACAACCCAACACTAAC
CCGATTCTTCGCCCTTCACTTCCTACTTCCATTCATAATCGCAGGTCTTACCTTCATCCA
CCTAACCTTCCTTCACGAATCAGGGTCAAACAATCCACTGGGTATTCAATCAAACTGTGA
CAAAATCCCATTCCACCCCTACTTCTCGCTCAAAGACATCCTAGGATTCATTATCATATT
CTTACCACTAACAACATTAGCTCTATTCTCACCCAACCTGTTAGGTGACCCAGAAAACTT
TACTCCAGCAAACCCACTCGTTACACCCCCACACATCAAACCCGAATGATACTTCCTATT
CGCATACGCTATCTTACGCTCAATCCCCAACAAACTAGGAGGCGTATTAGCCCTTGCAGC
ATCCGTACTAGTACTATTCTTAAGCCCCCTACTCCACAAATCTAAGCAACGTACAATAAC
CTTCCGTCCCCTCTCACAACTCCTATTCTGAATCCTAGTTACTAACCTCTTCATCCTAAC
ATGAGTAGGCAGTCAACCCGTAGAACATCCCTTTATCATTATCGGACAACTGGCCTCCTT
AACCTATTTCATCATCCTACTACTCCTATTCCCCGCCATCGGAGCCCTAAAAAACAAAAT
ACTTAACTACTAA
>LH031
ACTAAGCATTTGCCTACTAACACAAATCCTAACAGGACTCCTGCTAGCTATACATTACAC
CGCAGACACAACCCTAGCCTTCTCATCCGTCGCCCACACATGTCGAAACGTGCAATACGG
TTGACTAATCCGAAACCTCCACGCAAACGGAGCATCATTCTTCTTTATTTGTATTTACCT
ACACATCGGACGAGGATTCTACTATGGCTCATACCTCTATAAAGAAACCTGAAACACAGG
AGTTATTCTCCTCTTAACCCTAATAGCAACTGCCTTCGTAGGATATGTCTTGCCATGAGG
ACAAATATCCTTCTGAGGTGCTACAGTCATCACTAACCTATTCTCAGCAATCCCATACAT
CGGCCAAACCCTCGTAGAATGAGCCTGAGGTGGCTTCTCAGTGGACAACCCAACACTAAC
CCGATTCTTCGCCCTTCACTTCCTACTTCCATTCATAATCGCAGGTCTTACCTTCATCCA
CCTAACCTTCCTTCACGAATCAGGGTCAAACAATCCACTGGGTATTCAATCAAACTGTGA
CAAAATCCCATTCCACCCCTACTTCTCGCTCAAAGACATCCTAGGATTCATTATCATATT
CTTACCACTAACAACATTAGCTCTATTCTCACCCAACCTGTTAGGTGACCCAGAAAACTT
TACTCCAGCAAACCCACTCGTTACACCCCCACACATCAAACCCGAATGATACTTCCTATT
CGCATACGCTATCTTACGCTCAATCCCCAACAAACTAGGAGGCGTATTAGCCCTTGCAGC
ATCCGTACTAGTACTATTCTTAAGCCCCCTACTCCACAAATCTAAGCAACGTACAATAAC
CTTCCGTCCCCTCTCACAACTCCTATTCTGAATCCTAGTTACTAACCTCTTCATCCTAAC
ATGAGTAGGCAGTCAACCCGTAGAACATCCCTTTATCATTATCGGACAACTGGCCTCCTT
AACCTATTTCATCATCCTACTACTCCTATTCCCCGCCATCGGAGCCCTAGAAAACAAAAT
ACTTAACTACTAA
>LH099
ACTAAGCATTTGCCTACTAACACAAATCCTAACAGGACTCCTGCTAGCTATACATTACAC
CGCAGACACAACCCTAGCCTTCTCATCCGTCGCCCACACATGTCGAAACGTGCAATACGG
TTGACTAATCCGAAACCTCCACGCAAACGGAGCATCATTCTTCTTTATTTGTATTTACCT
ACACATCGGACGAGGATTCTACTATGGCTCATACCTCTATAAAGAAACCTGAAACACAGG
AGTTATTCTCCTCTTAACCCTAATAGCAACTGCCTTCGTAGGATATGTCTTGCCATGAGG
ACAAATATCCTTCTGAGGTGCTACAGTCATCACTAACCTATTCTCAGCAATCCCATACAT
CGGCCAAACCCTCGTAGAATGAGCCTGAGGTGGCTTCTCAGTGGACAACCCAACACTAAC
CCGATTCTTCGCCCTTCACTTCCTACTTCCATTCATAATCGCAGGTCTTACCTTCATCCA
CCTAACCTTCCTTCACGAATCAGGGTCAAACAATCCACTGGGTATTCAATCAAACTGTGA
CAAAATCCCATTCCACCCCTACTTCTCGCTCAAAGACATCCTAGGATTCATTATCATATT
CTTACCACTAACAACATTAGCTCTATTCTCACCCAACCTGTTAGGTGACCCAGAAAACTT
TACTCCAGCAAACCCACTCGTTACACCCCCACACATCAAACCCGAATGATACTTCCTATT
CGCATACGCTATCTTACGCTCAATCCCCAACAAACTAGGAGGCGTATTAGCCCTTGCAGC
ATCCGTACTAGTACTATTCTTAAGCCCCCTACTCCACAAATCTAAGCAACGTACAATAAC
CTTCCGTCCCCTCTCACAACTCCTATTCTGAATCCTAGTTACTAACCTCTTCATCCTAAC
ATGAGTAGGCAGTCAACCCGTAGAACATCCCTTTATCATTATCGGACAACTGGCCTCCTT
AACCTATTTCACCATCCTACTACTCCTATTCCCCGCCATCGGAGCCCTAGAAAACAAAAT
ACTTAACTACTAA
>LH106
ACTAAGCATTTGCCTACTAACACAAATCCTAACAGGACTCCTGCTAGCTATACATTACAC
CGCAGACACAACCCTAGCCTTCTCATCCGTCGCCCACACATGTCGAAACGTGCAATACGG
TTGACTAATCCGAAACCTCCACGCAAACGGAGCATCATTCTTCTTTATTTGTATTTACCT
ACACATCGGACGAGGATTCTACTATGGCTCATACCTCTATAAAGAAACCTGAAACACAGG
AGTTATTCTCCTCTTAACCCTAATAGCAACTGCCTTCGTAGGATATGTCTTGCCATGAGG
ACAAATATCCTTCTGAGGTGCTACAGTCATCACTAACCTATTCTCAGCAATCCCATACAT
CGGCCAAACCCTCGTAGAATGAGCCTGAGGTGGCTTCTCAGTGGACAACCCAACACTAAC
CCGATTCTTCGCCCTTCACTTCCTACTTCCATTCATAATCGCAGGTCTTACCTTCATCCA
CCTAACCTTCCTTCACGAATCAGGGTCAAACAATCCACTGGGTATTCAATCAAACTGTGA
CAAAATCCCATTCCACCCCTACTTCTCGCTCAAAGACATCCTAGGATTCATTATCATATT
CTTACCACTAACAACATTAGCTCTATTCTCACCCAACCTGTTAGGTGACCCAGAAAACTT
TACTCCAGCAAACCCACTCGTTACACCCCCACACATCAAACCCGAATGATACTTCCTATT
CGCATACGCTATCTTACGCTCAATCCCCAACAAACTAGGAGGCGTATTAGCCCTTGCAGC
ATCCGTACTAGTACTATTCTTAAGCCCCCTACTCCACAAATCTAAGCAACGTACAATAAC
CTTCCGTCCCCTCTCACAACTCCTATTCTGAATCCTAGTTACTAACCTCTTCATCCTAAC
ATGAGTAGGCAGTCAACCCGTAGAACATCCCTTTATCATTATCGGACAACTGGCCTCCTT
AACCTATTTCATCATCCTACTACTCCTATTCCCCGCCATCGGAGCCCTAGAAAACAAAAT
ACTTAACTACTAA
>LH107
ACTAAGCATTTGCCTACTAACACAAATCCTAACAGGACTCCTGCTAGCTATACATTACAC
CGCAGACACAACCCTAGCCTTCTCATCCGTCGCCCACACATGTCGAAACGTGCAATACGG
TTGACTAATCCGAAACCTCCACGCAAACGGAGCATCATTCTTCTTTATTTGTATTTACCT
ACACATCGGACGAGGATTCTACTATGGCTCATACCTCTATAAAGAAACCTGAAACACAGG
GGTTATTCTCCTCTTAACCCTAATAGCAACTGCCTTCGTAGGATATGTCTTGCCATGAGG
ACAAATATCCTTCTGAGGTGCTACAGTCATCACTAACCTATTCTCAGCAATCCCATACAT
CGGCCAAACCCTCGTAGAATGAGCCTGAGGTGGCTTCTCAGTGGACAACCCAACACTAAC
CCGATTCTTCGCCCTTCACTTCCTACTTCCATTCATAATCGCAGGTCTTACCTTCATCCA
CCTAACCTTCCTTCACGAATCAGGGTCAAACAATCCACTGGGTATTCAATCAAACTGTGA
CAAAATCCCATTCCACCCCTACTTCTCGCTCAAAGACATCCTAGGATTCATTATCATATT
CTTACCACTAACAACATTAGCTCTATTCTCACCCAACCTGTTAGGTGACCCAGAAAACTT
TACTCCAGCAAACCCACTCGTTACACCCCCACACATCAAACCCGAATGATACTTCCTATT
CGCATACGCTATCTTACGCTCAATCCCCAACAAACTAGGAGGCGTATTAGCCCTTGCAGC
ATCCGTACTAGTACTATTCTTAAGCCCCCTACTCCACAAATCTAAGCAACGTACAATAAC
CTTCCGTCCCCTCTCACAACTCCTATTCTGAATCCTAGTTACTAACCTCTTCATCCTAAC
ATGAGTAGGCAGTCAACCCGTAGAACATCCCTTTATCATTATCGGACAACTGGCCTCCTT
AACCTATTTCACCATCCTACTACTCCTATTCCCCGCCATCGGAGCCCTAGAAAACAAAAT
ACTTAACTACTAA
>LH036
ACTAAGCATTTGCCTACTAACACAAATCCTAACAGGACTCCTGCTAGCTATACATTACAC
CGCAGACACAACCCTAGCCTTCTCATCCGTCGCCCACACATGTCGAAACGTGCAATACGG
TTGACTAATCCGAAACCTCCACGCAAACGGAGCATCATTCTTCTTTATTTGTATTTACCT
ACACATCGGACGAGGATTCTACTATGGCTCATACCTCTATAAAGAAACCTGAAACACAGG
AGTTATTCTCCTCTTAACCCTAATAGCAACTGCCTTCGTAGGATATGTCTTGCCATGAGG
ACAAATATCCTTCTGAGGTGCTACAGTCATCACTAACCTATTCTCAGCAATCCCATACAT
CGGCCAAACCCTCGTAGAATGAGCCTGAGGTGGCTTCTCAGTGGACAACCCAACACTAAC
CCGATTCTTCGCCCTTCACTTCCTACTTCCATTCATAATCGCAGGTCTTACCTTCATCCA
CCTAACCTTCCTTCACGAATCAGGGTCAAACAATCCACTGGGTATTCAATCAAACTGTGA
CAAAATCCCATTCCACCCCTACTTCTCGCTCAAAGACATCCTAGGATTCATTATCATATT
CTTACCACTAACAACATTAGCTCTATTCTCACCCAACCTGTTAGGTGACCCAGAAAACTT
TACTCCAGCAAACCCACTCGTTACACCCCCACACATCAAACCCGAATGATACTTCCTATT
CGCATACGCTATCTTACGCTCAATCCCCAACAAACTAGGAGGCGTATTAGCCCTTGCAGC
ATCCGTACTAGTACTATTCTTAAGCCCCCTACTCCATAAATCTAAGCAACGTACAATAAC
CTTCCGTCCCCTCTCACAACTCCTATTCTGAATCCTAGTTACTAACCTCTTCATCCTAAC
ATGAGTAGGCAGTCAACCCGTAGAACATCCCTTTATCATTATCGGACAACTGGCCTCCTT
AACCTATTTCACCATCCTACTACTCCTATTCCCCGCCATCGGAGCCCTAGAAAACAAAAT
ACTTAACTACTAA
>LH039
ACTAAGCATTTGCCTACTAACACAAATCCTAACAGGACTCCTGCTAGCTATACATTACAC
CGCAGACACAACCCTAGCCTTCTCATCCGTCGCCCACACATGTCGAAACGTGCAATACGG
TTGACTAATCCGAAACCTCCACGCAAACGGAGCATCATTCTTCTTTATTTGTATTTACCT
ACACATCGGACGAGGATTCTACTATGGCTCATACCTCTATAAAGAAACCTGAAACACAGG
AGTTATTCTCCTCTTAACCCTAATAGCAACTGCCTTCGTAGGATATGTCTTGCCATGAGG
ACAAATATCCTTCTGAGGTGCTACAGTCATCACTAACCTATTCTCAGCAATCCCATACAT
CGGCCAAACCCTCGTAGAATGAGCCTGAGGTGGCTTCTCAGTGGACAACCCAACACTAAC
CCGATTCTTCGCCCTTCACTTCCTACTTCCATTCATAATCGCAGGTCTTACCTTCATCCA
CCTAACCTTCCTTCACGAATCAGGGTCAAACAATCCACTGGGTATTCAATCAAACTGTGA
CAAAATCCCATTCCACCCCTACTTCTCGCTCAAAGACATCCTAGGATTCATTATCATATT
CTTACCACTAACAACATTAGCTCTATTCTCACCCAACCTGTTAGGTGACCCAGAAAACTT
TACTCCAGCAAACCCACTCGTTACACCCCCACACATCAAACCCGAATGATACTTCCTATT
CGCATACGCTATCTTACGCTCAATCCCCAACAAACTAGGAGGCGTATTAGCCCTTGCAGC
ATCCGTACTAGTACTATTCTTAAGCCCCCTACTCCACAAATCTAAGCAACGTACAATAAC
CTTCCGTCCCCTCTCACAACTCCTATTCTGAATCCTAGTTACTAACCTCTTCATCCTAAC
ATGAGTAGGCAGTCAACCCGTAGAACATCCCTTTATCATTATCGGACAACTGGCCTCCTT
AACCTATTTCACCATCCTACTACTCCTATTCCCCGCCATCGGAGCCCTAGAAAACAAAAT
ACTTAACTACTAA
>LH040
ACTAAGCATTTGCCTACTAACACAAATCCTAACAGGACTCCTGCTAGCTATACATTACAC
CGCAGACACAACCCTAGCCTTCTCATCCGTCGCCCACACATGTCGAAACGTGCAATACGG
TTGACTAATCCGAAACCTCCACGCAAACGGAGCATCATTCTTCTTTATTTGTATTTACCT
ACACATCGGACGAGGATTCTACTATGGCTCATACCTCTATAAAGAAACCTGAAACACAGG
AGTTATTCTCCTCTTAACCCTAATAGCAACTGCCTTCGTAGGATATGTCTTGCCATGAGG
ACAAATATCCTTCTGAGGTGCTACAGTCATCACTAACCTATTCTCAGCAATCCCATACAT
CGGCCAAACCCTCGTAGAATGAGCCTGAGGTGGCTTCTCAGTGGACAACCCAACACTAAC
CCGATTCTTCGCCCTTCACTTCCTACTTCCATTCATAATCGCAGGTCTTACCTTCATCCA
CCTAACCTTCCTTCACGAATCAGGGTCAAACAATCCACTGGGTATTCAATCAAACTGTGA
CAAAATCCCATTCCACCCCTACTTCTCGCTCAAAGACATCCTAGGATTCATTATCATATT
CTTACCACTAACAACATTAGCTCTATTCTCACCCAACCTGTTAGGTGACCCAGAAAACTT
TACTCCAGCAAACCCACTCGTTACACCCCCACACATCAAACCCGAATGATACTTCCTATT
CGCATACGCTATCTTACGCTCAATCCCCAACAAACTAGGAGGCGTATTAGCCCTTGCAGC
ATCCGTACTAGTACTATTCTTAAGCCCCCTACTCCACAAATCTAAGCAACGTACAATAAC
CTTCCGTCCCCTCTCACAACTCCTATTCTGAATCCTAGTTACTAACCTCTTCATCCTAAC
ATGAGTAGGCAGTCAACCCGTAGAACATCCCTTTATCATTATCGGACAACTGGCCTCCTT
AACCTATTTCATCATCCTACTACTCCTATTCCCCGCCATCGGAGCCCTAGAAAACAAAAT
ACTTAACTACTAA
>LH041
ACTAAGCATTTGCCTACTAACACAAATCCTAACAGGACTCCTGCTAGCTATACATTACAC
CGCAGACACAACCCTAGCCTTCTCATCCGTCGCCCACACATGTCGAAACGTGCAATACGG
TTGACTAATCCGAAACCTCCACGCAAACGGAGCATCATTCTTCTTTATTTGTATTTACCT
ACACATCGGACGAGGATTCTACTATGGCTCATACCTCTATAAAGAAACCTGAAACACAGG
AGTTATTCTCCTCTTAACCCTAATAGCAACTGCCTTCGTAGGATATGTCTTGCCATGAGG
ACAAATATCCTTCTGAGGTGCTACAGTCATCACTAACCTATTCTCAGCAATCCCATACAT
CGGCCAAACCCTCGTAGAATGAGCCTGAGGTGGCTTCTCAGTGGACAACCCAACACTAAC
CCGATTCTTCGCCCTTCACTTCCTACTTCCATTCATAATCGCAGGTCTTACCTTCATCCA
CCTAACCTTCCTTCACGAATCAGGGTCAAACAATCCACTGGGTATTCAATCAAACTGTGA
CAAAATCCCATTCCACCCCTACTTCTCGCTCAAAGACATCCTAGGATTCATTATCATATT
CTTACCACTAACAACATTAGCTCTATTCTCACCCAACCTGTTAGGTGACCCAGAAAACTT
TACTCCAGCAAACCCACTCGTTACACCCCCACACATCAAACCCGAATGATACTTCCTATT
CGCATACGCTATCTTACGCTCAATCCCCAACAAACTAGGAGGCGTATTAGCCCTTGCAGC
ATCCGTACTAGTACTATTCTTAAGCCCCCTACTCCACAAATCTAAGCAACGTACAATAAC
CTTCCGTCCCCTCTCACAACTCCTATTCTGAATCCTAGTTACTAACCTCTTCATCCTAAC
ATGAGTAGGCAGTCAACCCGTAGAACATCCCTTTATCATTATCGGACAACTGGCCTCCTT
AACCTATTTCATCATCCTACTACTCCTATTCCCCGCCATCGGAGCCCTAGAAAACAAAAT
ACTTAACTACTAA
>LH103
ACTAAGCATTTGCCTACTAACACAAATCCTAACAGGACTCCTGCTAGCTATACATTACAC
CGCAGACACAACCCTAGCCTTCTCATCCGTCGCCCACACATGTCGAAACGTGCAATACGG
TTGACTAATCCGAAACCTCCACGCAAACGGAGCATCATTCTTCTTTATTTGTATTTACCT
ACACATCGGACGAGGATTCTACTATGGCTCATACCTCTATAAAGAAACCTGAAACACAGG
AGTTATTCTCCTCTTAACCCTAATAGCAACTGCCTTCGTAGGATATGTCTTGCCATGAGG
ACAAATATCCTTCTGAGGTGCTACAGTCATCACTAACCTATTCTCAGCAATCCCATACAT
CGGCCAAACCCTCGTAGAATGAGCCTGAGGTGGCTTCTCAGTGGACAACCCAACACTAAC
CCGATTCTTCGCCCTTCACTTCCTACTTCCATTCATAATCGCAGGTCTTACCTTCATCCA
CCTAACCTTCCTTCACGAATCAGGGTCAAACAATCCACTGGGTATTCAATCAAACTGTGA
CAAAATCCCATTCCACCCCTACTTCTCGCTCAAAGACATCCTAGGATTCATTATCATATT
CTTACCACTAACAACATTAGCTCTATTCTCACCCAACCTGTTAGGTGACCCAGAAAACTT
TACTCCAGCAAACCCACTCGTTACACCCCCACACATCAAACCCGAATGATACTTCCTATT
CGCATACGCTATCTTACGCTCAATCCCCAACAAACTAGGAGGCGTATTAGCCCTTGCAGC
ATCCGTACTAGTACTATTCTTAAGCCCCCTACTCCACAAATCTAAGCAACGTACAATAAC
CTTCCGTCCCCTCTCACAACTCCTATTCTGAATCCTAGTTACTAACCTCTTCATCCTAAC
ATGAGTAGGCAGTCAACCCGTAGAACATCCCTTTATCATTATCGGACAACTGGCCTCCTT
AACCTATTTCATCATCCTACTACTCCTATTCCCCGCCATCGGAGCCCTAGAAAACAAAAT
ACTTAACTACTAA
>LH104
ACTAAGCATTTGCCTACTAACACAAATCCTAACAGGACTCCTGCTAGCTATACATTACAC
CGCAGACACAACCCTAGCCTTCTCATCCGTCGCCCACACATGTCGAAACGTGCAATACGG
TTGACTAATCCGAAACCTCCACGCAAACGGAGCATCATTCTTCTTTATTTGTATTTACCT
ACACATCGGACGAGGATTCTACTATGGCTCATACCTCTATAAAGAAACCTGAAACACAGG
AGTTATTCTCCTCTTAACCCTAATAGCAACTGCCTTCGTAGGATATGTCTTGCCATGAGG
ACAAATATCCTTCTGAGGTGCTACAGTCATCACTAACCTATTCTCAGCAATCCCATACAT
CGGCCAAACCCTCGTAGAATGAGCCTGAGGTGGCTTCTCAGTGGACAACCCAACACTAAC
CCGATTCTTCGCCCTTCACTTCCTACTTCCATTCATAATCGCAGGTCTTACCTTCATCCA
CCTAACCTTCCTTCACGAATCAGGGTCAAACAATCCACTGGGTATTCAATCAAACTGTGA
CAAAATCCCATTCCACCCCTACTTCTCGCTCAAAGACATCCTAGGATTCATTATCATATT
CTTACCACTAACAACATTAGCTCTATTCTCACCCAACCTGTTAGGTGACCCAGAAAACTT
TACTCCAGCAAACCCACTCGTTACACCCCCACACATCAAACCCGAATGATACTTCCTATT
CGCATACGCTATCTTACGCTCAATCCCCAACAAACTAGGAGGCGTATTAGCCCTTGCAGC
ATCCGTACTAGTACTATTCTTAAGCCCCCTACTCCACAAATCTAAGCAACGTACAATAAC
CTTCCGTCCCCTCTCACAACTCCTATTCTGAATCCTAGTTACTAACCTCTTCATCCTAAC
ATGAGTAGGCAGTCAACCCGTAGAACATCCCTTTATCATTATCGGACAACTGGCCTCCTT
AACCTATTTCACCATCCTACTACTCCTATTCCCCGCCATCGGAGCCCTAGAAAACAAAAT
ACTTAACTACTAA
>LH195
ACTAAGCATTTGCCTACTAACACAAATCCTAACAGGACTCCTGCTAGCTATACATTACAC
CGCAGACACAACCCTAGCCTTCTCATCCGTCGCCCACACATGTCGAAACGTGCAATACGG
TTGACTAATCCGAAACCTCCACGCAAACGGAGCATCATTCTTCTTTATTTGTATTTACCT
ACACATCGGACGAGGATTCTACTATGGCTCATACCTCTATAAAGAAACCTGAAACACAGG
AGTTATTCTCCTCTTAACCCTAATAGCAACTGCCTTCGTAGGATATGTCTTGCCATGAGG
ACAAATATCCTTCTGAGGTGCTACAGTCATCACTAACCTATTCTCAGCAATCCCATACAT
CGGCCAAACCCTCGTAGAATGAGCCTGAGGTGGCTTCTCAGTGGACAACCCAACACTAAC
CCGATTCTTCGCCCTTCACTTCCTACTTCCATTCATAATCGCAGGTCTTACCTTCATCCA
CCTAACCTTCCTTCACGAATCAGGGTCAAACAATCCACTGGGTATTCAATCAAACTGTGA
CAAAATCCCATTCCACCCCTACTTCTCGCTCAAAGACATCCTAGGATTCATTATCATATT
CTTACCACTAACAACATTAGCTCTATTCTCACCCAACCTGTTAGGTGACCCAGAAAACTT
TACTCCAGCAAACCCACTCGTTACACCCCCACACATCAAACCCGAATGATACTTCCTATT
CGCATACGCTATCTTACGCTCAATCCCCAACAAACTAGGAGGCGTATTAGCCCTTGCAGC
ATCCGTACTAGTACTATTCTTAAGCCCCCTACTCCACAAATCTAAGCAACGTACAATAAC
CTTCCGTCCCCTCTCACAACTCCTATTCTGAATCCTAGTTACTAACCTCTTCATCCTAAC
ATGAGTAGGCAGTCAACCCGTAGAACATCCCTTTATCATTATCGGACAACTGGCCTCCTT
AACCTATTTCACCATCCTACTACTCCTATTCCCCGCCATCGGAGCCCTAGAAAACAAAAT
ACTTAACTACTAA
>LH196
ACTAAGCATTTGCCTACTAACACAAATCCTAACAGGACTCCTGCTAGCTATACATTACAC
CGCAGACACAACCCTAGCCTTCTCATCCGTCGCCCACACATGTCGAAACGTGCAATACGG
TTGACTAATCCGAAACCTCCACGCAAACGGAGCATCATTCTTCTTTATTTGTATTTACCT
ACACATCGGACGAGGATTCTACTATGGCTCATACCTCTATAAAGAAACCTGAAACACAGG
AGTTATTCTCCTCTTAACCCTAATAGCAACTGCCTTCGTAGGATATGTCTTGCCATGAGG
ACAAATATCCTTCTGAGGTGCTACAGTCATCACTAACCTATTCTCAGCAATCCCATACAT
CGGCCAAACCCTCGTAGAATGAGCCTGAGGTGGCTTCTCAGTGGACAACCCAACACTAAC
CCGATTCTTCGCCCTTCACTTCCTACTTCCATTCATAATCGCAGGTCTTACCTTCATCCA
CCTAACCTTCCTTCACGAATCAGGGTCAAACAATCCACTGGGTATTCAATCAAACTGTGA
CAAAATCCCATTCCACCCCTACTTCTCGCTCAAAGACATCCTAGGATTCATTATCATATT
CTTACCACTAACAACATTAGCTCTATTCTCACCCAACCTGTTAGGTGACCCAGAAAACTT
TACTCCAGCAAACCCACTCGTTACACCCCCACACATCAAACCCGAATGATACTTCCTATT
CGCATACGCTATCTTACGCTCAATCCCCAACAAACTAGGAGGCGTATTAGCCCTTGCAGC
ATCCGTACTAGTACTATTCTTAAGCCCCCTACTCCACAAATCTAAGCAACGTACAATAAC
CTTCCGTCCCCTCTCACAACTCCTATTCTGAATCCTAGTTACTAACCTCTTCATCCTAAC
ATGAGTAGGCAGTCAACCCGTAGAACATCCCTTTATCATTATCGGACAACTGGCCTCCTT
AACCTATTTCACCATCCTACTACTCCTATTCCCCGCCATCGGAGCCCTAGAAAACAAAAT
ACTTAACTACTAA
>LH229
ACTAAGCATTTGCCTACTAACACAAATCCTAACAGGACTCCTGCTAGCTATACATTACAC
CGCAGACACAACCCTAGCCTTCTCATCCGTCGCCCACACATGTCGAAACGTGCAATACGG
TTGACTAATCCGAAACCTCCACGCAAACGGAGCATCATTCTTCTTTATTTGTATTTACCT
ACACATCGGACGAGGATTCTACTATGGCTCATACCTCTATAAAGAAACCTGAAACACAGG
AGTTATTCTCCTCTTAACCCTAATAGCAACTGCCTTCGTAGGATATGTCTTGCCATGAGG
ACAAATATCCTTCTGAGGTGCTACAGTCATCACTAACCTATTCTCAGCAATCCCATACAT
CGGCCAAACCCTCGTAGAATGAGCCTGAGGTGGCTTCTCAGTGGACAACCCAACACTAAC
CCGATTCTTCGCCCTTCACTTCCTACTTCCATTCATAATCGCAGGTCTTACCTTCATCCA
CCTAACCTTCCTTCACGAATCAGGGTCAAACAATCCACTGGGTATTCAATCAAACTGTGA
CAAAATCCCATTCCACCCCTACTTCTCGCTCAAAGACATCCTAGGATTCATTATCATATT
CTTACCACTAACAACATTAGCTCTATTCTCACCCAACCTGTTAGGTGACCCAGAAAACTT
TACTCCAGCAAACCCACTCGTTACACCCCCACACATCAAACCCGAATGATACTTCCTATT
CGCATACGCTATCTTACGCTCAATCCCCAACAAACTAGGAGGCGTATTAGCCCTTGCAGC
ATCCGTACTAGTACTATTCTTAAGCCCCCTACTCCACAAATCTAAGCAACGTACAATAAC
CTTCCGTCCCCTCTCACAACTCCTATTCTGAATCCTAGTTACTAACCTCTTCATCCTAAC
ATGAGTAGGCAGTCAACCCGTAGAACATCCCTTTATCATTATCGGACAACTGGCCTCCTT
AACCTATTTCATCATCCTACTACTCCTATTCCCCGCCATCGGAGCCCTAGAAAACAAAAT
ACTTAACTACTAA
>LH230
ACTAAGCATTTGCCTACTAACACAAATCCTAACAGGACTCCTGCTAGCTATACATTACAC
CGCAGACACAACCCTAGCCTTCTCATCCGTCGCCCACACATGTCGAAACGTGCAATACGG
TTGACTAATCCGAAACCTCCACGCAAACGGAGCATCATTCTTCTTTATTTGTATTTACCT
ACACATCGGACGAGGATTCTACTATGGCTCATACCTCTATAAAGAAACCTGAAACACAGG
AGTTATTCTCCTCTTAACCCTAATAGCAACTGCCTTCGTAGGATATGTCTTGCCATGAGG
ACAAATATCCTTCTGAGGTGCTACAGTCATCACTAACCTATTCTCAGCAATCCCATACAT
CGGCCAAACCCTCGTAGAATGAGCCTGAGGTGGCTTCTCAGTGGACAACCCAACACTAAC
CCGATTCTTCGCCCTTCACTTCCTACTTCCATTCATAATCGCAGGTCTTACCTTCATCCA
CCTAACCTTCCTTCACGAATCAGGGTCAAACAATCCACTGGGTATTCAATCAAACTGTGA
CAAAATCCCATTCCACCCCTACTTCTCGCTCAAAGACATCTTAGGATTCATTATCATATT
CTTACCACTAACAACATTAGCTCTATTCTCACCCAACCTGTTAGGTGACCCAGAAAACTT
TACTCCAGCAAACCCACTCGTTACACCCCCACACATCAAACCCGAATGATACTTCCTATT
CGCATACGCTATCTTACGCTCAATCCCCAACAAACTAGGAGGCGTATTAGCCCTTGCAGC
ATCCGTACTAGTACTATTCTTAAGCCCCCTACTCCACAAATCTAAGCAACGTACAATAAC
CTTCCGTCCCCTCTCACAACTCCTATTCTGAATCCTAGTTACTAACCTCTTCATCCTAAC
ATGAGTAGGCAGTCAACCCGTAGAACATCCCTTTATCATTATCGGACAACTGGCCTCCTT
AACCTATTTCATCATCCTACTACTCCTATTCCCCGCCATCGGAGCCCTAGAAAACAAAAT
ACTTAACTACTAA
>LH253
ACTAAGCATTTGCCTACTAACACAAATCCTAACAGGACTCCTGCTAGCTATACATTACAC
CGCAGACACAACCCTAGCCTTCTCATCCGTCGCCCACACATGTCGAAACGTGCAATACGG
TTGACTAATCCGAAACCTCCACGCAAACGGAGCATCATTCTTCTTTATTTGTATTTACCT
ACACATCGGACGAGGATTCTACTATGGCTCATACCTCTATAAAGAAACCTGAAACACAGG
AGTTATTCTCCTCTTAACCCTAATAGCAACTGCCTTCGTAGGATATGTCTTGCCATGAGG
ACAAATATCCTTCTGAGGTGCTACAGTCATCACTAACCTATTCTCAGCAATCCCATACAT
CGGCCAAACCCTCGTAGAATGAGCCTGAGGTGGCTTCTCAGTGGACAACCCAACACTAAC
CCGATTCTTCGCCCTTCACTTCCTACTTCCATTCATAATCGCAGGTCTTACCTTCATCCA
CCTAACCTTCCTTCACGAATCAGGGTCAAACAATCCACTGGGTATTCAATCAAACTGTGA
CAAAATCCCATTCCACCCCTACTTCTCGCTCAAAGACATCCTAGGATTCATTATCATATT
CTTACCACTAACAACATTAGCTCTATTCTCACCCAACCTGTTAGGTGACCCAGAAAACTT
TACTCCAGCAAACCCACTCGTTACACCCCCACACATCAAACCCGAATGATACTTCCTATT
CGCATACGCTATCTTACGCTCAATCCCCAACAAACTAGGAGGCGTATTAGCCCTTGCAGC
ATCCGTACTAGTACTATTCTTAAGCCCCCTACTCCACAAATCTAAGCAACGTACAATAAC
CTTCCGTCCCCTCTCACAACTCCTATTCTGAGTCCTAGTTACTAACCTCTTCATCCTAAC
ATGAGTAGGCAGTCAACCCGTAGAACATCCCTTTATCATTATCGGACAACTGGCCTCCTT
AACCTATTTCACCATCCTACTACTCCTATTCCCCGCCATCGGAGCCCTAGAAAACAAAAT
ACTTAACTACTAA
>LH25
ACTAAGCATTTGCCTACTAACACAAATCCTAACAGGACTCCTGCTAGCTATACATTACAC
CGCAGACACAACCCTAGCCTTCTCATCCGTCGCCCACACATGTCGAAACGTGCAATACGG
TTGACTAATCCGAAACCTCCACGCAAACGGAGCATCATTCTTCTTTATTTGTATTTACCT
ACACATCGGACGAGGATTCTACTATGGCTCATACCTCTATAAAGAAACCTGAAACACAGG
AGTTATTCTCCTCTTAACCCTAATAGCAACTGCCTTCGTAGGATATGTCTTGCCATGAGG
ACAAATATCCTTCTGAGGTGCTACAGTCATCACTAACCTATTCTCAGCAATCCCATACAT
CGGCCAAACCCTCGTAGAATGAGCCTGAGGTGGCTTCTCAGTGGACAACCCAACACTAAC
CCGATTCTTCGCCCTTCACTTCCTACTTCCATTCATAATCGCAGGTCTTACCTTCATCCA
CCTAACCTTCCTTCACGAATCAGGGTCAAACAATCCACTGGGTATTCAATCAAACTGTGA
CAAAATCCCATTCCACCCCTACTTCTCGCTCAAAGACATCCTAGGATTCATTATCATATT
CTTACCACTAACAACATTAGCTCTATTCTCACCCAACCTGTTAGGTGACCCAGAAAACTT
TACTCCAGCAAACCCACTCGTTACACCCCCACACATCAAACCCGAATGATACTTCCTATT
CGCATACGCTATCTTACGCTCAATCCCCAACAAACTAGGAGGCGTATTAGCCCTTGCAGC
ATCCGTACTAGTACTATTCTTAAGCCCCCTACTCCACAAATCTAAGCAACGTACAATAAC
CTTCCGTCCCCTCTCACAACTCCTATTCTGAATCCTAGTTACTAACCTCTTCATCCTAAC
ATGAGTAGGCAGTCAACCCGTAGAACATCCCTTTATCATTATCGGACAACTGGCCTCCTT
AACCTATTTCATCATCCTACTACTCCTATTCCCCGCCATCGGAGCCCTAGAAAACAAAAT
ACTTAACTACTAA
>LH302
ACTAAGCATTTGCCTACTAACACAAATCCTAACAGGACTCCTGCTAGCTATACATTACAC
CGCAGACACAACCCTAGCCTTCTCATCCGTCGCCCACACATGTCGAAACGTGCAATACGG
TTGACTAATCCGAAACCTCCACGCAAACGGAGCATCATTCTTCTTTATTTGTATTTACCT
ACACATCGGACGAGGATTCTACTATGGCTCATACCTCTATAAAGAAACCTGAAACACAGG
AGTTATTCTCCTCTTAACCCTAATAGCAACTGCCTTCGTAGGATATGTCTTGCCATGAGG
ACAAATATCCTTCTGAGGCGCTACAGTCATCACTAACCTATTCTCAGCAATCCCATACAT
CGGCCAAACCCTCGTAGAATGAGCCTGAGGTGGCTTCTCAGTGGACAACCCAACACTAAC
CCGATTCTTCGCCCTTCACTTCCTACTTCCATTCATAATCGCAGGTCTTACCTTCATCCA
CCTAACCTTCCTTCACGAATCAGGGTCAAACAATCCACTGGGTATTCAATCAAACTGTGA
CAAAATCCCATTCCACCCCTACTTCTCGCTCAAAGACATCCTAGGATTCATTATCATATT
CTTACCACTAACAACATTAGCTCTATTCTCACCCAACCTGTTAGGTGACCCAGAAAACTT
TACTCCAGCAAACCCACTCGTTACACCCCCACACATCAAACCCGAATGATACTTCCTATT
CGCATACGCTATCTTACGCTCAATCCCCAACAAACTAGGAGGCGTATTAGCCCTTGCAGC
ATCCGTACTAGTACTATTCTTAAGCCCCCTACTCCACAAATCTAAGCAACGTACAATAAC
CTTCCGTCCCCTCTCACAACTCCTATTCTGAATCCTAGTTACTAACCTCTTCATCCTAAC
ATGAGTAGGCAGTCAACCCGTAGAACATCCCTTTATCATTATCGGACAACTGGCCTCCTT
AACCTATTTCACCATCCTACTACTCCTATTCCCCGCCATCGGAGCCCTAGAAAACAAAAT
ACTTAACTACTAA
>LH303
ACTAAGCATTTGCCTACTAACACAAATCCTAACAGGACTCCTGCTAGCTATACATTACAC
CGCAGACACAACCCTAGCCTTCTCATCCGTCGCCCACACATGTCGAAACGTGCAATACGG
TTGACTAATCCGAAACCTCCACGCAAACGGAGCATCATTCTTCTTTATTTGTATTTACCT
ACACATCGGACGAGGATTCTACTATGGCTCATACCTCTATAAAGAAACCTGAAACACAGG
AGTTATTCTCCTCTTAACCCTAATAGCAACTGCCTTCGTAGGATATGTCTTGCCATGAGG
ACAAATATCCTTCTGAGGTGCTACAGTCATCACTAACCTATTCTCAGCAATCCCATACAT
CGGCCAAACCCTCGTAGAATGAGCCTGAGGTGGCTTCTCAGTGGACAACCCAACACTAAC
CCGATTCTTCGCCCTTCACTTCCTACTTCCATTCATAATCGCAGGTCTTACCTTCATCCA
CCTAACCTTCCTTCACGAATCAGGGTCAAACAATCCACTGGGTATTCAATCAAACTGTGA
CAAAATCCCATTCCACCCCTACTTCTCGCTCAAAGACATCCTAGGATTCATTATCATATT
CTTACCACTAACAACATTAGCTCTATTCTCACCCAACCTGTTAGGTGACCCAGAAAACTT
TACTCCAGCAAACCCACTCGTTACACCCCCACACATCAAACCCGAATGATACTTCCTATT
CGCATACGCTATCTTACGCTCAATCCCCAACAAACTAGGAGGCGTATTAGCCCTTGCAGC
ATCCGTACTAGTACTATTCTTAAGCCCCCTACTCCACAAATCTAAGCAACGTACAATAAC
CTTCCGTCCCCTCTCACAACTCCTATTCTGAATCCTAGTTACTAACCTCTTCATCCTAAC
ATGAGTAGGCAGTCAACCCGTAGAACATCCCTTTATCATTATCGGACAACTGGCCTCCTT
AACCTATTTCATCATCCTACTACTCCTATTCCCCGCCATCGGAGCCCTAGAAAACAAAAT
ACTTAACTACTAA
MHCIIB sequences per individual
>LH001_01_DAB01
AATGGTACCGAGCGGGTGAGGTTTCTGGAGAGGCACATCTACAACCGGCAGCCGCACATGCACTTTGACAGCGAGGTGGGGTACTACGTGGCTGACAATCCTCTGGGCGAGTCTACTGCCAAACAGTTCAACAGCCAGCCAGACATCCTGGAGCAGAAACGGGCTGCTGTGGACACGTTCTGCCGGTACAACTACGGG
>LH001_02_DBB01
AATGGTACCGAGCGGGTGAGGTTTCTGGAGAGGTACATCTACAACCGGGAGCAGTACGTGCACTTTGACAGCGAGATGGGGTACTACGTGGCTGACAATCTTCTGGGCGAGTCTAGCGCCAAACACTTGAACAGCCAGCCCGACGTCCTGGAGAATGCACGGGCTGCTGCGGCCACGTTCTGCCGGTACAACTACGGG
>LH001_03_DAB02
AATGGTACCGAGCGGGTGAGGTTTCTGGAGAGGTACATCTACAACCGGGAGCAGTACGTGCACTTTGACAGCGAGATGGGGTACTACGTGGCTGACAATCCTCTGGGCGAGTCTACTGCCAAACAGTTCAACAGCCAGCCAGACATCCTGGAGCAGAAACGGGCTGCTGTGGACACGTTCTGCCGGTACAACTACGGG
>LH001_04_DBB08
AATGGTACCGAGCGGGTGAGGTTTCTGGAGGGGTACATCTACAACCGGGAGCAGTACGTGCACTTTGACAGCGAGATGGGGTACTGCGTGGCTGACAATCTTCTGGGCGAGTCTAGCGCCAAACACTTGAACAGCCAGCCCGACGTCCTGGAGAATGCACGGGCTGCTGCGGCCACGTTCTGCCGGTACAACTACGGG
>LH001_05_DBB12
AATGGTACCGAGCGGGTGAGGTTTCTGGAGAGGTACATCTACAACCGGGAGCAGTACGTGCACTTTGACAGCGAGATGGGGTACTACGTGGCTGACAATCTCCTGGGCGAGTCTAGCGCCAAACACTTGAACAGCCAGCCCGACGTCCTGGAGAATGCACGGGCTGCTGCGGCCACGTTCTGCCGGTACAACTACGGG
>LH001_06_DBB02
AATGGTACCGAGCGGGTGAGGTTTCTGGAGAGGCACATCTACAACCGGCAGCCGCACATGCACTTTGACAGCGAGGTGGGGTACTACGTGGCTGACAATCTTCTGGGCGAGTCTAGCGCCAAACACTTGAACAGCCAGCCCGACGTCCTGGAGAATGCACGGGCTGCTGCGGCCACGTTCTGCCGGTACAACTACGGG
>LH066_01_DAB01
AATGGTACCGAGCGGGTGAGGTTTCTGGAGAGGCACATCTACAACCGGCAGCCGCACATGCACTTTGACAGCGAGGTGGGGTACTACGTGGCTGACAATCCTCTGGGCGAGTCTACTGCCAAACAGTTCAACAGCCAGCCAGACATCCTGGAGCAGAAACGGGCTGCTGTGGACACGTTCTGCCGGTACAACTACGGG
>LH066_02_DBB01
AATGGTACCGAGCGGGTGAGGTTTCTGGAGAGGTACATCTACAACCGGGAGCAGTACGTGCACTTTGACAGCGAGATGGGGTACTACGTGGCTGACAATCTTCTGGGCGAGTCTAGCGCCAAACACTTGAACAGCCAGCCCGACGTCCTGGAGAATGCACGGGCTGCTGCGGCCACGTTCTGCCGGTACAACTACGGG
>LH066_03_DBB03
AATGGTACCGAGCGGGTGAGGTTTCTGGAGAGGCACATCTACAACCGGGAGCAGTACGTGCACTTTGACAGCGAGATGGGGTACTACGTGGCTGACAATCTTCTGGGCGAGTCTAGCGCCAAACACTTGAACAGCCAGCCCGACGTCCTGGAGAATGCACGGGCTGCTGCGGCCACGTTCTGCCGGTACAACTACGGG
>LH066_04_DAB03
AATGGTACCGAGCGGGTGAGGTTTCTGGAGAGGTACATCTACAACCGGCAGCCGCACATGCACTTTGACAGCGAGGTGGGGTACTACGTGGCTGACAATCCTCTGGGCGAGTCTACTGCCAAACAGTTCAACAGCCAGCCAGACATCCTGGAGCAGAAACGGGCTGCTGTGGACACGTTCTGCCGGTACAACTACGGG
>LH002_01_DAB01
AATGGTACCGAGCGGGTGAGGTTTCTGGAGAGGCACATCTACAACCGGCAGCCGCACATGCACTTTGACAGCGAGGTGGGGTACTACGTGGCTGACAATCCTCTGGGCGAGTCTACTGCCAAACAGTTCAACAGCCAGCCAGACATCCTGGAGCAGAAACGGGCTGCTGTGGACACGTTCTGCCGGTACAACTACGGG
>LH002_02_DBB01
AATGGTACCGAGCGGGTGAGGTTTCTGGAGAGGTACATCTACAACCGGGAGCAGTACGTGCACTTTGACAGCGAGATGGGGTACTACGTGGCTGACAATCTTCTGGGCGAGTCTAGCGCCAAACACTTGAACAGCCAGCCCGACGTCCTGGAGAATGCACGGGCTGCTGCGGCCACGTTCTGCCGGTACAACTACGGG
>LH013_01_DAB01
AATGGTACCGAGCGGGTGAGGTTTCTGGAGAGGCACATCTACAACCGGCAGCCGCACATGCACTTTGACAGCGAGGTGGGGTACTACGTGGCTGACAATCCTCTGGGCGAGTCTACTGCCAAACAGTTCAACAGCCAGCCAGACATCCTGGAGCAGAAACGGGCTGCTGTGGACACGTTCTGCCGGTACAACTACGGG
>LH013_02_DBB01
AATGGTACCGAGCGGGTGAGGTTTCTGGAGAGGTACATCTACAACCGGGAGCAGTACGTGCACTTTGACAGCGAGATGGGGTACTACGTGGCTGACAATCTTCTGGGCGAGTCTAGCGCCAAACACTTGAACAGCCAGCCCGACGTCCTGGAGAATGCACGGGCTGCTGCGGCCACGTTCTGCCGGTACAACTACGGG
>LH013_03_DBB22
AATGGTACCGAGCGGGTGAGGTTTCTGGAGAGGTACATCTACAACCGGGAGCAGTACGTGCACTTTGACAGCGAGATGGGGTACTACGTGGCTGACAATCTTCTGGGCGAGTCTAGCGCCGAACACTTGAACAGCCAGCCCGACGTCCTGGACAATGCACGGGCTGCTGCGGCCACGTTCTGCCGGTACAACTACGGG
>LH013_04_DBB25
AATGGTACCGAGCGGGTGAGGTTTCTGGAGAGGTACATCTACATCCGGGAGCAGTACGTGCACTTTGACAGCGAGATGGGGTACTACGTGGCTGACAATCTTCTGGGCGAGTCTAGCGCCAAACACTTGAACAGCCAGCCAGACGTCCTGGAGAATGCACGGGCTGCTGCGGCCACGTTCTGCCGGTACAACTACGGG
>LH003_01_DAB01
AATGGTACCGAGCGGGTGAGGTTTCTGGAGAGGCACATCTACAACCGGCAGCCGCACATGCACTTTGACAGCGAGGTGGGGTACTACGTGGCTGACAATCCTCTGGGCGAGTCTACTGCCAAACAGTTCAACAGCCAGCCAGACATCCTGGAGCAGAAACGGGCTGCTGTGGACACGTTCTGCCGGTACAACTACGGG
>LH003_02_DBB01
AATGGTACCGAGCGGGTGAGGTTTCTGGAGAGGTACATCTACAACCGGGAGCAGTACGTGCACTTTGACAGCGAGATGGGGTACTACGTGGCTGACAATCTTCTGGGCGAGTCTAGCGCCAAACACTTGAACAGCCAGCCCGACGTCCTGGAGAATGCACGGGCTGCTGCGGCCACGTTCTGCCGGTACAACTACGGG
>LH003_03_DBB04
AATGGTACCGAGCGGGTGAGGTTTCTGGAGAGGTACATCTACAACCGGGAGCAGTACGTGCACTTTGACAGCGAGATGGGGTACTACGTGGCTGACAATCTTCTGGGCGAGTCTAGCGCCAAACACTTGAACAGCCAGCCCGACGTCCTGGAGAATGCACGGGCTGCTGTGGACACGTTCTGCCGGTACAACTACGGG
>LH090_01_DBB01
AATGGTACCGAGCGGGTGAGGTTTCTGGAGAGGTACATCTACAACCGGGAGCAGTACGTGCACTTTGACAGCGAGATGGGGTACTACGTGGCTGACAATCTTCTGGGCGAGTCTAGCGCCAAACACTTGAACAGCCAGCCCGACGTCCTGGAGAATGCACGGGCTGCTGCGGCCACGTTCTGCCGGTACAACTACGGG
>LH007_01_DBB01
AATGGTACCGAGCGGGTGAGGTTTCTGGAGAGGTACATCTACAACCGGGAGCAGTACGTGCACTTTGACAGCGAGATGGGGTACTACGTGGCTGACAATCTTCTGGGCGAGTCTAGCGCCAAACACTTGAACAGCCAGCCCGACGTCCTGGAGAATGCACGGGCTGCTGCGGCCACGTTCTGCCGGTACAACTACGGG
>LH007_02_DBB09
AATGGTACCGAGCGGGTGAGGTTTCTGGAGAGGCACATCTACAACCGGCAGCCGCACATGCACTTTGACAGCGAGGTGGGGTACTACGTGGCTGACAATCCTCTGGGCGAGTCTACTGCCAAACAGTTCAACAGCCAGCCCGACGTCCTGGAGAATGCACGGGCTGCTGCGGCCACGTTCTGCCGGTACAACTACGGG
>LH017_01_DBB01
AATGGTACCGAGCGGGTGAGGTTTCTGGAGAGGTACATCTACAACCGGGAGCAGTACGTGCACTTTGACAGCGAGATGGGGTACTACGTGGCTGACAATCTTCTGGGCGAGTCTAGCGCCAAACACTTGAACAGCCAGCCCGACGTCCTGGAGAATGCACGGGCTGCTGCGGCCACGTTCTGCCGGTACAACTACGGG
>LH017_02_DBB10
AATGGTACCGAGCGGGTGAGGTTTCTGGAGAGGTACATCTACAACCGGGAGCAGTACGTGCACTTTGACAGCGAGATGGGGTACCACGTGGCTGACAATCTTCTGGGCGAGTCTAGCGCCAAACACTTGAACAGCCAGCCCGACGTCCTGGAGAATGCACGGGCTGCTGCGGCCACGTTCTGCCGGTACAACTACGGG
>LH017_03_DBB11
AATGGTACCGAGCGGGTGAGGTTTCTGGAGAGGTACATCTACAACCGGGAGCAGTACGTGCACTCTGACAGCGAGATGGGGTACTACGTGGCTGACAATCTTCTGGGCGAGTCTAGCGCCAAACACTTGAACAGCCAGCCCGACGTCCTGGAGAATGCACGGGCTGCTGCGGCCACGTTCTGCCGGTACAACTACGGG
>LH017_04_DBB05
AATGGTACCGAGCGGGTGAGGTTTCTGGAGAGGTACATCTACAACCGGGAGCAGTACGTGCACTTTGACAGCGAGATGGGGTACTACGTGGCTGACAATCTTCTGGGCGAGTCTAGCGCCAAACACTTGAACAGCCAGCCCGACGTCATGGAGAATGCACGGGCTGCTGCGGCCACGTTCTGCCGGTACAACTACGGG
>LH008_01_DBB01
AATGGTACCGAGCGGGTGAGGTTTCTGGAGAGGTACATCTACAACCGGGAGCAGTACGTGCACTTTGACAGCGAGATGGGGTACTACGTGGCTGACAATCTTCTGGGCGAGTCTAGCGCCAAACACTTGAACAGCCAGCCCGACGTCCTGGAGAATGCACGGGCTGCTGCGGCCACGTTCTGCCGGTACAACTACGGG
>LH008_02_DBB13
AATGGTACCGAGCGGGTGAGGTTTCTGGAGAGGTACATCTACGACCGGGAGCAGTACGTGCACTTTGACAGCGAGATGGGGTACTACGTGGCTGACAATCTTCTGGGCGAGTCTAGCGCCAAACACTTGAACAGCCAGCCCGACGTCCTGGAGAATGCACGGGCTGCTGCGGCCACGTTCTGCCGGTACAACTACGGG
>LH092_01_DBB01
AATGGTACCGAGCGGGTGAGGTTTCTGGAGAGGTACATCTACAACCGGGAGCAGTACGTGCACTTTGACAGCGAGATGGGGTACTACGTGGCTGACAATCTTCTGGGCGAGTCTAGCGCCAAACACTTGAACAGCCAGCCCGACGTCCTGGAGAATGCACGGGCTGCTGCGGCCACGTTCTGCCGGTACAACTACGGG
>LH092_02_DBB14
AATGGTACCGAGCGGGTGAGGTTTCTGGAGAGGTACATCTACAACCGGGAGCAGTACGTGCACTTTAACAGCGAGATGGGGTACTACGTGGCTGACAATCTTCTGGGCGAGTCTAGCGCCAAACACTTGAACAGCCAGCCCGACGTCCTGGAGAATGCACGGGCTGCTGCGGCCACGTTCTGCCGGTACAACTACGGG
>LH092_03_DBB15
AATGGTACCGAGCGGGTGAGGTTTCTGGAGAGGTACATCTACAACCGGGAGCAGTACGTGCACTTTGACAGCGAGATGGGGTACTACGTGGCTGACAATCTTCTGGGCGAGTCTAGCGCCAAGCACTTGAACAGCCAGCCCGACGTCCTGGAGAATGCACGGGCTGCTGCGGCCACGTTCTGCCGGTACAACTACGGG
>LH092_04_DAB10
AATGGTACCGAGCGGGTGAGGTTCCTGGAGAGGCACATCTACAACCGGCAGCCGCACATGCACTTTGACAGCGAGGTGGGGTACTACGTGGCTGACAATCCTCTGGGCGAGTCTACTGCCAAACAGTTCAACAGCCAGCCAGACATCCTGGAGCAGAAACGGGCTGCTGTGGACACGTTCTGCCGGTACAACTACGGG
>LH010_01_DAB01
AATGGTACCGAGCGGGTGAGGTTTCTGGAGAGGCACATCTACAACCGGCAGCCGCACATGCACTTTGACAGCGAGGTGGGGTACTACGTGGCTGACAATCCTCTGGGCGAGTCTACTGCCAAACAGTTCAACAGCCAGCCAGACATCCTGGAGCAGAAACGGGCTGCTGTGGACACGTTCTGCCGGTACAACTACGGG
>LH010_02_DBB01
AATGGTACCGAGCGGGTGAGGTTTCTGGAGAGGTACATCTACAACCGGGAGCAGTACGTGCACTTTGACAGCGAGATGGGGTACTACGTGGCTGACAATCTTCTGGGCGAGTCTAGCGCCAAACACTTGAACAGCCAGCCCGACGTCCTGGAGAATGCACGGGCTGCTGCGGCCACGTTCTGCCGGTACAACTACGGG
>LH010_03_DAB02
AATGGTACCGAGCGGGTGAGGTTTCTGGAGAGGTACATCTACAACCGGGAGCAGTACGTGCACTTTGACAGCGAGATGGGGTACTACGTGGCTGACAATCCTCTGGGCGAGTCTACTGCCAAACAGTTCAACAGCCAGCCAGACATCCTGGAGCAGAAACGGGCTGCTGTGGACACGTTCTGCCGGTACAACTACGGG
>LH010_04_DBB16
AATGGTACCGAGCGGGTGAGGTTTCTGGAGAGGTACATCTACAACCGGGAGCAGTACGTGCACTTTGACAGTGAGATGGGGTACTACGTGGCTGACAATCTTCTGGGCGAGTCTAGCGCCAAACACTTGAACAGCCAGCCCGACGTCCTGGAGAATGCACGGGCTGCTGCGGCCACGTTCTGCCGGTACAACTACGGG
>LH063_01_DAB01
AATGGTACCGAGCGGGTGAGGTTTCTGGAGAGGCACATCTACAACCGGCAGCCGCACATGCACTTTGACAGCGAGGTGGGGTACTACGTGGCTGACAATCCTCTGGGCGAGTCTACTGCCAAACAGTTCAACAGCCAGCCAGACATCCTGGAGCAGAAACGGGCTGCTGTGGACACGTTCTGCCGGTACAACTACGGG
>LH063_02_DBB01
AATGGTACCGAGCGGGTGAGGTTTCTGGAGAGGTACATCTACAACCGGGAGCAGTACGTGCACTTTGACAGCGAGATGGGGTACTACGTGGCTGACAATCTTCTGGGCGAGTCTAGCGCCAAACACTTGAACAGCCAGCCCGACGTCCTGGAGAATGCACGGGCTGCTGCGGCCACGTTCTGCCGGTACAACTACGGG
>LH063_03_DAB02
AATGGTACCGAGCGGGTGAGGTTTCTGGAGAGGTACATCTACAACCGGGAGCAGTACGTGCACTTTGACAGCGAGATGGGGTACTACGTGGCTGACAATCCTCTGGGCGAGTCTACTGCCAAACAGTTCAACAGCCAGCCAGACATCCTGGAGCAGAAACGGGCTGCTGTGGACACGTTCTGCCGGTACAACTACGGG
>LH093_01_DBB01
AATGGTACCGAGCGGGTGAGGTTTCTGGAGAGGTACATCTACAACCGGGAGCAGTACGTGCACTTTGACAGCGAGATGGGGTACTACGTGGCTGACAATCTTCTGGGCGAGTCTAGCGCCAAACACTTGAACAGCCAGCCCGACGTCCTGGAGAATGCACGGGCTGCTGCGGCCACGTTCTGCCGGTACAACTACGGG
>LH012_01_DAB01
AATGGTACCGAGCGGGTGAGGTTTCTGGAGAGGCACATCTACAACCGGCAGCCGCACATGCACTTTGACAGCGAGGTGGGGTACTACGTGGCTGACAATCCTCTGGGCGAGTCTACTGCCAAACAGTTCAACAGCCAGCCAGACATCCTGGAGCAGAAACGGGCTGCTGTGGACACGTTCTGCCGGTACAACTACGGG
>LH012_02_DBB01
AATGGTACCGAGCGGGTGAGGTTTCTGGAGAGGTACATCTACAACCGGGAGCAGTACGTGCACTTTGACAGCGAGATGGGGTACTACGTGGCTGACAATCTTCTGGGCGAGTCTAGCGCCAAACACTTGAACAGCCAGCCCGACGTCCTGGAGAATGCACGGGCTGCTGCGGCCACGTTCTGCCGGTACAACTACGGG
>LH012_03_DBB17
AATGGTACCGAGCGGGTGAGGTTTCTGGAGAGGTGCATCTACAACCGGGAGCAGTACGTGCACTTTGACAGCGAGATGGGGTACTACGTGGCTGACAATCTTCTGGGCGAGTCTAGCGCCAAACACTTGAACAGCCAGCCCGACGTCCTGGAGAATGCACGGGCTGCTGCGGCCACGTTCTGCCGGTACAACTACGGG
>LH019_01_DBB01
AATGGTACCGAGCGGGTGAGGTTTCTGGAGAGGTACATCTACAACCGGGAGCAGTACGTGCACTTTGACAGCGAGATGGGGTACTACGTGGCTGACAATCTTCTGGGCGAGTCTAGCGCCAAACACTTGAACAGCCAGCCCGACGTCCTGGAGAATGCACGGGCTGCTGCGGCCACGTTCTGCCGGTACAACTACGGG
>LH068_01_DBB01
AATGGTACCGAGCGGGTGAGGTTTCTGGAGAGGTACATCTACAACCGGGAGCAGTACGTGCACTTTGACAGCGAGATGGGGTACTACGTGGCTGACAATCTTCTGGGCGAGTCTAGCGCCAAACACTTGAACAGCCAGCCCGACGTCCTGGAGAATGCACGGGCTGCTGCGGCCACGTTCTGCCGGTACAACTACGGG
>LH068_02_DAB12
AATGGTACCGAGCGGGTGAGGTTTCTGGAGAGGCACATCTACAACCGGCAGCCGCACATGCACTTTGACAGCGAGGTGGGGTACTACGTGGCTGACAATCCTCTGGGCGAGTCTACTGCCAAACAGTTCAACAGCCAGCCAGACATCCTGGAGCAGAAACGGGCTGCTGTGGACATGTTCTGCCGGTACAACTACGGG
>LH068_03_DAB06
AATGGTACCGAGCGGGTGAGGTTTCTGGAGAGGTACATCTACAACCGGGAGCCGCACATGCACTTTGACAGCGAGGTGGGGTACTACGTGGCTGACAATCCTCTGGGCGAGTCTACTGCCAAACAGTTCAACAGCCAGCCAGACATCCTGGAGCAGAAACGGGCTGCTGTGGACACGTTCTGCCGGTACAACTACGGG
>LH068_04_DAB07
AATGGTACCGAGCGGGTGAGGTTTCTGGAGAGGCACATCTACAACCGGCAGCCGCACATGCACTTTGACAGCGAGGTGGGGTACTACGTGGCTGACAATCCTCTGGGCGAGTCTACTGCCAAACAGTTCAACAGCCAGCCAGACATCCTGGAGCAGAAACGGGCTACTGTGGACACGTTCTGCCGGTACAACTACGGG
>LH020_01_DBB01
AATGGTACCGAGCGGGTGAGGTTTCTGGAGAGGTACATCTACAACCGGGAGCAGTACGTGCACTTTGACAGCGAGATGGGGTACTACGTGGCTGACAATCTTCTGGGCGAGTCTAGCGCCAAACACTTGAACAGCCAGCCCGACGTCCTGGAGAATGCACGGGCTGCTGCGGCCACGTTCTGCCGGTACAACTACGGG
>LH020_02_DBB05
AATGGTACCGAGCGGGTGAGGTTTCTGGAGAGGTACATCTACAACCGGGAGCAGTACGTGCACTTTGACAGCGAGATGGGGTACTACGTGGCTGACAATCTTCTGGGCGAGTCTAGCGCCAAACACTTGAACAGCCAGCCCGACGTCATGGAGAATGCACGGGCTGCTGCGGCCACGTTCTGCCGGTACAACTACGGG
>LH020_03_DBB18
AATGGTACCGAGCGGGTGAGGTTTCTGGAGAGGTACATCTACAACCGGGAGCAGTACGTGCACTTTGACAGCGAGATGGGGTACTACGTGGCTGACAATCTTCTGGGCGAGTCTAGCGCCAAACACTCGAACAGCCAGCCCGACGTCCTGGAGAATGCACGGGCTGCTGCGGCCACGTTCTGCCGGTACAACTACGGG
>LH020_04_DBB19
AATGGTACCGAGCGGGTGACGTTTCTGGAGAGGTACATCTACAACCGGGAGCAGTACGTGCACTTTGACAGCGAGATGGGGTACTACGTGGCTGACAATCTTCTGGGCGAGTCTAGCGCCAAACACTTGAACAGCCAGCCCGACGTCCTGGAGAATGCACGGGCTGCTGCGGCCACGTTCTGCCGGTACAACTACGGG
>LH020_05_DBB20
AATGGTACCGAGCGGGTGAGGTTTCTGGAGAGGTACATCTACAACCGGGAGCAGTACGTGCACTTTGACAGCGAGATGGGGTACTACGTGGCTGACAATCTTCTGGGCGAGTCTAGCGCCAAACACTTGAACAGCCAGCCCGACGTCCTGGAGAATGCACGGGCTGCTGCGGCCACGTTCTGCCGGCACAACTACGGG
>LH070_01_DBB01
AATGGTACCGAGCGGGTGAGGTTTCTGGAGAGGTACATCTACAACCGGGAGCAGTACGTGCACTTTGACAGCGAGATGGGGTACTACGTGGCTGACAATCTTCTGGGCGAGTCTAGCGCCAAACACTTGAACAGCCAGCCCGACGTCCTGGAGAATGCACGGGCTGCTGCGGCCACGTTCTGCCGGTACAACTACGGG
>LH023_01_DBB01
AATGGTACCGAGCGGGTGAGGTTTCTGGAGAGGTACATCTACAACCGGGAGCAGTACGTGCACTTTGACAGCGAGATGGGGTACTACGTGGCTGACAATCTTCTGGGCGAGTCTAGCGCCAAACACTTGAACAGCCAGCCCGACGTCCTGGAGAATGCACGGGCTGCTGCGGCCACGTTCTGCCGGTACAACTACGGG
>LH107_01_DAB01
AATGGTACCGAGCGGGTGAGGTTTCTGGAGAGGCACATCTACAACCGGCAGCCGCACATGCACTTTGACAGCGAGGTGGGGTACTACGTGGCTGACAATCCTCTGGGCGAGTCTACTGCCAAACAGTTCAACAGCCAGCCAGACATCCTGGAGCAGAAACGGGCTGCTGTGGACACGTTCTGCCGGTACAACTACGGG
>LH107_02_DBB01
AATGGTACCGAGCGGGTGAGGTTTCTGGAGAGGTACATCTACAACCGGGAGCAGTACGTGCACTTTGACAGCGAGATGGGGTACTACGTGGCTGACAATCTTCTGGGCGAGTCTAGCGCCAAACACTTGAACAGCCAGCCCGACGTCCTGGAGAATGCACGGGCTGCTGCGGCCACGTTCTGCCGGTACAACTACGGG
>LH027_01_DBB01
AATGGTACCGAGCGGGTGAGGTTTCTGGAGAGGTACATCTACAACCGGGAGCAGTACGTGCACTTTGACAGCGAGATGGGGTACTACGTGGCTGACAATCTTCTGGGCGAGTCTAGCGCCAAACACTTGAACAGCCAGCCCGACGTCCTGGAGAATGCACGGGCTGCTGCGGCCACGTTCTGCCGGTACAACTACGGG
>LH027_02_DAB08
AATGGTACCGAGCGGGTGAGGTTTCTGGAGAGGTACATCTACAACCGGGAGCAGTACGTGCACTTTGACAGCGAGATGGGGTACTACGTGGCTGACAATCTTCTGGGCGAGTCTAGCGCCAAACAGTTCAACAGCCAGCCAGACATCCTGGAGCAGAAACGGGCTGCTGTGGACACGTTCTGCCGGTACAACTACGGG
>LH028_01_DAB01
AATGGTACCGAGCGGGTGAGGTTTCTGGAGAGGCACATCTACAACCGGCAGCCGCACATGCACTTTGACAGCGAGGTGGGGTACTACGTGGCTGACAATCCTCTGGGCGAGTCTACTGCCAAACAGTTCAACAGCCAGCCAGACATCCTGGAGCAGAAACGGGCTGCTGTGGACACGTTCTGCCGGTACAACTACGGG
>LH028_02_DBB01
AATGGTACCGAGCGGGTGAGGTTTCTGGAGAGGTACATCTACAACCGGGAGCAGTACGTGCACTTTGACAGCGAGATGGGGTACTACGTGGCTGACAATCTTCTGGGCGAGTCTAGCGCCAAACACTTGAACAGCCAGCCCGACGTCCTGGAGAATGCACGGGCTGCTGCGGCCACGTTCTGCCGGTACAACTACGGG
>LH028_03_DBB21
AATGGTACCGAGCGGGTGAGGTTTCTGGAGAGGTACATCTACAACCGGGAGCAGTACGTGCACTTTGACAGCGGGATGGGGTACTACGTGGCTGACAATCTTCTGGGCGAGTCTAGCGCCAAACACTTGAACAGCCAGCCCGACGTCCTGGAGAATGCACGGGCTGCTGCGGCCACGTTCTGCCGGTACAACTACGGG
>LH028_04_DBB06
AATGGTACCGAGCGGGTGAGGTTTCTGGAGAGGCACATCTACAACCGGCAGCCGCACATGCACTTTGACAGCGAGATGGGGTACTACGTGGCTGACAATCTTCTGGGCGAGTCTAGCGCCAAACACTTGAACAGCCAGCCCGACGTCCTGGAGAATGCACGGGCTGCTGCGGCCACGTTCTGCCGGTACAACTACGGG
>LH036_01_DAB01
AATGGTACCGAGCGGGTGAGGTTTCTGGAGAGGCACATCTACAACCGGCAGCCGCACATGCACTTTGACAGCGAGGTGGGGTACTACGTGGCTGACAATCCTCTGGGCGAGTCTACTGCCAAACAGTTCAACAGCCAGCCAGACATCCTGGAGCAGAAACGGGCTGCTGTGGACACGTTCTGCCGGTACAACTACGGG
>LH036_02_DBB01
AATGGTACCGAGCGGGTGAGGTTTCTGGAGAGGTACATCTACAACCGGGAGCAGTACGTGCACTTTGACAGCGAGATGGGGTACTACGTGGCTGACAATCTTCTGGGCGAGTCTAGCGCCAAACACTTGAACAGCCAGCCCGACGTCCTGGAGAATGCACGGGCTGCTGCGGCCACGTTCTGCCGGTACAACTACGGG
>LH036_03_DBB09
AATGGTACCGAGCGGGTGAGGTTTCTGGAGAGGCACATCTACAACCGGCAGCAGCACATGCACTTTGACAGCGAGATGGGGTACTACGTGGCTGACAATCTTCTGGGCGAGTCTAGCGCCAAACAGTTGAACAGCCAGCCAGACGTCCTGGAGAAGAAACGGGCTGCTGTGGACACGTTCTGCCGGTACAACTACGGG
>LH103_01_DAB01
AATGGTACCGAGCGGGTGAGGTTTCTGGAGAGGCACATCTACAACCGGCAGCCGCACATGCACTTTGACAGCGAGGTGGGGTACTACGTGGCTGACAATCCTCTGGGCGAGTCTACTGCCAAACAGTTCAACAGCCAGCCAGACATCCTGGAGCAGAAACGGGCTGCTGTGGACACGTTCTGCCGGTACAACTACGGG
>LH103_02_DBB01
AATGGTACCGAGCGGGTGAGGTTTCTGGAGAGGTACATCTACAACCGGGAGCAGTACGTGCACTTTGACAGCGAGATGGGGTACTACGTGGCTGACAATCTTCTGGGCGAGTCTAGCGCCAAACACTTGAACAGCCAGCCCGACGTCCTGGAGAATGCACGGGCTGCTGCGGCCACGTTCTGCCGGTACAACTACGGG
>LH103_03_DAB02
AATGGTACCGAGCGGGTGAGGTTTCTGGAGAGGTACATCTACAACCGGGAGCAGTACGTGCACTTTGACAGCGAGATGGGGTACTACGTGGCTGACAATCCTCTGGGCGAGTCTACTGCCAAACAGTTCAACAGCCAGCCAGACATCCTGGAGCAGAAACGGGCTGCTGTGGACACGTTCTGCCGGTACAACTACGGG
>LH103_04_DAB03
AATGGTACCGAGCGGGTGAGGTTTCTGGAGAGGTACATCTACAACCGGCAGCCGCACATGCACTTTGACAGCGAGGTGGGGTACTACGTGGCTGACAATCCTCTGGGCGAGTCTACTGCCAAACAGTTCAACAGCCAGCCAGACATCCTGGAGCAGAAACGGGCTGCTGTGGACACGTTCTGCCGGTACAACTACGGG
>LH103_05_DBB23
AATGGTACCGAGCGGGTGAGGTTTCTGGAGAGGTACATCTACAACCGGGAGCAGTACGTGCACTTTGACAGCGAGGTGGGGTACTACGTGGCTGACAATCCTCTGGGCGAGTCTAGCGCCAAACACTTGAACAGCCAGCCCGACGTCCTGGAGAATGCACGGGCTGCTGCGGCCACGTTCTGCCGGTACAACTACGGG
>LH037_01_DBB01
AATGGTACCGAGCGGGTGAGGTTTCTGGAGAGGTACATCTACAACCGGGAGCAGTACGTGCACTTTGACAGCGAGATGGGGTACTACGTGGCTGACAATCTTCTGGGCGAGTCTAGCGCCAAACACTTGAACAGCCAGCCCGACGTCCTGGAGAATGCACGGGCTGCTGCGGCCACGTTCTGCCGGTACAACTACGGG
>LH040_01_DBB01
AATGGTACCGAGCGGGTGAGGTTTCTGGAGAGGTACATCTACAACCGGGAGCAGTACGTGCACTTTGACAGCGAGATGGGGTACTACGTGGCTGACAATCTTCTGGGCGAGTCTAGCGCCAAACACTTGAACAGCCAGCCCGACGTCCTGGAGAATGCACGGGCTGCTGCGGCCACGTTCTGCCGGTACAACTACGGG
>LH040_02_DBB05
AATGGTACCGAGCGGGTGAGGTTTCTGGAGAGGTACATCTACAACCGGGAGCAGTACGTGCACTTTGACAGCGAGATGGGGTACTACGTGGCTGACAATCTTCTGGGCGAGTCTAGCGCCAAACACTTGAACAGCCAGCCCGACGTCATGGAGAATGCACGGGCTGCTGCGGCCACGTTCTGCCGGTACAACTACGGG
>LH041_01_DAB01
AATGGTACCGAGCGGGTGAGGTTTCTGGAGAGGCACATCTACAACCGGCAGCCGCACATGCACTTTGACAGCGAGGTGGGGTACTACGTGGCTGACAATCCTCTGGGCGAGTCTACTGCCAAACAGTTCAACAGCCAGCCAGACATCCTGGAGCAGAAACGGGCTGCTGTGGACACGTTCTGCCGGTACAACTACGGG
>LH041_02_DBB35
AATGGTACCGAGCGGGTGAGGTTTCTGGAGAGGTAAATCTACAACCGGGAGCAGTACGTGCACTTTGACAGCGAGATGGGGTACTACGTGGCTGACAATCTTCTGGGCGAGTCTAGCGCCAAACACTTGAACAGCCAGCCCGACGTCCTGGAGAATGCACGGGCTGCTGCGGCCACGTTCTGCCGGTACAACTACGGG
>LH056_01_DAB01
AATGGTACCGAGCGGGTGAGGTTTCTGGAGAGGCACATCTACAACCGGCAGCCGCACATGCACTTTGACAGCGAGGTGGGGTACTACGTGGCTGACAATCCTCTGGGCGAGTCTACTGCCAAACAGTTCAACAGCCAGCCAGACATCCTGGAGCAGAAACGGGCTGCTGTGGACACGTTCTGCCGGTACAACTACGGG
>LH056_02_DBB01
AATGGTACCGAGCGGGTGAGGTTTCTGGAGAGGTACATCTACAACCGGGAGCAGTACGTGCACTTTGACAGCGAGATGGGGTACTACGTGGCTGACAATCTTCTGGGCGAGTCTAGCGCCAAACACTTGAACAGCCAGCCCGACGTCCTGGAGAATGCACGGGCTGCTGCGGCCACGTTCTGCCGGTACAACTACGGG
>LH057_01_DAB01
AATGGTACCGAGCGGGTGAGGTTTCTGGAGAGGCACATCTACAACCGGCAGCCGCACATGCACTTTGACAGCGAGGTGGGGTACTACGTGGCTGACAATCCTCTGGGCGAGTCTACTGCCAAACAGTTCAACAGCCAGCCAGACATCCTGGAGCAGAAACGGGCTGCTGTGGACACGTTCTGCCGGTACAACTACGGG
>LH057_02_DBB01
AATGGTACCGAGCGGGTGAGGTTTCTGGAGAGGTACATCTACAACCGGGAGCAGTACGTGCACTTTGACAGCGAGATGGGGTACTACGTGGCTGACAATCTTCTGGGCGAGTCTAGCGCCAAACACTTGAACAGCCAGCCCGACGTCCTGGAGAATGCACGGGCTGCTGCGGCCACGTTCTGCCGGTACAACTACGGG
>LH057_03_DAB03
AATGGTACCGAGCGGGTGAGGTTTCTGGAGAGGTACATCTACAACCGGCAGCCGCACATGCACTTTGACAGCGAGGTGGGGTACTACGTGGCTGACAATCCTCTGGGCGAGTCTACTGCCAAACAGTTCAACAGCCAGCCAGACATCCTGGAGCAGAAACGGGCTGCTGTGGACACGTTCTGCCGGTACAACTACGGG
>LH065_01_DAB01
AATGGTACCGAGCGGGTGAGGTTTCTGGAGAGGCACATCTACAACCGGCAGCCGCACATGCACTTTGACAGCGAGGTGGGGTACTACGTGGCTGACAATCCTCTGGGCGAGTCTACTGCCAAACAGTTCAACAGCCAGCCAGACATCCTGGAGCAGAAACGGGCTGCTGTGGACACGTTCTGCCGGTACAACTACGGG
>LH065_02_DBB01
AATGGTACCGAGCGGGTGAGGTTTCTGGAGAGGTACATCTACAACCGGGAGCAGTACGTGCACTTTGACAGCGAGATGGGGTACTACGTGGCTGACAATCTTCTGGGCGAGTCTAGCGCCAAACACTTGAACAGCCAGCCCGACGTCCTGGAGAATGCACGGGCTGCTGCGGCCACGTTCTGCCGGTACAACTACGGG
>LH065_03_DAB04
AATGGTACCGAGCGGGTGAGGTTTCTGGAGAGGCACATCTACAACCGGCAGCCGCACATGCACTTTGACAGCGAGGTGGGGTACTACGTGGCTGACAATCTTCTGGGCGAGTCTACTGCCAAACAGTTCAACAGCCAGCCAGACATCCTGGAGCAGAAACGGGCTGCTGTGGACACGTTCTGCCGGTACAACTACGGG
>LH065_04_DAB23
AATGGTACCGAGCGGGTGAGGTTTCTGGAGAGGTACATCTACAACCGGGAGCAGTACGTGCACTTTGACAGCGAGATGGGGTACTACGTGGCTGACAATCTTCTGGGCGAGTCTAGCGCCAAACACTTGAACAGCCAGCCAGACATCCTGGAGCAGAAACGGGCTGCTGTGGACACGTTCTGCCGGTACAACTACGGG
>LH064_01_DBB01
AATGGTACCGAGCGGGTGAGGTTTCTGGAGAGGTACATCTACAACCGGGAGCAGTACGTGCACTTTGACAGCGAGATGGGGTACTACGTGGCTGACAATCTTCTGGGCGAGTCTAGCGCCAAACACTTGAACAGCCAGCCCGACGTCCTGGAGAATGCACGGGCTGCTGCGGCCACGTTCTGCCGGTACAACTACGGG
>LH021_01_DAB01
AATGGTACCGAGCGGGTGAGGTTTCTGGAGAGGCACATCTACAACCGGCAGCCGCACATGCACTTTGACAGCGAGGTGGGGTACTACGTGGCTGACAATCCTCTGGGCGAGTCTACTGCCAAACAGTTCAACAGCCAGCCAGACATCCTGGAGCAGAAACGGGCTGCTGTGGACACGTTCTGCCGGTACAACTACGGG
>LH021_02_DBB01
AATGGTACCGAGCGGGTGAGGTTTCTGGAGAGGTACATCTACAACCGGGAGCAGTACGTGCACTTTGACAGCGAGATGGGGTACTACGTGGCTGACAATCTTCTGGGCGAGTCTAGCGCCAAACACTTGAACAGCCAGCCCGACGTCCTGGAGAATGCACGGGCTGCTGCGGCCACGTTCTGCCGGTACAACTACGGG
>LH021_03_DAB11
AATGGTACCGAGCGGGTGAGGTTTCTGAAGAGGTACATCTACAACCGGCAGCCGCACACGCACTTTGACAGCGAGGTGGGGTACTACGTGGCTGACAATCCTCTGGGCGAGTCTACTGCCAAACAGTTCAACAGCCAGCCAGACATCCTGGAGCAGAAACGGGCTGCTGTGGACACGTTCTGCCGGTACAACTACGGG
>LH021_04_DAB05
AATGGTACCGAGCGGGTGAGGTTTCTGGAGAGGTACATCTACAACCGGGAGCAGTACGTGCACTTTGACAGCGAGGTGGGGTACTACGTGGCTGACAATCCTCTGGGCGAGTCTACTGCCAAACAGTTCAACAGCCAGCCAGACATCCTGGAGCAGAAACGGGCTGCTGTGGACACGTTCTGCCGGTACAACTACGGG
>LH069_01_DBB01
AATGGTACCGAGCGGGTGAGGTTTCTGGAGAGGTACATCTACAACCGGGAGCAGTACGTGCACTTTGACAGCGAGATGGGGTACTACGTGGCTGACAATCTTCTGGGCGAGTCTAGCGCCAAACACTTGAACAGCCAGCCCGACGTCCTGGAGAATGCACGGGCTGCTGCGGCCACGTTCTGCCGGTACAACTACGGG
>LH071_01_DAB01
AATGGTACCGAGCGGGTGAGGTTTCTGGAGAGGCACATCTACAACCGGCAGCCGCACATGCACTTTGACAGCGAGGTGGGGTACTACGTGGCTGACAATCCTCTGGGCGAGTCTACTGCCAAACAGTTCAACAGCCAGCCAGACATCCTGGAGCAGAAACGGGCTGCTGTGGACACGTTCTGCCGGTACAACTACGGG
>LH071_02_DBB01
AATGGTACCGAGCGGGTGAGGTTTCTGGAGAGGTACATCTACAACCGGGAGCAGTACGTGCACTTTGACAGCGAGATGGGGTACTACGTGGCTGACAATCTTCTGGGCGAGTCTAGCGCCAAACACTTGAACAGCCAGCCCGACGTCCTGGAGAATGCACGGGCTGCTGCGGCCACGTTCTGCCGGTACAACTACGGG
>LH071_03_DBB06
AATGGTACCGAGCGGGTGAGGTTTCTGGAGAGGCACATCTACAACCGGCAGCCGCACATGCACTTTGACAGCGAGATGGGGTACTACGTGGCTGACAATCTTCTGGGCGAGTCTAGCGCCAAACACTTGAACAGCCAGCCCGACGTCCTGGAGAATGCACGGGCTGCTGCGGCCACGTTCTGCCGGTACAACTACGGG
>LH071_04_DAB05
AATGGTACCGAGCGGGTGAGGTTTCTGGAGAGGTACATCTACAACCGGGAGCAGTACGTGCACTTTGACAGCGAGGTGGGGTACTACGTGGCTGACAATCCTCTGGGCGAGTCTACTGCCAAACAGTTCAACAGCCAGCCAGACATCCTGGAGCAGAAACGGGCTGCTGTGGACACGTTCTGCCGGTACAACTACGGG
>LH071_05_DAB13
AATGGTACCGAGCGGGTGAGGTTTCCGGAGAGGCACATCTACAACCGGCAGCCGCACATGCACTTTGACAGCGAGGTGGGGTACTACGTGGCTGACAATCCTCTGGGCGAGTCTACTGCCAAACAGTTCAACAGCCAGCCAGACATCCTGGAGCAGAAACGGGCTGCTGTGGACACGTTCTGCCGGTACAACTACGGG
>LH071_06_DAB14
AATGGTACCGAGCGGGTGAGGTTTCTGGAGAGGCACATCTACAACCGGCAGCCGCACATGCACTTTGACGGCGAGGTGGGGTACTACGTGGCTGACAATCCTCTGGGCGAGTCTACTGCCAAACAGTTCAACAGCCAGCCAGACATCCTGGAGCAGAAACGGGCTGCTGTGGACACGTTCTGCCGGTACAACTACGGG
>LH086_01_DAB01
AATGGTACCGAGCGGGTGAGGTTTCTGGAGAGGCACATCTACAACCGGCAGCCGCACATGCACTTTGACAGCGAGGTGGGGTACTACGTGGCTGACAATCCTCTGGGCGAGTCTACTGCCAAACAGTTCAACAGCCAGCCAGACATCCTGGAGCAGAAACGGGCTGCTGTGGACACGTTCTGCCGGTACAACTACGGG
>LH086_02_DBB01
AATGGTACCGAGCGGGTGAGGTTTCTGGAGAGGTACATCTACAACCGGGAGCAGTACGTGCACTTTGACAGCGAGATGGGGTACTACGTGGCTGACAATCTTCTGGGCGAGTCTAGCGCCAAACACTTGAACAGCCAGCCCGACGTCCTGGAGAATGCACGGGCTGCTGCGGCCACGTTCTGCCGGTACAACTACGGG
>LH077_01_DBB01
AATGGTACCGAGCGGGTGAGGTTTCTGGAGAGGTACATCTACAACCGGGAGCAGTACGTGCACTTTGACAGCGAGATGGGGTACTACGTGGCTGACAATCTTCTGGGCGAGTCTAGCGCCAAACACTTGAACAGCCAGCCCGACGTCCTGGAGAATGCACGGGCTGCTGCGGCCACGTTCTGCCGGTACAACTACGGG
>LH077_02_DBB03
AATGGTACCGAGCGGGTGAGGTTTCTGGAGAGGCACATCTACAACCGGGAGCAGTACGTGCACTTTGACAGCGAGATGGGGTACTACGTGGCTGACAATCTTCTGGGCGAGTCTAGCGCCAAACACTTGAACAGCCAGCCCGACGTCCTGGAGAATGCACGGGCTGCTGCGGCCACGTTCTGCCGGTACAACTACGGG
>LH077_03_DBB07
AATGGTACCGAGCGGGTGAGGTTTCTGGAGAGGTACATCTACAACCGGGAGCAGTACGTGCACTTTGACAGCGAGATGGGGTACTACGTGGCTGACAATCTTCTGGGCGAGTCTAGCGCCAAACACTTGAGCAGCCAGCCCGACGTCCTGGAGAATGCACGGGCTGCTGCGGCCACGTTCTGCCGGTACAACTACGGG
>LH109_01_DAB01
AATGGTACCGAGCGGGTGAGGTTTCTGGAGAGGCACATCTACAACCGGCAGCCGCACATGCACTTTGACAGCGAGGTGGGGTACTACGTGGCTGACAATCCTCTGGGCGAGTCTACTGCCAAACAGTTCAACAGCCAGCCAGACATCCTGGAGCAGAAACGGGCTGCTGTGGACACGTTCTGCCGGTACAACTACGGG
>LH109_02_DBB01
AATGGTACCGAGCGGGTGAGGTTTCTGGAGAGGTACATCTACAACCGGGAGCAGTACGTGCACTTTGACAGCGAGATGGGGTACTACGTGGCTGACAATCTTCTGGGCGAGTCTAGCGCCAAACACTTGAACAGCCAGCCCGACGTCCTGGAGAATGCACGGGCTGCTGCGGCCACGTTCTGCCGGTACAACTACGGG
>LH109_03_DAB15
AATGGTACCGAGCGGGTGAGGTTTCTGGAGAGGCACATCTACAACCGGCAGCCGCACATGCACTTTGACAGCGAGGTGGGGTACTACGTGGCTGACGATCCTCTGGGCGAGTCTACTGCCAAACAGTTCAACAGCCAGCCAGACATCCTGGAGCAGAAACGGGCTGCTGTGGACACGTTCTGCCGGTACAACTACGGG
>LH089_01_DBB01
AATGGTACCGAGCGGGTGAGGTTTCTGGAGAGGTACATCTACAACCGGGAGCAGTACGTGCACTTTGACAGCGAGATGGGGTACTACGTGGCTGACAATCTTCTGGGCGAGTCTAGCGCCAAACACTTGAACAGCCAGCCCGACGTCCTGGAGAATGCACGGGCTGCTGCGGCCACGTTCTGCCGGTACAACTACGGG
>LH089_02_DBB26
AATGGTACCGAGCGGGTGAGGTTTCTGGAGAGGTACGTCTACAACCGGGAGCAGTACGTGCACTTTGACAGCGAGATGGGGTACTACGTGGCTGACAATCTTCTGGGCGAGTCTAGCGCCAAACACTTGAACAGCCAGCCCGACGTCCTGGAGAATGCACGGGCTGCTGCGGCCACGTTCTGCCGGTACAACTACGGG
>LH089_03_DBB27
AATGGTACCGAGCGGGTGAGGTTTCTGGAGAGGTACATCTACAACCGGGAGCAGCACGTGCACTTTGACAGCGAGATGGGGTACTACGTGGCTGACAATCTTCTGGGCGAGTCTAGCGCCAAACACTTGAACAGCCAGCCCGACGTCCTGGAGAATGCACGGGCTGCTGCGGCCACGTTCTGCCGGTACAACTACGGG
>LH006_01_DBB01
AATGGTACCGAGCGGGTGAGGTTTCTGGAGAGGTACATCTACAACCGGGAGCAGTACGTGCACTTTGACAGCGAGATGGGGTACTACGTGGCTGACAATCTTCTGGGCGAGTCTAGCGCCAAACACTTGAACAGCCAGCCCGACGTCCTGGAGAATGCACGGGCTGCTGCGGCCACGTTCTGCCGGTACAACTACGGG
>LH006_02_DBB28
AATGGTACCGAGCGGGTGAGGTTTCTGGAGAGGTACATCTACAACCGGGAGCAGTACGTGCACTTTGACAGCGAGATGGGGTACTACGTGGCTGACAATCTTCTGGGCGAGTCTAGCGCCAAACACTTGAACAGCCAGCCCGACGTCCTGGAGAATGCACGGGCTGCTGCTGCCACGTTCTGCCGGTACAACTACGGG
>LH006_03_DAB16
AATGGTACCGAGCGGGTGAGGTTTCTGGAGAGGCACATCTACAACCGGCAGCCGCACATGCACTTTGACAGCGAGGTGGGGTACTACGTGGCTGACAATCCTCTGGGCGAGTCTACTGCCAAACAGTTCAACAGCCAGCCAGACATCCTGGAGCAGAAACGGGCTGCTGCGGCCACGTTCTGCCGGTACAACTACGGG
>LH106_01_DAB01
AATGGTACCGAGCGGGTGAGGTTTCTGGAGAGGCACATCTACAACCGGCAGCCGCACATGCACTTTGACAGCGAGGTGGGGTACTACGTGGCTGACAATCCTCTGGGCGAGTCTACTGCCAAACAGTTCAACAGCCAGCCAGACATCCTGGAGCAGAAACGGGCTGCTGTGGACACGTTCTGCCGGTACAACTACGGG
>LH106_02_DBB01
AATGGTACCGAGCGGGTGAGGTTTCTGGAGAGGTACATCTACAACCGGGAGCAGTACGTGCACTTTGACAGCGAGATGGGGTACTACGTGGCTGACAATCTTCTGGGCGAGTCTAGCGCCAAACACTTGAACAGCCAGCCCGACGTCCTGGAGAATGCACGGGCTGCTGCGGCCACGTTCTGCCGGTACAACTACGGG
>LH106_03_DBB06
AATGGTACCGAGCGGGTGAGGTTTCTGGAGAGGCACATCTACAACCGGCAGCCGCACATGCACTTTGACAGCGAGATGGGGTACTACGTGGCTGACAATCTTCTGGGCGAGTCTAGCGCCAAACACTTGAACAGCCAGCCCGACGTCCTGGAGAATGCACGGGCTGCTGCGGCCACGTTCTGCCGGTACAACTACGGG
>LH106_04_DAB17
AATGGTACCGAGCGGGTGAGGTTTCTGGAGAGGTACATCTACAACCGGCAGCCGCACATGCACTTTGACAGCGAGGTGGGGTACTACGTGGCTGACAATCCTCTGGGCGAGTCTACTGCCAAACAGTTCAACAGCCAACCAGACATCCTGGAGCAGAAACGGGCTGCTGTGGACACGTTCTGCCGGTACAACTACGGG
>LH024_01_DBB01
AATGGTACCGAGCGGGTGAGGTTTCTGGAGAGGTACATCTACAACCGGGAGCAGTACGTGCACTTTGACAGCGAGATGGGGTACTACGTGGCTGACAATCTTCTGGGCGAGTCTAGCGCCAAACACTTGAACAGCCAGCCCGACGTCCTGGAGAATGCACGGGCTGCTGCGGCCACGTTCTGCCGGTACAACTACGGG
>LH120_01_DAB01
AATGGTACCGAGCGGGTGAGGTTTCTGGAGAGGCACATCTACAACCGGCAGCCGCACATGCACTTTGACAGCGAGGTGGGGTACTACGTGGCTGACAATCCTCTGGGCGAGTCTACTGCCAAACAGTTCAACAGCCAGCCAGACATCCTGGAGCAGAAACGGGCTGCTGTGGACACGTTCTGCCGGTACAACTACGGG
>LH120_02_DBB01
AATGGTACCGAGCGGGTGAGGTTTCTGGAGAGGTACATCTACAACCGGGAGCAGTACGTGCACTTTGACAGCGAGATGGGGTACTACGTGGCTGACAATCTTCTGGGCGAGTCTAGCGCCAAACACTTGAACAGCCAGCCCGACGTCCTGGAGAATGCACGGGCTGCTGCGGCCACGTTCTGCCGGTACAACTACGGG
>LH120_03_DBB07
AATGGTACCGAGCGGGTGAGGTTTCTGGAGAGGTACATCTACAACCGGGAGCAGTACGTGCACTTTGACAGCGAGATGGGGTACTACGTGGCTGACAATCTTCTGGGCGAGTCTAGCGCCAAACACTTGAGCAGCCAGCCCGACGTCCTGGAGAATGCACGGGCTGCTGCGGCCACGTTCTGCCGGTACAACTACGGG
>LH127_01_DAB01
AATGGTACCGAGCGGGTGAGGTTTCTGGAGAGGCACATCTACAACCGGCAGCCGCACATGCACTTTGACAGCGAGGTGGGGTACTACGTGGCTGACAATCCTCTGGGCGAGTCTACTGCCAAACAGTTCAACAGCCAGCCAGACATCCTGGAGCAGAAACGGGCTGCTGTGGACACGTTCTGCCGGTACAACTACGGG
>LH127_02_DBB01
AATGGTACCGAGCGGGTGAGGTTTCTGGAGAGGTACATCTACAACCGGGAGCAGTACGTGCACTTTGACAGCGAGATGGGGTACTACGTGGCTGACAATCTTCTGGGCGAGTCTAGCGCCAAACACTTGAACAGCCAGCCCGACGTCCTGGAGAATGCACGGGCTGCTGCGGCCACGTTCTGCCGGTACAACTACGGG
>LH127_03_DBB06
AATGGTACCGAGCGGGTGAGGTTTCTGGAGAGGCACATCTACAACCGGCAGCCGCACATGCACTTTGACAGCGAGATGGGGTACTACGTGGCTGACAATCTTCTGGGCGAGTCTAGCGCCAAACACTTGAACAGCCAGCCCGACGTCCTGGAGAATGCACGGGCTGCTGCGGCCACGTTCTGCCGGTACAACTACGGG
>LH195_01_DAB01
AATGGTACCGAGCGGGTGAGGTTTCTGGAGAGGCACATCTACAACCGGCAGCCGCACATGCACTTTGACAGCGAGGTGGGGTACTACGTGGCTGACAATCCTCTGGGCGAGTCTACTGCCAAACAGTTCAACAGCCAGCCAGACATCCTGGAGCAGAAACGGGCTGCTGTGGACACGTTCTGCCGGTACAACTACGGG
>LH195_02_DBB01
AATGGTACCGAGCGGGTGAGGTTTCTGGAGAGGTACATCTACAACCGGGAGCAGTACGTGCACTTTGACAGCGAGATGGGGTACTACGTGGCTGACAATCTTCTGGGCGAGTCTAGCGCCAAACACTTGAACAGCCAGCCCGACGTCCTGGAGAATGCACGGGCTGCTGCGGCCACGTTCTGCCGGTACAACTACGGG
>LH195_03_DBB29
AATGGTACCGAGCGGGTGAGGTTTCTGGAGAGGTACATCTACAACCGGGAGCAGTACATGCACTTTGACAGCGAGATGGGGTACTACGTGGCTGACAATCTTCTGGGCGAGTCTAGCGCCAAACACTTGAACAGCCAGCCCGACGTCCTGGAGAATGCACGGGCTGCTGCGGCCACGTTCTGCCGGTACAACTACGGG
>LH196_01_DBB01
AATGGTACCGAGCGGGTGAGGTTTCTGGAGAGGTACATCTACAACCGGGAGCAGTACGTGCACTTTGACAGCGAGATGGGGTACTACGTGGCTGACAATCTTCTGGGCGAGTCTAGCGCCAAACACTTGAACAGCCAGCCCGACGTCCTGGAGAATGCACGGGCTGCTGCGGCCACGTTCTGCCGGTACAACTACGGG
>LH196_02_DAB03
AATGGTACCGAGCGGGTGAGGTTTCTGGAGAGGTACATCTACAACCGGCAGCCGCACATGCACTTTGACAGCGAGGTGGGGTACTACGTGGCTGACAATCCTCTGGGCGAGTCTACTGCCAAACAGTTCAACAGCCAGCCAGACATCCTGGAGCAGAAACGGGCTGCTGTGGACACGTTCTGCCGGTACAACTACGGG
>LH229_01_DBB01
AATGGTACCGAGCGGGTGAGGTTTCTGGAGAGGTACATCTACAACCGGGAGCAGTACGTGCACTTTGACAGCGAGATGGGGTACTACGTGGCTGACAATCTTCTGGGCGAGTCTAGCGCCAAACACTTGAACAGCCAGCCCGACGTCCTGGAGAATGCACGGGCTGCTGCGGCCACGTTCTGCCGGTACAACTACGGG
>LH230_01_DBB01
AATGGTACCGAGCGGGTGAGGTTTCTGGAGAGGTACATCTACAACCGGGAGCAGTACGTGCACTTTGACAGCGAGATGGGGTACTACGTGGCTGACAATCTTCTGGGCGAGTCTAGCGCCAAACACTTGAACAGCCAGCCCGACGTCCTGGAGAATGCACGGGCTGCTGCGGCCACGTTCTGCCGGTACAACTACGGG
>LH253_01_DAB01
AATGGTACCGAGCGGGTGAGGTTTCTGGAGAGGCACATCTACAACCGGCAGCCGCACATGCACTTTGACAGCGAGGTGGGGTACTACGTGGCTGACAATCCTCTGGGCGAGTCTACTGCCAAACAGTTCAACAGCCAGCCAGACATCCTGGAGCAGAAACGGGCTGCTGTGGACACGTTCTGCCGGTACAACTACGGG
>LH253_02_DBB01
AATGGTACCGAGCGGGTGAGGTTTCTGGAGAGGTACATCTACAACCGGGAGCAGTACGTGCACTTTGACAGCGAGATGGGGTACTACGTGGCTGACAATCTTCTGGGCGAGTCTAGCGCCAAACACTTGAACAGCCAGCCCGACGTCCTGGAGAATGCACGGGCTGCTGCGGCCACGTTCTGCCGGTACAACTACGGG
>LH254_01_DAB01
AATGGTACCGAGCGGGTGAGGTTTCTGGAGAGGCACATCTACAACCGGCAGCCGCACATGCACTTTGACAGCGAGGTGGGGTACTACGTGGCTGACAATCCTCTGGGCGAGTCTACTGCCAAACAGTTCAACAGCCAGCCAGACATCCTGGAGCAGAAACGGGCTGCTGTGGACACGTTCTGCCGGTACAACTACGGG
>LH254_02_DBB01
AATGGTACCGAGCGGGTGAGGTTTCTGGAGAGGTACATCTACAACCGGGAGCAGTACGTGCACTTTGACAGCGAGATGGGGTACTACGTGGCTGACAATCTTCTGGGCGAGTCTAGCGCCAAACACTTGAACAGCCAGCCCGACGTCCTGGAGAATGCACGGGCTGCTGCGGCCACGTTCTGCCGGTACAACTACGGG
>LH254_03_DAB02
AATGGTACCGAGCGGGTGAGGTTTCTGGAGAGGTACATCTACAACCGGGAGCAGTACGTGCACTTTGACAGCGAGATGGGGTACTACGTGGCTGACAATCCTCTGGGCGAGTCTACTGCCAAACAGTTCAACAGCCAGCCAGACATCCTGGAGCAGAAACGGGCTGCTGTGGACACGTTCTGCCGGTACAACTACGGG
>LH302_01_DBB01
AATGGTACCGAGCGGGTGAGGTTTCTGGAGAGGTACATCTACAACCGGGAGCAGTACGTGCACTTTGACAGCGAGATGGGGTACTACGTGGCTGACAATCTTCTGGGCGAGTCTAGCGCCAAACACTTGAACAGCCAGCCCGACGTCCTGGAGAATGCACGGGCTGCTGCGGCCACGTTCTGCCGGTACAACTACGGG
>LH303_01_DBB01
AATGGTACCGAGCGGGTGAGGTTTCTGGAGAGGTACATCTACAACCGGGAGCAGTACGTGCACTTTGACAGCGAGATGGGGTACTACGTGGCTGACAATCTTCTGGGCGAGTCTAGCGCCAAACACTTGAACAGCCAGCCCGACGTCCTGGAGAATGCACGGGCTGCTGCGGCCACGTTCTGCCGGTACAACTACGGG
>LH015_01_DAB01
AATGGTACCGAGCGGGTGAGGTTTCTGGAGAGGCACATCTACAACCGGCAGCCGCACATGCACTTTGACAGCGAGGTGGGGTACTACGTGGCTGACAATCCTCTGGGCGAGTCTACTGCCAAACAGTTCAACAGCCAGCCAGACATCCTGGAGCAGAAACGGGCTGCTGTGGACACGTTCTGCCGGTACAACTACGGG
>LH015_02_DBB01
AATGGTACCGAGCGGGTGAGGTTTCTGGAGAGGTACATCTACAACCGGGAGCAGTACGTGCACTTTGACAGCGAGATGGGGTACTACGTGGCTGACAATCTTCTGGGCGAGTCTAGCGCCAAACACTTGAACAGCCAGCCCGACGTCCTGGAGAATGCACGGGCTGCTGCGGCCACGTTCTGCCGGTACAACTACGGG
>LH015_03_DAB18
AATGGTACCGAGCGGGTGAGGTTTCTGGAGAGGCACATCTACAACCGGCAGCCGCACGTGCACTTTGACAGCGAGGTGGGGTACTACGTGGCTGACAACCCTCTGGGCGAGTCTACTGCCAAACAGTTCAACAGCCAGCCAGACATCCTGGAGCAGAAACGGGCTGCTGTGGACACGTTCTGCCGGTACAACTACGGG
>LH016_01_DBB01
AATGGTACCGAGCGGGTGAGGTTTCTGGAGAGGTACATCTACAACCGGGAGCAGTACGTGCACTTTGACAGCGAGATGGGGTACTACGTGGCTGACAATCTTCTGGGCGAGTCTAGCGCCAAACACTTGAACAGCCAGCCCGACGTCCTGGAGAATGCACGGGCTGCTGCGGCCACGTTCTGCCGGTACAACTACGGG
>LH016_02_DBB02
AATGGTACCGAGCGGGTGAGGTTTCTGGAGAGGCACATCTACAACCGGCAGCCGCACATGCACTTTGACAGCGAGGTGGGGTACTACGTGGCTGACAATCTTCTGGGCGAGTCTAGCGCCAAACACTTGAACAGCCAGCCCGACGTCCTGGAGAATGCACGGGCTGCTGCGGCCACGTTCTGCCGGTACAACTACGGG
>LH016_03_DAB04
AATGGTACCGAGCGGGTGAGGTTTCTGGAGAGGCACATCTACAACCGGCAGCCGCACATGCACTTTGACAGCGAGGTGGGGTACTACGTGGCTGACAATCTTCTGGGCGAGTCTACTGCCAAACAGTTCAACAGCCAGCCAGACATCCTGGAGCAGAAACGGGCTGCTGTGGACACGTTCTGCCGGTACAACTACGGG
>LH016_04_DBB30
AATGGTACCGAGCGGGTGAGGTTTCTGGGGAGGTACATCTACAACCGGGAGCAGTACGTGCACTTTGACAGCGAGATGGGGTACTACGTGGCTGACAATCTTCTGGGCGAGTCTAGCGCCAAACACTTGAACAGCCAGCCCGACGTCCTGGAGAATGCACGGGCTGCTGCGGCCACGTTCTGCCGGTACAACTACGGG
>LM016_05_DAB19
AATGGTACCGAGCGGGTGAGGTTTCTGGAGAGGCACATCTACAACCGGCAGCCGCACATGCACTTTGACAGCGAGGTGGGGTACTACGTGGCTGACAATCTTCTGGGCGAGTCTAGCGCCAAACACTTGAACAGCCAGCCAGACATCCTGGAGCAGAAACGGGCTGCTGTGGACACGTTCTGCCGGTACAACTACGGG
>LH097_01_DAB01
AATGGTACCGAGCGGGTGAGGTTTCTGGAGAGGCACATCTACAACCGGCAGCCGCACATGCACTTTGACAGCGAGGTGGGGTACTACGTGGCTGACAATCCTCTGGGCGAGTCTACTGCCAAACAGTTCAACAGCCAGCCAGACATCCTGGAGCAGAAACGGGCTGCTGTGGACACGTTCTGCCGGTACAACTACGGG
>LH097_02_DBB01
AATGGTACCGAGCGGGTGAGGTTTCTGGAGAGGTACATCTACAACCGGGAGCAGTACGTGCACTTTGACAGCGAGATGGGGTACTACGTGGCTGACAATCTTCTGGGCGAGTCTAGCGCCAAACACTTGAACAGCCAGCCCGACGTCCTGGAGAATGCACGGGCTGCTGCGGCCACGTTCTGCCGGTACAACTACGGG
>LH097_03_DAB20
AATGGTACCGAGCGGGTGAGGTTTCTGGAGAGGCACATCTACAACCGGCAGCCGCACATGCACTTTGACAGCGAGGTGGGGTACTACGTGGCTGACAATCCTCTGGGCGAGTCTACTGCCAAACAGTTCAACAGCCAGCCAGACATCCTGGAGCAGAAACGGGCTGCCGTGGACACGTTCTGCCGGTACAACTACGGG
>LH079_01_DAB01
AATGGTACCGAGCGGGTGAGGTTTCTGGAGAGGCACATCTACAACCGGCAGCCGCACATGCACTTTGACAGCGAGGTGGGGTACTACGTGGCTGACAATCCTCTGGGCGAGTCTACTGCCAAACAGTTCAACAGCCAGCCAGACATCCTGGAGCAGAAACGGGCTGCTGTGGACACGTTCTGCCGGTACAACTACGGG
>LH079_02_DBB01
AATGGTACCGAGCGGGTGAGGTTTCTGGAGAGGTACATCTACAACCGGGAGCAGTACGTGCACTTTGACAGCGAGATGGGGTACTACGTGGCTGACAATCTTCTGGGCGAGTCTAGCGCCAAACACTTGAACAGCCAGCCCGACGTCCTGGAGAATGCACGGGCTGCTGCGGCCACGTTCTGCCGGTACAACTACGGG
>LH079_03_DBB31
AATGGTACCGAGCGGGTGAGGTTTCTGGAGAGGTACATCTACAACCGGGAGCAGTACGTGCACTTTGACAGCGAGATGGGGTACTACGTGGCCGACAATCTTCTGGGCGAGTCTAGCGCCAAACACTTGAACAGCCAGCCCGACGTCCTGGAGAATGCACGGGCTGCTGCGGCCACGTTCTGCCGGTACAACTACGGG
>LH031_01_DAB01
AATGGTACCGAGCGGGTGAGGTTTCTGGAGAGGCACATCTACAACCGGCAGCCGCACATGCACTTTGACAGCGAGGTGGGGTACTACGTGGCTGACAATCCTCTGGGCGAGTCTACTGCCAAACAGTTCAACAGCCAGCCAGACATCCTGGAGCAGAAACGGGCTGCTGTGGACACGTTCTGCCGGTACAACTACGGG
>LH031_02_DBB01
AATGGTACCGAGCGGGTGAGGTTTCTGGAGAGGTACATCTACAACCGGGAGCAGTACGTGCACTTTGACAGCGAGATGGGGTACTACGTGGCTGACAATCTTCTGGGCGAGTCTAGCGCCAAACACTTGAACAGCCAGCCCGACGTCCTGGAGAATGCACGGGCTGCTGCGGCCACGTTCTGCCGGTACAACTACGGG
>LH031_03_DAB03
AATGGTACCGAGCGGGTGAGGTTTCTGGAGAGGTACATCTACAACCGGCAGCCGCACATGCACTTTGACAGCGAGGTGGGGTACTACGTGGCTGACAATCCTCTGGGCGAGTCTACTGCCAAACAGTTCAACAGCCAGCCAGACATCCTGGAGCAGAAACGGGCTGCTGTGGACACGTTCTGCCGGTACAACTACGGG
>LH099_01_DBB01
AATGGTACCGAGCGGGTGAGGTTTCTGGAGAGGTACATCTACAACCGGGAGCAGTACGTGCACTTTGACAGCGAGATGGGGTACTACGTGGCTGACAATCTTCTGGGCGAGTCTAGCGCCAAACACTTGAACAGCCAGCCCGACGTCCTGGAGAATGCACGGGCTGCTGCGGCCACGTTCTGCCGGTACAACTACGGG
>LH099_02_DBB32
AATGGTACCGAGCGGGTGAGGTTTCTGGAGAGGTACATCTACAACCGGGAGCAGTACGTGCACTTTGACAGCGAGATGGGGTACTACGTGGCTGACAATCTTCCGGGCGAGTCTAGCGCCAAACACTTGAACAGCCAGCCCGACGTCCTGGAGAATGCACGGGCTGCTGCGGCCACGTTCTGCCGGTACAACTACGGG
>LH099_03_DBB33
AATGGTACCGAGCGGGTGAGGTTTCCGGAGAGGTACATCTACAACCGGGAGCAGTACGTGCACTTTGACAGCGAGATGGGGTACTACGTGGCTGACAATCTTCTGGGCGAGTCTAGCGCCAAACACTTGAACAGCCAGCCCGACGTCCTGGAGAATGCACGGGCTGCTGCGGCCACGTTCTGCCGGTACAACTACGGG
>LH117_01_DBB01
AATGGTACCGAGCGGGTGAGGTTTCTGGAGAGGTACATCTACAACCGGGAGCAGTACGTGCACTTTGACAGCGAGATGGGGTACTACGTGGCTGACAATCTTCTGGGCGAGTCTAGCGCCAAACACTTGAACAGCCAGCCCGACGTCCTGGAGAATGCACGGGCTGCTGCGGCCACGTTCTGCCGGTACAACTACGGG
>LH104_01_DAB01
AATGGTACCGAGCGGGTGAGGTTTCTGGAGAGGCACATCTACAACCGGCAGCCGCACATGCACTTTGACAGCGAGGTGGGGTACTACGTGGCTGACAATCCTCTGGGCGAGTCTACTGCCAAACAGTTCAACAGCCAGCCAGACATCCTGGAGCAGAAACGGGCTGCTGTGGACACGTTCTGCCGGTACAACTACGGG
>LH104_02_DBB01
AATGGTACCGAGCGGGTGAGGTTTCTGGAGAGGTACATCTACAACCGGGAGCAGTACGTGCACTTTGACAGCGAGATGGGGTACTACGTGGCTGACAATCTTCTGGGCGAGTCTAGCGCCAAACACTTGAACAGCCAGCCCGACGTCCTGGAGAATGCACGGGCTGCTGCGGCCACGTTCTGCCGGTACAACTACGGG
>LH039_01_DBB01
AATGGTACCGAGCGGGTGAGGTTTCTGGAGAGGTACATCTACAACCGGGAGCAGTACGTGCACTTTGACAGCGAGATGGGGTACTACGTGGCTGACAATCTTCTGGGCGAGTCTAGCGCCAAACACTTGAACAGCCAGCCCGACGTCCTGGAGAATGCACGGGCTGCTGCGGCCACGTTCTGCCGGTACAACTACGGG
>LH039_02_DBB34
AATGGTACCGAGCGGGTGAGGTTTCTGGAGAGGTACATCTACAACCGGGAGCAGTACGTGCACTTTGACAGCGAGATGGGGTACTACGTGGCTGACAATCCTCTGGGCGAGTCTAGCGCCAAACACTTGAACAGCCAGCCCGACGTCCTGGAGAATGCACGGGCTGCTGCGGCCACGTTCTGCCGGTACAACTACGGG
>LH084_01_DAB01
AATGGTACCGAGCGGGTGAGGTTTCTGGAGAGGCACATCTACAACCGGCAGCCGCACATGCACTTTGACAGCGAGGTGGGGTACTACGTGGCTGACAATCCTCTGGGCGAGTCTACTGCCAAACAGTTCAACAGCCAGCCAGACATCCTGGAGCAGAAACGGGCTGCTGTGGACACGTTCTGCCGGTACAACTACGGG
>LH084_02_DBB01
AATGGTACCGAGCGGGTGAGGTTTCTGGAGAGGTACATCTACAACCGGGAGCAGTACGTGCACTTTGACAGCGAGATGGGGTACTACGTGGCTGACAATCTTCTGGGCGAGTCTAGCGCCAAACACTTGAACAGCCAGCCCGACGTCCTGGAGAATGCACGGGCTGCTGCGGCCACGTTCTGCCGGTACAACTACGGG
>LH084_03_DAB21
AATGGTACCGAGCGGGTGAGGTTTCTGGAGAGGCACATCTACAACCGGCAGCCGCACATGCACTTTGACAGCGAGGTGGGGTACTACGTGGCTGACAATCCTCTGGGCGAGTCTACTGCCAAACAGTTCAACAGCCAGCCAGACATCCTGGAGCAGAAGCGGGCTGCTGTGGACACGTTCTGCCGGTACAACTACGGG
>LH078_01_DBB01
AATGGTACCGAGCGGGTGAGGTTTCTGGAGAGGTACATCTACAACCGGGAGCAGTACGTGCACTTTGACAGCGAGATGGGGTACTACGTGGCTGACAATCTTCTGGGCGAGTCTAGCGCCAAACACTTGAACAGCCAGCCCGACGTCCTGGAGAATGCACGGGCTGCTGCGGCCACGTTCTGCCGGTACAACTACGGG
>LH122_01_DAB01
AATGGTACCGAGCGGGTGAGGTTTCTGGAGAGGCACATCTACAACCGGCAGCCGCACATGCACTTTGACAGCGAGGTGGGGTACTACGTGGCTGACAATCCTCTGGGCGAGTCTACTGCCAAACAGTTCAACAGCCAGCCAGACATCCTGGAGCAGAAACGGGCTGCTGTGGACACGTTCTGCCGGTACAACTACGGG
>LH122_02_DBB01
AATGGTACCGAGCGGGTGAGGTTTCTGGAGAGGTACATCTACAACCGGGAGCAGTACGTGCACTTTGACAGCGAGATGGGGTACTACGTGGCTGACAATCTTCTGGGCGAGTCTAGCGCCAAACACTTGAACAGCCAGCCCGACGTCCTGGAGAATGCACGGGCTGCTGCGGCCACGTTCTGCCGGTACAACTACGGG
>LH121_01_DAB01
AATGGTACCGAGCGGGTGAGGTTTCTGGAGAGGCACATCTACAACCGGCAGCCGCACATGCACTTTGACAGCGAGGTGGGGTACTACGTGGCTGACAATCCTCTGGGCGAGTCTACTGCCAAACAGTTCAACAGCCAGCCAGACATCCTGGAGCAGAAACGGGCTGCTGTGGACACGTTCTGCCGGTACAACTACGGG
>LH121_02_DBB01
AATGGTACCGAGCGGGTGAGGTTTCTGGAGAGGTACATCTACAACCGGGAGCAGTACGTGCACTTTGACAGCGAGATGGGGTACTACGTGGCTGACAATCTTCTGGGCGAGTCTAGCGCCAAACACTTGAACAGCCAGCCCGACGTCCTGGAGAATGCACGGGCTGCTGCGGCCACGTTCTGCCGGTACAACTACGGG
>LH121_03_DAB22
AATGGTACCGAGCGGGTGAGGTTTCTGGAGAGGCACATCTACAACCGGCAGCCGCACATGCACTTTGACAGCGAGGTGGGGTACTACGTGGCTGACAATCCTCTGGGCGAGTCTACTGCCAAACAGTTCAACAGCCAGCCAGACATCCTGGAGCAGGAACGGGCTGCTGTGGACACGTTCTGCCGGTACAACTACGGG
>LH123_01_DAB01
AATGGTACCGAGCGGGTGAGGTTTCTGGAGAGGCACATCTACAACCGGCAGCCGCACATGCACTTTGACAGCGAGGTGGGGTACTACGTGGCTGACAATCCTCTGGGCGAGTCTACTGCCAAACAGTTCAACAGCCAGCCAGACATCCTGGAGCAGAAACGGGCTGCTGTGGACACGTTCTGCCGGTACAACTACGGG
>LH123_02_DBB01
AATGGTACCGAGCGGGTGAGGTTTCTGGAGAGGTACATCTACAACCGGGAGCAGTACGTGCACTTTGACAGCGAGATGGGGTACTACGTGGCTGACAATCTTCTGGGCGAGTCTAGCGCCAAACACTTGAACAGCCAGCCCGACGTCCTGGAGAATGCACGGGCTGCTGCGGCCACGTTCTGCCGGTACAACTACGGG
>LH123_03_DAB03
AATGGTACCGAGCGGGTGAGGTTTCTGGAGAGGTACATCTACAACCGGCAGCCGCACATGCACTTTGACAGCGAGGTGGGGTACTACGTGGCTGACAATCCTCTGGGCGAGTCTACTGCCAAACAGTTCAACAGCCAGCCAGACATCCTGGAGCAGAAACGGGCTGCTGTGGACACGTTCTGCCGGTACAACTACGGG
>LH123_04_DBB04
AATGGTACCGAGCGGGTGAGGTTTCTGGAGAGGTACATCTACAACCGGGAGCAGTACGTGCACTTTGACAGCGAGATGGGGTACTACGTGGCTGACAATCTTCTGGGCGAGTCTAGCGCCAAACACTTGAACAGCCAGCCCGACGTCCTGGAGAATGCACGGGCTGCTGTGGACACGTTCTGCCGGTACAACTACGGG
>LH115_01_DBB01
AATGGTACCGAGCGGGTGAGGTTTCTGGAGAGGTACATCTACAACCGGGAGCAGTACGTGCACTTTGACAGCGAGATGGGGTACTACGTGGCTGACAATCTTCTGGGCGAGTCTAGCGCCAAACACTTGAACAGCCAGCCCGACGTCCTGGAGAATGCACGGGCTGCTGCGGCCACGTTCTGCCGGTACAACTACGGG
>LH082_01_DBB01
AATGGTACCGAGCGGGTGAGGTTTCTGGAGAGGTACATCTACAACCGGGAGCAGTACGTGCACTTTGACAGCGAGATGGGGTACTACGTGGCTGACAATCTTCTGGGCGAGTCTAGCGCCAAACACTTGAACAGCCAGCCCGACGTCCTGGAGAATGCACGGGCTGCTGCGGCCACGTTCTGCCGGTACAACTACGGG
>LH082_02_DBB24
AATGGTACCGAGCGGGTGAGGTTTCTGGAGAGGTACATCTACAACCGGGAGCAGTACGTGCACTTTGACAGCGAGATGGGGTACTACGTGGCTGACAATCTTCTGGGCGAGTCTAGTGCCAAACACTTGAACAGCCAGCCCGACGTCCTGGAGAATGCACGGGCTGCTGCGGCCACGTTCTGCCGGTACAACTACGGG
>LH096_01_DBB01
AATGGTACCGAGCGGGTGAGGTTTCTGGAGAGGTACATCTACAACCGGGAGCAGTACGTGCACTTTGACAGCGAGATGGGGTACTACGTGGCTGACAATCTTCTGGGCGAGTCTAGCGCCAAACACTTGAACAGCCAGCCCGACGTCCTGGAGAATGCACGGGCTGCTGCGGCCACGTTCTGCCGGTACAACTACGGG
>LH096_02_DBB36
AATGGTACCTAGCGGGTGAGGTTTCTGGAGAGGTACATCTACAACCGGGAGCAGTACGTGCACTTTGACAGCGAGATGGGGTACTACGTGGCTGACAATCTTCTGGGCGAGTCTAGCGCCAAACACTTGAACAGCCAGCCCGACGTCCTGGAGAATGCACGGGCTGCTGCGGCCACGTTCTGCCGGTACAACTACGGG
