# Supplementary material for: Characterization, Selection, and Trans-Species Polymorphism in the MHC Class II of Heermann’s Gull (Charadriiformes)
Source: Genes (Basel). 2022 May 20;13(5):917. doi: 10.3390/genes13050917 (PMC9140796; doi:10.3390/genes13050917)
Supplement: Supplementary file 1 [file genes-13-00917-s001.zip › Supplementary_6_Divergence time estimation from MDA.xls]

## Sheet: DIV TIME MDA
DIVERGENCE substitution rates:
1.8 % cytochrome b (Nabholtz et al., 2009; see the reference in Ruiz et al. [49])							2.0 % cytochrome b (Quinn, 1992; see the reference in Ruiz et al. [49])						MHCIIB average adjusted rate from Zebra Finch [83]						MHCIIB average adjusted rate from Chicken [83]
1.- transform this % of DIVERGENECE to % PER LINEAGE:
0.018	0.009						0.02	0.01
2.- transform this % PER LINEAGE to fraction of 1
							1	1
1	1						0.01	0.01
0.009	0.009
3.- divide this value between 1000000 (1 million years)
1	1e-06						1	1e-06
0.009	9e-09						0.01	1e-08
This new value (0.000000009) is the number of substitutions per site per million years							This new value (0.00000001) is the number of substitutions per million years						This value (0.00160) is the number of substitutions per million years						This value (0.00177) is the number of substitutions per million years
4.- The value obtained in 3 MOST be multiplied by the number of nucleotides in the sequence
	bp							bp							bp						bp
9e-09	1033	9.297e-06					1e-08	1033	1.033e-05					0.0016	198	0.3168				0.00177	198	0.35046
0.000009297 this value corresponds to number of substitution/regions/year, known as u							0.00001033 this value corresponds to number of substitution/regions/year, known as u							0.3168 this value corresponds to number of substitution/regions/year, known as u						0.35046 this value corresponds to number of substitution/regions/year, known as u
no of susbt/Myr	bp (CYTB)	u for the region					no of susbt/Myr	bp (CYTB)	u for the region					no of susbt/Myr	bp (MHCIIB)	u for the region				no of susbt/Myr	bp (MHCIIB)	u for the region
9e-09	1033	9.297e-06	1.8594e-05				1e-08	1033	1.033e-05	2.066e-05				0.0016	198	0.3168	0.6336			0.00177	198	0.35046	0.70092
To estimate time since the putative expansion event from tau (tau = 2ut):							To estimate time since the putative expansion event from tau (tau = 2ut):							To estimate time since the putative expansion event from tau (tau = 2ut):						To estimate time since the putative expansion event from tau (tau = 2ut):
tau=2ut	t=tau/2u						tau=2ut	t=tau/2u						tau=2ut	t=tau/2u					tau=2ut	t=tau/2u
WHOLE POP							WHOLE POP							WHOLE POP						WHOLE POP
	tau	u*2	t					tau	mu*2	t				tau	u*2	t				tau	u*2	t
	1	1.8594e-05	53780.8					1	2.066e-05	48402.7				19.8261	0.6336	31.2912				19.8261	0.70092	28.2858
95 CI	0.74218	1.8594e-05	39915				95 CI	0.74218	2.066e-05	35923.5			95 CI	6.44325	0.6336	10.1693			95 CI	6.44325	0.70092	9.19256
	1.86332	1.8594e-05	100211					1.86332	2.066e-05	90189.7				108.826	0.6336	171.758				108.826	0.70092	155.262
